# Supplementary material for: Proximity labeling proteomics reveals critical regulators for inner nuclear membrane protein degradation in plants
Source: Nat Commun. 2020 Jun 29;11:3284. doi: 10.1038/s41467-020-16744-1 (PMC7324386; doi:10.1038/s41467-020-16744-1)
Supplement: Supplementary file 4 — Supplementary Data 1 [file 41467_2020_16744_MOESM4_ESM.xlsx]

## Sheet: Sheet1
Name	Sequence	Purpose
attB1-HA-BioID2-F	GGGGACAAGTTTGTACAAAAAAGCAGGCTCGATGTACCCTTACGATGTACCGG	PL (proximity labeling)
attB4-HA-BioID2-R	GGGGACAACTTTGTATAGAAAAGTTGGGTGGCTTCTTCTCAGGCTGAACTC	PL
attB1-PUX5-F	GGGGACAAGTTTGTACAAAAAAGCAGGCTCGATGGCGACGGAGACGAAC	PL/BiFC
attB4-PUX5-R	GGGGACAACTTTGTATAGAAAAGTTGGGTGGAATTTCTGGATGACGACGGC	PL/BiFC
attB4r-BioID2-HA-F	GGGGACAACTTTTCTATACAAAGTTGCGTTCAAGAACCTGATCTGGCTGA	PL
attB2-BioID2-HA-R	GGGGACCACTTTGTACAAGAAAGCTGGGTACTATGCGTAATCCGGTACATCG	PL
attB4r-SUN1-F	GGGGACAACTTTTCTATACAAAGTTGCGATGTCGGCATCAACGGTGT	PL
attB2-SUN1-R	GGGGACCACTTTGTACAAGAAAGCTGGGTATTATTCACTTTCAGGTGAAGAGTCCT	PL
attB4r-WIT1-F	GGGGACAACTTTTCTATACAAAGTTGCGATGGAAACAGAAACGGAACATGA	PL
attB2-WIT1-R	GGGGACCACTTTGTACAAGAAAGCTGGGTATTACATGTTTTGCTGGGATATAACA	PL
attB4r-RHD3-F	GGGGACAACTTTTCTATACAAAGTTGCGATGGATGCCGCTTGCTCTAC	PL
attB2-RHD3-R	GGGGACCACTTTGTACAAGAAAGCTGGGTACTATGCACTTGTATCAATGGGTACG	PL
PUX4-pGBKT7-F	ATGGCCATGGAGGCCGAATTCATGTCTTCGAAAGACAAGAAACCG	Y2H
PUX4-pGBKT7-R	CCGCTGCAGGTCGACGGATCCCTAGAATTTCTGAAGAACAACAGAGT	Y2H
PUX5-pGBKT7-F	ATGGCCATGGAGGCCGAATTCATGGCGACGGAGACGAACG	Y2H
PUX5-pGBKT7-R	CCGCTGCAGGTCGACGGATCCCTAGAATTTCTGGATGACGACGG	Y2H
UFD1B-pGBKT7-F	ATGGCCATGGAGGCCGAATTCATGTTTTTCGATGGATACCA	Y2H
UFD1B-pGBKT7-R	CCGCTGCAGGTCGACGGATCCTCAACCCCTCAATGAATACTTCT	Y2H
UFD1C-pGBKT7-F	ATGGCCATGGAGGCCGAATTCATGTTTTACGATGGATACGCT	Y2H
UFD1C-pGBKT7-R	CCGCTGCAGGTCGACGGATCCTCAACCCCTCAATGAATATT	Y2H
UFD1B-PGADT7-F	GCCATGGAGGCCAGTGAATTCATGTTTTTCGATGGATACCA	Y2H
UFD1B-PGADT7-R	CAGCTCGAGCTCGATGGATCCTCAACCCCTCAATGAATACTTCT	Y2H
UFD1C-PGADT7-F	GCCATGGAGGCCAGTGAATTCATGTTTTACGATGGATACGCT	Y2H
UFD1C-PGADT7-R	CAGCTCGAGCTCGATGGATCCTCAACCCCTCAATGAATATT	Y2H
CDC48A-PGADT7-F	GCCATGGAGGCCAGTGAATTCATGTCTACCCCAGCTGAATCTTCA	Y2H
CDC48A-PGADT7-R	CAGCTCGAGCTCGATGGATCCCTAATTGTAGAGATCATCATCGTCCC	Y2H
CDC48B-PGADT7-F	GCCATGGAGGCCAGTGAATTCATGGCGAATCAAGCTGAATCA	Y2H
CDC48B-PGADT7-R	CAGCTCGAGCTCGATGGATCCTCAACTGTAGAGATCATCATCATCCG	Y2H
CDC48C-PGADT7-F	GCCATGGAGGCCAGTGAATTCATGTCAAACGAACCGGAATCC	Y2H
CDC48C-PGADT7-R	CAGCTCGAGCTCGATGGATCCCTAACTGTAGAGATCGTCGTCA	Y2H
PUX4-pYBA1143-F	CGCTCTAGAACTAGTGGATCCATGTCTTCGAAAGACAAGAAACCG	co-IP
PUX4-pYBA1143-R	GGGCCCCCCCTCGAGGTCGACGAATTTCTGAAGAACAACAGAGTTGG	co-IP
PUX5-pYBA1143-F	CGCTCTAGAACTAGTGGATCCATGGCGACGGAGACGAAC	co-IP
PUX5-pYBA1143-R	GGGCCCCCCCTCGAGGTCGACGAATTTCTGGATGACGACGGC	co-IP
PUX7-pYBA1143-F	CGCTCTAGAACTAGTGGATCCATGGAAGGAATGTTGTCGTCC	co-IP
PUX7-pYBA1143-R	GGGCCCCCCCTCGAGGTCGACTTCCCACGTAGCAGAGATCA	co-IP
SUN1-pYBA1152-F	CGCTCTAGAACTAGTGGATCCATGTCGGCATCAACGGTGT	co-IP
SUN1-pYBA1152-R	GGGCCCCCCCTCGAGGTCGACTTATTCACTTTCAGGTGAAGAGTCCT	co-IP
WIT1-pYBA1152-F	CGCTCTAGAACTAGTGGATCCATGGAAACAGAAACGGAACATGA	co-IP
WIT1-pYBA1152-R	GGGCCCCCCCTCGAGGTCGACTTACATGTTTTGCTGGGATATAACA	co-IP
ARA6-pYBA1132-F	CGCTCTAGAACTAGTGGATCCATGGGATGTGCTTCTTCTCTTCC	co-IP
ARA6-pYBA1132-R	GGGCCCCCCCTCGAGGTCGACTGACGAAGGAGCAGGACGAG	co-IP
BRI1-pYBA1132-F	CGCTCTAGAACTAGTGGATCCATGAAGACTTTTTCAAGCTTCT	co-IP
BRI1-pYBA1132-R	GGGCCCCCCCTCGAGGTCGACTAATTTTCCTTCAGGAACTTCT	co-IP
PUX4-target1-F	ATATATGGTCTCGATTGGACTACTCGATGGCTTCGAGTTTTAGAGCTAGAAATAGC	CRISPR
PUX4-target2-R	ATTATTGGTCTCGAAACATCTTAACCGTAGGTCTGGCAATCTCTTAGTCGACTCTAC	CRISPR
PUX5-target1-F	ATATATGGTCTCGATTGTGCGGCGGCATCGTTATCGGTTTTAGAGCTAGAAATAGC	CRISPR
PUX5-target2-R	ATTATTGGTCTCGAAACTACCGGGCCACCACCACCTCAATCTCTTAGTCGACTCTAC	CRISPR
PUX3-Single 1-F	ATTGAGCCAACAAGTGGTCGTAC	CRISPR
PUX3-Single 1-R	AAACGTACGACCACTTGTTGGCT	CRISPR
PUX3-Single 2-F	ATTGCTCAAGAATACTTCACCGG	CRISPR
PUX3-Single 2-R	AAACCCGGTGAAGTATTCTTGAG	CRISPR
PUX3(1)-IF-F	TGAGATAAACCAATACCATGGCGACTTGCCTTCCGCACAAT	CRISPR
PUX3(1)-IF-R	AACATTTATCAAAGTCCATGGTATTGGTTTATCTCATCGGAACTGC	CRISPR
PUX3(2)-IF-F	TGAGATAAACCAATACCATGGTTAATCCAAACTACTGCAGCCTG	CRISPR
attB1-PUX3-F	GGGGACAAGTTTGTACAAAAAAGCAGGCTCGATGTCGTCTAAGGACAAGAAACT	BiFC
attB4-PUX3-R	GGGGACAACTTTGTATAGAAAAGTTGGGTGGAATTTCTGAATGACTACAGAACT	BiFC
attB1-PUX4-F	GGGGACAAGTTTGTACAAAAAAGCAGGCTCGATGTCTTCGAAAGACAAGAAACCG	BiFC
attB4-PUX4-R	GGGGACAACTTTGTATAGAAAAGTTGGGTGGAATTTCTGAAGAACAACAGAGTTGG	BiFC
AttB1-KAKU4-F	GGGGACAAGTTTGTACAAAAAAGCAGGCTCGATGGATTCCGTCTCCGGTTAC	BiFC
AttB4-KAKU4-R	GGGGACAACTTTGTATAGAAAAGTTGGGTGTTTGGCCCGTCCTTTGCC	BiFC
AttB1-mCherry-F	GGGGACAAGTTTGTACAAAAAAGCAGGCTCGATGGTGAGCAAGGGCGAG	BiFC
AttB4-mCherry-R	GGGGACAACTTTGTATAGAAAAGTTGGGTGCTTGTACAGCTCGTCCATGC	BiFC
AttB4r-nYFP-F	GGGGACAACTTTTCTATACAAAGTTGCGATGGTGAGCAAGGGCGAG	BiFC
AttB2-nYFP-R	GGGGACCACTTTGTACAAGAAAGCTGGGTATTAGTCCTCGATGTTGTGGCG	BiFC
AttB4r-cYFP-F	GGGGACAACTTTTCTATACAAAGTTGCGATGGGCGGCGTGCAGCTC	BiFC
AttB2-cYFP-R	GGGGACCACTTTGTACAAGAAAGCTGGGTATTACTTGTACAGCTCGTCCA	BiFC
