# Supplementary material for: Proximity labeling proteomics reveals critical regulators for inner nuclear membrane protein degradation in plants
Source: Nat Commun. 2020 Jun 29;11:3284. doi: 10.1038/s41467-020-16744-1 (PMC7324386; doi:10.1038/s41467-020-16744-1)
Supplement: Supplementary file 5 — Supplementary Data 2 [file 41467_2020_16744_MOESM5_ESM.xlsx]

## Sheet: Sheet1
Data name	Raw data name	Search name	Associated figures
BioID2-SUN1-1	Available via PXD015919	MS180750_SUN_1-4_biotin.msf	Fig.1-3 and Supplementary Fig.2-4
BioID2-SUN1-2		MS180918_SUN1_4_biotin.msf
BioID2-SUN1-3		MS181047_SUN1_1-3_biotin.msf
BioID2-WIT1-1	MS180750_WIT_1.raw	MS180750_WIT_1-4_biotin.msf	Fig.1 and Supplementary Fig.2
	MS180750_WIT_2.raw
	MS180750_WIT_3.raw
	MS180750_WIT_4.raw
BioID2-WIT1-2	MS180918_WIT1_1.raw	MS180918_WIT1_1-4.msf
	MS180918_WIT1_2.raw
	MS180918_WIT1_3.raw
	MS180918_WIT1_4.raw
BioID2-WIT1-3	MS181047_WIT1_1.raw	MS181047_WIT1_1-3_biotin.msf
	MS181047_WIT1_2.raw
	MS181047_WIT1_3.raw
BioID2-WIP1-1	Available via PXD015919	MS181354_WIP1_1-4-biotin.msf	Fig.1 and Supplementary Fig.2
BioID2-WIP1-2		MS180966_WIP1_1.msf
BioID2-WIP1-3		MS180966_WIP1_2.msf
Nup82-BioiD2-1	Available via PXD015919	MS181775_Nup82_A_1-4.msf	Fig.1 and Supplementary Fig.2
Nup82-BioiD2-2		MS181775_Nup82_B_1-4.msf
Nup82-BioiD2-3		MS181775_Nup82_C_1-4.msf
Nup93a-BioiD2-1	Available via PXD015919	MS181354_Nup93a_1_1-4-biotin.msf	Fig.1 and Supplementary Fig.2
Nup93a-BioiD2-2		MS181354_Nup93a_2_1-4-biotin.msf
Nup93a-BioiD2-3		MS181354_Nup93a_3_1-4-biotin.msf
BioID2-RHD3-1	MS181666_RHD3_1_1.raw	MS181666_RHD3_1_1-4.msf	Fig.1 and Supplementary Fig.2
	MS181666_RHD3_1_2.raw
	MS181666_RHD3_1_3.raw
	MS181666_RHD3_1_4.raw
BioID2-RHD3-2	MS181666_RHD3_2_1.raw	MS181666_RHD3_2_1-4.msf
	MS181666_RHD3_2_2.raw
	MS181666_RHD3_2_3.raw
	MS181666_RHD3_2_4.raw
BioID2-RHD3-3	MS181666_RHD3_3_1.raw	MS181666_RHD3_3_1-4.msf
	MS181666_RHD3_3_2.raw
	MS181666_RHD3_3_3.raw
	MS181666_RHD3_3_4.raw
BioID2-NEMP_A-1	MS181575_T11A_1.raw	MS181575_T11A_1_4_biotin.msf	Fig.1, 3 and Supplementary Fig.2, 4
	MS181575_T11A_2.raw
	MS181575_T11A_3.raw
	MS181575_T11A_4.raw
BioID2-NEMP_A-2	MS181575_T11B_1.raw	MS181575_T11B_1_4_biotin.msf
	MS181575_T11B_2.raw
	MS181575_T11B_3.raw
	MS181575_T11B_4.raw
BioID2-NEMP_A-3	MS181575_T11C_1.raw	MS181575_T11C_1_4_biotin.msf
	MS181575_T11C_2.raw
	MS181575_T11C_3.raw
	MS181575_T11C_4.raw
BioID2-NEAP1-1	Available via PXD015919	MS181354_NEAP1_1_1-4-biotin.msf	Fig.1, 3 and Supplementary Fig.2, 4
BioID2-NEAP1-2		MS181354_NEAP1_2_1-4-biotin.msf
BioID2-NEAP1-3		MS181354_NEAP1_3_1-4-biotin.msf
BioID2-SUN1-1 (+MG132)	MS181354_sun1_1_MG_1.raw	MS181354_sun1_1_MG_1-4-biotin.msf	Fig.2 and Supplementary Fig.3
	MS181354_sun1_1_MG_2.raw
	MS181354_sun1_1_MG_3.raw
	MS181354_sun1_1_MG_4.raw
BioID2-SUN1-2 (+MG132)	MS181354_sun1_2_MG_1.raw	MS181354_sun1_2_MG_1-4-biotin.msf
	MS181354_sun1_2_MG_2.raw
	MS181354_sun1_2_MG_3.raw
	MS181354_sun1_2_MG_4.raw
NT-1	MS182107_WT_1_1.raw	MS182107_WT_1.msf	Fig.1-3 and Supplementary Fig.2-4
	MS182107_WT_1_2.raw
	MS182107_WT_1_3.raw
	MS182107_WT_1_4.raw
NT-2	MS182107_WT_2_1.raw	MS182107_WT_2.msf
	MS182107_WT_2_2.raw
	MS182107_WT_2_3.raw
	MS182107_WT_2_4.raw
NT-3	MS182107_WT_3_1.raw	MS182107_WT_3.msf
	MS182107_WT_3_2.raw
	MS182107_WT_3_3.raw
	MS182107_WT_3_4.raw
Mock-1 (YFPN-BioID2 no biotin)	Available via PXD015919	MS180750_YFP_1-4_biotin.msf	Fig.1-3 and Supplementary Fig.2-4
Mock-2 (YFPN-BioID2 no biotin)		MS181047_YFP1_NEG_1-3_biotin.msf
Mock-3 (YFPN-BioID2 no biotin)		MS181047_YFP2_NEG_1-3_biotin.msf
PUX5-BioiD2-1	MS182350_PUX5_1_1.raw	MS182350_PUX5_1.msf	Fig.3
	MS182350_PUX5_1_2.raw
	MS182350_PUX5_1_3.raw
	MS182350_PUX5_1_4.raw
PUX5-BioiD2-2	MS182350_PUX5_2_1.raw	MS182350_PUX5_2.msf
	MS182350_PUX5_2_2.raw
	MS182350_PUX5_2_3.raw
	MS182350_PUX5_2_4.raw
PUX5-BioiD2-3	MS182350_PUX5_3_1.raw	MS182350_PUX5_3.msf
	MS182350_PUX5_3_2.raw
	MS182350_PUX5_3_3.raw
	MS182350_PUX5_3_4.raw
PUX5-BioiD2(no biotin)-1	MS182350_NB_1_1.raw	MS182350_NB_1.msf	Fig.3
	MS182350_NB_1_2.raw
	MS182350_NB_1_3.raw
	MS182350_NB_1_4.raw
PUX5-BioiD2(no biotin)-2	MS182350_NB_2_1.raw	MS182350_NB_2.msf
	MS182350_NB_2_2.raw
	MS182350_NB_2_3.raw
	MS182350_NB_2_4.raw
PUX5-BioiD2(no biotin)-3	MS182350_NB_3_1.raw	MS182350_NB_3.msf
	MS182350_NB_3_2.raw
	MS182350_NB_3_3.raw
	MS182350_NB_3_4.raw
BioID2-SUN1 (pux3 pux4 pux5)-1	MS191269-PVX345-1-1_190729175230.raw	MS191269-PVX345-1.msf	Fig.4
	MS191269-PVX345-1-2_190730185958.raw
	MS191269-PVX345-1-3_190730210538.raw
BioID2-SUN1 (pux3 pux4 pux5)-2	MS191269-PVX345-2-1.raw	MS191269-PVX345-2.msf
	MS191269-PVX345-2-2.raw
	MS191269-PVX345-2-3.raw
BioID2-SUN1 (WT)-1	MS191269-SUN1-1-1.raw	MS191269-SUN1.msf	Fig.4
	MS191269-SUN1-1-2.raw
	MS191269-SUN1-1-3.raw
BioID2-SUN1 (WT)-2	MS191269-SUN2-1_190729103456.raw	MS191269-SUN2-3.msf
	MS191269-SUN2-2_190729123853.raw
	MS191269-SUN2-3_190729144247.raw
