# Supplementary material for: Proximity labeling proteomics reveals critical regulators for inner nuclear membrane protein degradation in plants
Source: Nat Commun. 2020 Jun 29;11:3284. doi: 10.1038/s41467-020-16744-1 (PMC7324386; doi:10.1038/s41467-020-16744-1)
Supplement: Supplementary file 6 — Supplementary Data 3 [file 41467_2020_16744_MOESM6_ESM.xlsx]

## Sheet: Figure 1b
			Differential Analysis for BioID2-SUN1 (logFC > 2 and p_value < 0.05 compared to both controls)				Differential Analysis for BioID2-WIT1 (logFC > 2 and p_value < 0.05 compared to both controls)				Normalized MS Data
ID		Discription	SUN1_vs_YFP_N_p.adj	SUN1_vs_YFP_N_Log2ratio	SUN1_vs_WIT1_p.adj	SUN1_vs_WIT1_Log2ratio	WIT1_vs_YFP_N_p.adj	WIT1_vs_YFP_N_Log2ratio	WIT1_vs_SUN1_p.adj	WIT1_vs_SUN1_Log2ratio	SUN1_1: Area	SUN1_2: Area	SUN1_3: Area	WIT1_1: Area	WIT1_2: Area	WIT1_3: Area	YFP_N_1: Area	YFP_N_2: Area	YFP_N_3: Area	SUN1_1: Score	SUN1_2: Score	SUN1_3: Score	WIT1_1: Score	WIT1_2: Score	WIT1_3: Score	YFP_N_1: Score	YFP_N_2: Score	YFP_N_3: Score	SUN1_1: Coverage	SUN1_2: Coverage	SUN1_3: Coverage	WIT1_1: Coverage	WIT1_2: Coverage	WIT1_3: Coverage	YFP_N_1: Coverage	YFP_N_2: Coverage	YFP_N_3: Coverage	SUN1_1: Peptides	SUN1_2: Peptides	SUN1_3: Peptides	WIT1_1: Peptides	WIT1_2: Peptides	WIT1_3: Peptides	YFP_N_1: Peptides	YFP_N_2: Peptides	YFP_N_3: Peptides	SUN1_1: PSM	SUN1_2: PSM	SUN1_3: PSM
AT5G04990	SUN1	SAD1/UNC-84 domain protein 1	1.43e-12	4.69	6.76e-14	5.21	0.88	-0.518	6.76e-14	-5.21	3.97298e+08	539646054	5.58073e+08	1.60219e+07	1.84711e+07	1.02325e+07	5.65304e+06	7.73138e+06	3.11465e+07	600.155	421.835	504.979	26.8462	17.3127	10.7972	5.6214	12.6069	29.4757	75.16	70.06	80.89	25.48	17.62	19.32	5.52	21.23	32.48	39	34	40	10	6	6	2	7	10	215	160	199
AT4G38930	UFD1C	Ubiquitin fusion degradation UFD1 family protein	6.56e-09	5.29	6.76e-14	5.65	0.924	-0.363	6.76e-14	-5.65	3.31652e+07	9.44457e+07	2.84807e+07	0	0	0	0	0	0	17.5265	10.2677	3.9632	0	0	0	0	0	0	15.11	17.68	10.29	0	0	0	0	0	0	6	5	3	0	0	0	0	0	0	7	6	5
AT1G67230	CRWN1	little nuclei1	3.68e-08	5.14	6.74e-10	4.1	0.787	1.05	6.74e-10	-4.1	1.04662e+08	1.08562e+08	9.49609e+07	6.95293e+06	5.08821e+06	7.79202e+06	2.57875e+06	2.37224e+06	0	173.242	131.533	134.596	4.44163	5.35905	6.08872	4.92923	1.90291	0	37.54	28.8	29.95	1.59	1.94	2.65	5.21	0.8	0	53	36	36	2	2	3	5	1	0	71	56	55
AT5G46070		Guanylate-binding family protein	0.00037	3.13	1.13e-06	2.84	0.927	0.29	1.13e-06	-2.84	6.30511e+07	5.6699e+07	7.13833e+07	1.13746e+07	4.30307e+06	1.81624e+07	2.72985e+06	5.32053e+06	5.03925e+06	150.983	86.3699	62.7399	3.34935	3.08787	17.9309	7.52429	0	0	39.93	32.16	30.78	0.92	1.76	14.51	4.99	3.33	0.92	41	33	30	1	2	14	4	3	1	59	37	37
AT5G65770	CRWN4	little nuclei4	1.79e-07	3.99	2.1e-10	3.39	0.873	0.595	2.1e-10	-3.39	2.53492e+07	2.8419e+07	1.50239e+07	3.10478e+06	3.38508e+06	0	0	0	0	75.2859	39.8787	24.0309	2.06595	5.25367	0	0	0	0	24.55	21.19	12.48	1.19	1.78	0	0	0	0	26	20	13	1	2	0	0	0	0	29	22	13
AT4G15410	PUX5	serine/threonine protein phosphatase 2A 55 kDa regulatory subunit B prime gamma	0.00393	2.66	4.13e-07	2.88	0.933	-0.219	4.13e-07	-2.88	7.82935e+06	9.64608e+06	8.40447e+06	0	0	0	0	0	0	16.8916	2.28021	8.88737	0	0	0	0	0	0	11.16	2.61	11.4	0	0	0	0	0	0	4	1	4	0	0	0	0	0	0	9	1	5
AT2G21270	UFD1B	ubiquitin fusion degradation 1	8.8e-14	5.1	6.76e-14	5.51	0.9	-0.402	6.76e-14	-5.51	4.28973e+07	9.98534e+07	4.23576e+07	0	0	0	0	0	0	17.0853	12.4168	8.39738	0	0	0	0	0	0	16.61	23.2	13.17	0	0	0	0	0	0	5	6	3	0	0	0	0	0	0	6	7	8
AT5G52240		membrane steroid binding protein 1 Cytochrome b5-like Heme/Steroid binding domain	2.36e-06	4.51	6.76e-14	5.08	0.901	-0.564	6.76e-14	-5.08	6.19678e+07	3.49385e+07	3.2949e+07	4.12631e+06	0	0	0	0	0	21.8183	5.12084	11.842	3.43591	0	0	0	0	0	42.73	14.29	31.82	13.64	0	0	0	0	0	5	2	3	1	0	0	0	0	0	9	2	6
AT4G04210	PUX4	plant UBX domain containing protein 4	2.41e-08	4.44	6.76e-14	5.13	0.857	-0.689	6.76e-14	-5.13	1.56237e+07	36690625	25271528	0	0	0	0	0	2.14439e+06	17.1924	6.51831	18.3739	0	0	0	0	0	0	17.16	7.92	16.17	0	0	0	0	0	5.28	5	2	4	0	0	0	0	0	1	6	3	8
AT5G48810		cytochrome B5 isoform D	0.000695	3.96	5.15e-11	4.74	0.877	-0.779	5.15e-11	-4.74	4.11699e+07	3.82128e+07	4.89824e+07	4.83245e+06	0	0	0	0	5.10166e+06	2.9319	2.68297	10.1631	1.87702	0	0	0	0	0	19.29	19.29	32.14	13.57	0	0	0	0	13.57	2	2	3	1	0	0	0	0	1	2	2	4
AT1G13220	CRWN2	nuclear matrix constituent protein-related	0.0235	2.25	5.61e-09	3.13	0.768	-0.878	5.61e-09	-3.13	9.00303e+06	7.40863e+06	2.75714e+06	0	0	0	0	0	0	21.6957	13.4398	0	0	0	0	0	0	0	9.66	7.89	3.1	0	0	0	0	0	0	11	10	3	0	0	0	0	0	0	11	11	3
AT1G68790	CRWN3	little nuclei3	0.00254	2.93	6.76e-14	4.41	0.419	-1.48	6.76e-14	-4.41	1.63037e+07	2.08508e+07	1.2833e+07	0	0	0	0	0	0	43.2482	29.1271	21.505	0	0	0	0	0	0	18.62	10.41	7.28	0	0	0	0	0	0	19	10	7	0	0	0	0	0	0	20	13	9
AT1G04850		ubiquitin-associated (UBA)/TS-N domain-containing protein	7.34e-11	4.07	0.0164	1.46	0.000455	2.6	0.0164	-1.46	1.23646e+07	3.32497e+07	1.88226e+07	7.94087e+06	8.28272e+06	7.18184e+06	0	0	0	18.8841	16.9184	5.00885	10.047	4.99027	2.00407	0	0	0	13.32	18.16	4.84	7.51	7.99	2.18	0	0	0	5	6	2	3	3	1	0	0	0	7	9	2
AT3G19390		Granulin repeat cysteine protease family protein	0.0325	2.11	0.0429	1.48	0.857	0.627	0.0429	-1.48	4.30082e+06	7.95907e+06	7.37515e+06	4.17585e+06	0	3.35808e+06	0	0	2.40724e+06	3.00761	1.80564	1.71214	2.05506	0	4.10364	0	0	1.76306	7.08	7.08	3.54	3.54	0	3.54	0	0	3.54	2	2	1	1	0	1	0	0	1	2	2	1
AT3G03100		NADH:ubiquinone oxidoreductase, 17.2kDa subunit	0.0388	4.08	0.000775	4.03	0.948	0.056	0.000775	-4.03	8.80601e+06	216344094	8.70559e+06	0	0	6.66666e+06	0	0	0	2.19485	1.97702	1.63762	1.98622	0	0	0	0	0	5.66	4.4	5.03	4.4	0	5.03	0	0	0	1	1	1	1	0	1	0	0	0	1	1	1
AT4G31430	KAKU4	unknown protein; LOCATED IN: plasma membrane; EXPRESSED IN: 25 plant structures; EXPRESSED DURING: 15 growth stages; Has 30201 Blast hits to 17322 proteins in 780 species: Archae - 12; Bacteria - 1396; Metazoa - 17338; Fungi - 3422; Plants - 5037; Viruses - 0; Other Eukaryotes - 2996 (source: NCBI BLink).	0.0468	1.88	1.22e-10	3.07	0.442	-1.19	1.22e-10	-3.07	6.72929e+06	6.30653e+06	5.94944e+06	0	0	0	0	0	0	22.4274	6.27061	6.17661	0	0	0	0	0	0	17.32	4.33	9.28	0	0	0	0	0	0	7	2	3	0	0	0	0	0	0	10	3	4
AT1G05590		beta-hexosaminidase 2	0.169	1.8	0.000577	2.17	0.915	-0.375	0.000577	-2.17	3.69802e+06	4.13054e+06	0	0	0	0	0	0	0	2.63409	1.70382	0	0	0	0	0	0	0	2.76	2.76	0	0	0	0	0	0	0	1	1	0	0	0	0	0	0	0	1	1	0
AT3G07100		Sec23/Sec24 protein transport family protein	0.207	1.44	0.0241	1.39	0.946	0.0478	0.0241	-1.39	1.06595e+07	1.24006e+07	1.16822e+07	5.46881e+06	3.08214e+06	6.55704e+06	1.40091e+06	1.97676e+06	4.30681e+06	12.3836	7.39966	5.96638	6.36303	3.57966	4.54796	1.92845	0	0	8.57	6.55	6.65	3.76	2.89	5.88	1.83	1.06	2.12	8	6	6	4	3	5	2	1	2	9	6	6
AT2G41460		apurinic endonuclease-redox protein	0.297	1.74	0.00366	2.18	0.911	-0.448	0.00366	-2.18	2.07394e+06	3.92757e+06	1.51329e+07	0	0	0	0	0	0	1.64278	3.62887	2.28248	0	0	0	0	0	0	2.73	5.41	4.1	0	1.68	0	0	0	0	1	3	2	0	1	0	0	0	0	1	3	3
AT4G29210		gamma-glutamyl transpeptidase 4	0.294	1.68	0.00149	2.23	0.893	-0.548	0.00149	-2.23	8.20754e+06	6.12173e+06	0	2.72638e+06	0	0	0	0	0	7.3514	0	0	0	0	0	0	0	0	4.49	2.34	0	2.34	0	0	0	0	0	2	1	0	1	0	0	0	0	0	3	1	0
AT3G07090		PPPDE putative thiol peptidase family protein	0.301	2.16	0.00247	2.8	0.902	-0.639	0.00247	-2.8	2.86487e+06	0	23906403	0	0	0	0	0	0	2.04241	0	1.73159	0	0	0	0	0	0	3.02	0	3.02	0	0	0	0	0	0	1	0	1	0	0	0	0	0	0	1	0	1
AT3G16460		Mannose-binding lectin superfamily protein	0.232	1.7	2.55e-06	2.72	0.702	-1.03	2.55e-06	-2.72	2.91055e+06	0	5.54522e+06	0	0	0	0	0	0	3.57883	0	0	0	0	0	0	0	0	6.24	0	1.7	0	0	0	0	0	0	3	0	1	0	0	0	0	0	0	3	0	1
AT5G11390	WIT1	WPP domain-interacting protein 1	0.927	-0.249	6.76e-14	-6.88	3.57e-08	6.63	6.76e-14	6.88	7.07255e+06	0	0	6.19041e+08	4.46576e+08	9.49411e+07	2.26892e+06	0	0	3.4785	0	0	531.844	379.648	143.916	2.46879	0	0	6.4	0	0	61.02	58.18	36.13	2.7	0	0	3	0	0	51	42	25	1	0	0	3	0	0
AT5G19320	RanGAP2	RAN GTPase activating protein 2	0.898	-0.524	6.76e-14	-8.24	1.33e-13	7.71	6.76e-14	8.24	3.20278e+06	0	0	7.38683e+08	7.60258e+08	1.63106e+08	1.08907e+06	0	0	4.24934	0	0	242.742	152.021	66.4367	0	0	0	6.06	0	0	58.53	48.07	41.83	1.47	0	0	3	0	0	35	30	21	1	0	0	3	0	0
AT3G63130	RanGAP1	RAN GTPase activating protein 1	0.888	0.61	4.21e-13	-5.4	2.97e-08	6.01	4.21e-13	5.4	7.43938e+06	1.17071e+06	0	1.25388e+08	1.05604e+08	6.46528e+07	0	0	0	1.6013	0	0	172.677	47.3863	33.6411	0	0	0	1.87	3.36	0	42.24	22.06	23.55	0	0	0	1	1	0	24	14	10	0	0	0	1	1	0
AT3G13360	WIP3	WPP domain interacting protein 3	0.523	-1.15	7.58e-13	-3.67	0.00721	2.52	7.58e-13	3.67	0	0	0	11048929	1.3705e+07	9.3847e+06	0	0	0	0	0	0	15.0284	12.3682	9.25169	0	0	0	0	0	0	14.38	15.25	8.06	0	0	0	0	0	0	6	6	3	0	0	0	0	0	0
AT4G26455	WIP1	WPP domain interacting protein 1	0.931	-0.102	1.4e-09	-3.03	0.000246	2.92	1.4e-09	3.03	0	0	0	9.11504e+06	1.44845e+07	1.44101e+07	0	0	0	0	0	0	16.3134	16.8735	0	0	0	0	0	0	0	9	11.66	3.89	0	0	0	0	0	0	3	5	1	0	0	0	0	0	0
AT1G08640		Chloroplast J-like domain 1	0.571	-1.92	2.79e-06	-4.52	0.301	2.61	2.79e-06	4.52	0	0	2.35663e+06	3.58426e+07	72591687	5.47276e+06	3.58019e+06	0	0	0	0	0	16.3814	0	2.30287	5.4342	0	0	0	0	4.42	11.56	4.08	4.42	10.88	0	0	0	0	1	3	1	1	2	0	0	0	0	1
AT1G23180		ARM repeat superfamily protein	0.914	0.334	0.0229	-2.05	0.106	2.38	0.0229	2.05	2.88937e+06	0	0	4.83212e+06	3.32228e+06	6.28898e+06	0	0	0	0	0	0	1.98093	0	1.86955	0	0	0	0.96	0	0	0.96	0.96	0.96	0	0	0	1	0	0	1	1	1	0	0	0	1	0	0
AT4G36190		Serine carboxypeptidase S28 family protein	0.644	2.85	0.959	-0.156	0.649	3.01	0.959	0.156	4.54551e+07	0	3.96577e+07	3.8426e+07	0	6.58097e+07	0	0	0	26.1484	0	15.8764	18.8862	0	29.7719	0	0	0	17.01	0	8.92	9.34	0	15.98	0	0	0	8	0	5	4	0	8	0	0	0	11	0	6
AT1G73260		kunitz trypsin inhibitor 1	0.0225	2.72	0.943	0.264	0.0688	2.46	0.943	-0.264	8.28229e+06	1.82134e+07	7.9743e+06	3.53246e+07	6.38754e+06	3.94399e+06	0	0	0	2.79837	7.71659	2.17886	15.5228	5.72116	0	0	0	0	5.12	14.42	16.74	20	13.95	6.05	0	0	0	1	3	2	2	2	1	0	0	0	1	3	2
AT1G09270		importin alpha isoform 4	0.68	1.08	0.924	-0.384	0.456	1.47	0.924	0.384	2.43325e+07	3.29142e+07	1.6719e+07	1.78253e+07	0	2.78217e+07	3.63683e+06	4.29676e+06	1.40535e+07	10.7819	1.88804	6.00243	8.10222	0	1.62582	1.83271	0	1.64812	11.84	3.51	9.29	8.11	0	4.09	4.17	2.79	2.79	5	2	5	4	0	3	3	2	2	9	3	5
AT1G80360		Pyridoxal phosphate (PLP)-dependent transferases superfamily protein	0.709	1.85	0.954	0.249	0.807	1.6	0.954	-0.249	1.33352e+07	0	15144522	7.62036e+06	0	17647881	0	0	0	4.72917	0	0	2.00426	0	0	0	0	0	6.09	0	3.55	3.55	0	3.55	0	0	0	2	0	1	1	0	1	0	0	0	2	0	1
AT1G62810		Copper amine oxidase family protein	0.167	2.6	0.947	0.279	0.262	2.32	0.947	-0.279	4.54204e+06	3.19612e+07	3.7372e+06	0	1.95389e+07	6.09906e+06	0	0	0	16.1601	34.6821	1.79639	0	13.9638	9.91405	0	0	0	9.69	19.52	7.58	0	6.88	7.58	0	0	0	5	11	5	0	4	5	0	0	0	8	18	6
AT4G16143		importin alpha isoform 2	0.775	0.721	0.96	0.0435	0.826	0.678	0.96	-0.0435	4.51453e+07	3.70223e+07	2.6485e+07	3.39959e+07	4.19218e+07	3.63446e+07	1.43229e+07	7.41737e+06	1.82365e+07	60.7262	31.3451	16.2918	29.6686	20.8316	20.2513	31.0157	11.502	14.9963	33.64	19.81	17.94	24.11	19.81	15.7	23.36	15.7	17.94	14	8	7	10	9	6	10	6	7	33	16	12
AT5G49930		zinc knuckle (CCHC-type) family protein	0.631	1.05	0.677	0.834	0.934	0.211	0.677	-0.834	2.84689e+06	2.50167e+06	0	0	0	0	0	0	0	1.9012	1.78984	0	0	0	0	0	0	0	1.11	1.11	0	0	0	0	0	0	0	1	1	0	0	0	0	0	0	0	1	1	0
AT3G10730		SAD1/UNC-84 domain protein 2	0.531	1.43	2.85e-06	3.23	0.337	-1.8	2.85e-06	-3.23	1.80105e+07	2.07611e+07	1.89621e+07	3858371	2.58446e+06	0	0	5.61285e+06	1.5323e+07	47.3245	20.8576	14.7612	1.91437	3.68539	1.87526	0	3.11507	14.2173	34.29	20.88	24.18	3.3	5.05	2.42	0	3.74	16.04	16	11	9	2	2	1	0	1	6	19	11	9
AT4G36195		Serine carboxypeptidase S28 family protein	8.8e-14	5.98	0.915	0.366	1.33e-13	5.61	0.915	-0.366	6.8378e+07	1.3008e+08	8.88364e+07	6.33653e+07	5.64731e+07	1.32024e+08	0	0	0	52.342	40.6496	36.6764	35.8598	14.15	56.2934	0	0	0	31.03	24.32	21.8	29.77	19.29	28.72	0	0	0	13	12	10	11	8	13	0	0	0	21	20	14
AT5G34850		purple acid phosphatase 26	8.8e-14	7.08	0.918	0.474	5.34e-13	6.6	0.918	-0.474	2.07787e+08	4.70208e+08	1.62764e+08	1.22407e+08	4.27029e+08	1.45526e+08	0	0	4.1826e+06	93.3429	101.169	38.168	53.9112	67.8602	34.6389	0	0	4.68474	38.11	38.74	24.84	32.63	30.32	21.89	0	0	4.21	13	14	10	11	11	9	0	0	1	41	39	17
AT3G23760		FUNCTIONS IN: molecular_function unknown; INVOLVED IN: biological_process unknown; LOCATED IN: vacuole; EXPRESSED IN: 20 plant structures; EXPRESSED DURING: 13 growth stages; BEST Arabidopsis thaliana protein match is: transferases, transferring glycosyl groups (TAIR:AT4G14100.1); Has 108 Blast hits to 104 proteins in 19 species: Archae - 0; Bacteria - 0; Metazoa - 8; Fungi - 0; Plants - 90; Viru…	0.11	3.93	0.862	-1.16	0.0131	5.09	0.862	1.16	38087962	9.98594e+07	0	2.79314e+07	5.17309e+07	4.98402e+07	0	0	0	1.99421	8.46856	0	5.15996	3.91947	5.20242	0	0	0	3.61	9.28	0	9.28	3.61	9.28	0	0	0	1	2	0	2	1	2	0	0	0	1	4	0
AT3G14920		Peptide-N4-(N-acetyl-beta-glucosaminyl)asparagine amidase A protein	0.929	0.244	0.951	-0.265	0.926	0.509	0.951	0.265	0	1.30339e+07	3.57421e+06	0	5.57124e+06	5.02865e+06	0	0	0	2.40219	10.6688	2.73226	0	7.54802	5.33984	0	0	0	3.12	7.06	3.12	0	7.06	4.11	0	0	0	1	3	1	0	3	2	0	0	0	1	4	1
AT3G54210		Ribosomal protein L17 family protein	0.862	-1.01	0.905	0.791	0.719	-1.8	0.905	-0.791	1.01116e+08	4.17446e+08	8.90454e+07	2.51354e+08	3.08633e+08	1.10587e+07	1.59064e+08	1.00768e+08	3.76237e+08	28.1896	22.7279	22.6789	27.782	15.5942	5.95348	29.398	42.549	54.5979	26.07	18.96	21.8	20.85	18.96	14.22	18.96	21.8	27.96	6	6	7	6	6	3	6	7	8	10	10	9
AT5G48430		Eukaryotic aspartyl protease family protein	0.272	2.5	0.776	1.14	0.781	1.37	0.776	-1.14	1.13502e+07	8.59773e+06	3.5691e+07	4.36114e+07	0	4.99928e+06	944170	0	5.07277e+06	6.91491	3.92453	14.6505	12.3294	0	6.57899	1.86849	0	0	9.36	4.68	11.82	12.07	0	8.13	2.71	0	2.71	3	2	4	5	0	3	1	0	1	3	2	10
AT5G53480		ARM repeat superfamily protein	0.933	0.16	0.74	-1.41	0.786	1.57	0.74	1.41	5.81942e+06	0	0	1.34299e+07	5835272	0	0	0	0	3.71041	0	0	2.36833	0	0	0	0	0	2.18	0	0	1.03	1.15	0	0	0	0	2	0	0	1	1	0	0	0	0	2	0	0
AT4G12290		Copper amine oxidase family protein	1.41e-05	4.59	0.954	0.165	6.43e-05	4.42	0.954	-0.165	7.23687e+06	6.48231e+07	3.28427e+07	1.2541e+07	1.90981e+07	58416330	0	0	0	12.6999	49.4527	30.6245	15.3432	13.882	54.7483	0	0	0	8.5	19.84	15.65	8.1	10.12	15.65	0	0	0	5	13	9	5	6	9	0	0	0	6	22	13
AT4G21585		endonuclease 4	0.387	2.81	0.947	-0.389	0.278	3.2	0.947	0.389	0	5.01936e+07	6.65634e+06	0	0	1.15971e+07	0	0	0	0	12.5081	3.77616	0	0	4.60092	0	0	0	0	19.73	7.69	0	0	7.69	0	0	0	0	5	2	0	0	2	0	0	0	0	7	2
AT5G38940		RmlC-like cupins superfamily protein	0.939	0.0125	0.654	-1.94	0.78	1.95	0.654	1.94	0	1.50255e+07	0	0	1.03322e+07	3.3291e+07	0	0	0	0	4.20909	0	0	4.72355	7.95201	0	0	3.44034	0	10.76	0	0	10.76	13.9	0	0	7.17	0	2	0	0	2	3	0	0	1	0	2	0
AT1G13750		Purple acid phosphatases superfamily protein	0.875	0.925	0.902	0.824	0.946	0.101	0.902	-0.824	2.81553e+06	2.42256e+07	0	0	0	16556444	0	0	0	2.26833	6.02063	0	0	0	1.9805	0	0	0	2.12	9.14	0	0	0	2.12	0	0	0	1	5	0	0	0	1	0	0	0	1	5	0
AT4G14100		transferases, transferring glycosyl groups	0.914	-0.377	0.923	-0.492	0.944	0.115	0.923	0.492	0	5.37719e+06	2.23453e+06	0	0	6.87729e+06	0	0	0	0	6.43992	3.21659	0	0	6.34976	0	0	0	0	14.08	8.74	0	0	14.08	0	0	0	0	2	1	0	0	2	0	0	0	0	2	1
AT3G26720		Glycosyl hydrolase family 38 protein	8.8e-14	4.98	0.947	0.165	1.33e-13	4.82	0.947	-0.165	4.31347e+07	4.84614e+07	3.78537e+07	3.63147e+07	3.07994e+07	6.43398e+07	0	0	0	42.3299	18.156	12.4552	25.9895	4.19214	33.668	0	0	0	16.39	8.44	9.62	12.17	8.7	16.98	0	0	0	15	8	7	11	7	13	0	0	0	20	10	10
AT2G34040		Apoptosis inhibitory protein 5 (API5)	0.647	1.33	0.369	1.42	0.945	-0.0874	0.369	-1.42	5.48859e+06	1.14922e+07	6102787	9235783	0	4.67116e+06	2.07935e+06	0	2.69396e+06	8.54689	10.6574	0	9.73171	3.40247	2.34678	2.48752	0	1.62252	7.05	9.95	7.24	8.68	3.39	3.39	4.34	0	4.52	3	4	2	4	1	1	2	0	2	4	5	2
AT1G03160		FZO-like	0.894	0.433	0.0346	1.7	0.577	-1.27	0.0346	-1.7	5.22716e+06	0	0	0	0	0	663168	0	1.94899e+06	5.42985	0	0	0	0	0	0	0	0	3.73	0	0	0	0	0	1.75	0	2.41	3	0	0	0	0	0	1	0	2	3	0	0
AT1G60070		Adaptor protein complex AP-1, gamma subunit	0.872	-0.829	0.479	-1.64	0.894	0.806	0.479	1.64	911501	0	3.50406e+06	7.76252e+06	0	0	682292	0	2.35534e+06	0	0	2.56597	1.70875	0	2.51915	2.32724	0	2.26046	1.04	0	1.28	0.93	0	1.28	1.28	0	1.28	1	0	1	1	0	1	1	0	1	1	0	1
AT2G27190		purple acid phosphatase 12	0.419	2.26	0.502	1.69	0.92	0.573	0.502	-1.69	4.07619e+06	1.92025e+07	6.44559e+06	0	1.08838e+07	0	0	685953	5.06391e+06	1.65567	19.4169	1.90562	0	5.50321	2.31387	0	0	6.1218	2.77	19.19	2.13	0	5.76	2.13	0	3.62	5.76	1	7	1	0	2	1	0	1	2	1	9	1
AT4G20130		plastid transcriptionally active 14	0.701	1.12	0.919	0.44	0.879	0.682	0.919	-0.44	4.99753e+06	8.05207e+06	1.37766e+07	1.51664e+07	3.68676e+06	5.81411e+06	3.8258e+06	514278	5.35751e+06	3.94115	4.17544	1.70509	9.85222	4.37485	1.69515	2.12094	2.00981	5.93942	8.28	6.63	6.63	13.66	5.18	6.63	9.94	3.73	6.63	3	2	2	5	2	2	4	1	2	3	3	3
AT3G06720		importin alpha isoform 1	0.524	1.04	0.951	0.14	0.69	0.905	0.951	-0.14	3.39054e+07	3.03065e+07	1.74602e+07	2.18686e+07	3.16799e+07	33730713	8.00109e+06	4.99495e+06	1.36227e+07	24.1569	9.9749	5.35731	13.6592	11.4227	4.29025	16.1721	2.23123	4.44302	12.41	5.83	3.95	14.47	5.83	3.95	13.72	3.95	3.95	6	3	2	6	4	2	7	2	2	12	6	3
AT2G42210		Mitochondrial import inner membrane translocase subunit Tim17/Tim22/Tim23 family protein	0.416	2.69	0.179	2.55	0.945	0.135	0.179	-2.55	1.65621e+06	4.72603e+07	0	1.97222e+07	0	0	0	0	0	0	2.15046	0	0	0	0	0	0	0	16.98	5.66	0	16.98	0	0	0	0	0	1	1	0	1	0	0	0	0	0	1	1	0
ATCG00580		photosystem II reaction center protein E	0.884	-1.21	0.951	-0.397	0.924	-0.812	0.951	0.397	3.71412e+06	0	4.39174e+06	1.01231e+08	0	0	0	1.71274e+06	1.38149e+07	8.73737	1.83909	1.63674	11.6485	0	0	0	1.69091	3.95469	22.89	10.84	10.84	22.89	0	0	0	10.84	10.84	2	1	1	2	0	0	0	1	1	5	1	1
AT3G02880		Leucine-rich repeat protein kinase family protein	0.919	-0.2	0.947	-0.168	0.947	-0.0325	0.947	0.168	5.61925e+06	7.43639e+06	1.0406e+07	8.21528e+06	0	6.87459e+06	4.40013e+06	0	1.06481e+07	1.84191	4.44602	3.79561	2.11222	0	1.87589	3.89906	0	1.93848	8.77	4.47	1.59	8.93	0	1.59	2.87	0	1.59	4	2	1	4	0	1	2	0	1	4	2	2
AT3G52140		tetratricopeptide repeat (TPR)-containing protein	0.72	0.912	0.728	0.782	0.941	0.13	0.728	-0.782	4.41472e+07	3.19996e+07	3.35292e+07	1.60442e+07	3.46852e+07	2.14443e+07	6.34693e+06	1.09194e+07	2.0098e+07	69.1995	39.553	34.7528	14.1878	38.4668	21.3417	24.0895	16.4347	11.0252	22.1	17.68	14.04	8.7	13.61	10.19	10.69	9.27	8.7	25	20	16	10	18	12	12	10	10	34	22	21
AT1G02560		nuclear encoded CLP protease 5	0.921	0.381	0.948	-0.338	0.912	0.719	0.948	0.338	8.12374e+06	0	1.03131e+07	1.23848e+07	0	1.13187e+07	0	0	1.03208e+07	4.38303	0	10.2425	5.08401	0	17.6456	0	0	8.80916	6.38	0	16.78	11.07	0	14.43	0	0	12.75	2	0	4	3	0	3	0	0	3	3	0	6
AT1G62390		Octicosapeptide/Phox/Bem1p (PB1) domain-containing protein / tetratricopeptide repeat (TPR)-containing protein	0.939	-0.00525	0.335	1.32	0.622	-1.33	0.335	-1.32	2.24939e+06	0	5.30631e+06	0	0	1.46274e+06	0	0	3.10746e+06	3.99727	0	1.76984	0	0	0	0	0	1.97454	3.33	0	1.86	0	0	2.26	0	0	2.26	2	0	1	0	0	1	0	0	1	2	0	1
AT4G13930		serine hydroxymethyltransferase 4	0.901	0.768	0.958	0.167	0.926	0.601	0.958	-0.167	1.09152e+07	3.58933e+06	2.94391e+06	3.2135e+07	3.82835e+06	847960	0	873630	1.44009e+07	16.8298	0	4.05986	26.8776	4.10796	1.91382	0	0	11.0099	15.5	1.91	5.31	22.93	3.4	3.4	0	3.4	15.92	6	1	2	11	2	1	0	1	6	9	1	3
AT2G42590		general regulatory factor 9	0.938	-0.0423	0.958	0.115	0.944	-0.158	0.958	-0.115	2.74245e+06	12453648	6.27558e+06	2.61003e+07	0	5.55413e+06	3.42979e+06	0	13951177	5.06199	0	2.80524	10.2775	2.48589	6.64773	0	0	2.82763	7.63	4.58	3.05	15.27	4.58	10.69	3.05	0	3.05	3	1	1	5	1	3	1	0	1	4	1	1
AT3G54670		Structural maintenance of chromosomes (SMC) family protein	0.928	-0.152	0.943	0.241	0.915	-0.393	0.943	-0.241	8.18808e+06	1.84401e+07	2.36347e+07	9.68582e+06	2.23402e+07	1.27935e+07	4.30471e+06	9.98073e+06	2.23377e+07	27.4725	27.1452	42.676	18.0142	44.1988	23.3281	25.4715	35.7284	54.3332	11.31	12.44	17.61	6.95	18.26	11.63	9.37	15.19	21.16	13	15	21	8	25	14	11	18	23	13	15	27
AT1G54610		Protein kinase superfamily protein	0.826	0.899	0.901	0.597	0.932	0.302	0.901	-0.597	6.09937e+06	7.90129e+06	0	6.33307e+06	4.48069e+06	0	2.84676e+06	0	0	11.1101	6.35055	0	4.32129	1.78228	0	6.83896	0	0	9.62	8.39	0	2.8	4.37	0	11.19	0	0	5	4	0	2	2	0	5	0	0	6	4	0
AT1G42550		plastid movement impaired1	0.92	0.215	0.944	0.21	0.949	0.00447	0.944	-0.21	5.64127e+06	1.08438e+07	4.93052e+06	9.03126e+06	2.8647e+06	9.64629e+06	3.76219e+06	2.76016e+06	3.64509e+06	16.4291	35.3892	5.47909	25.7576	18.585	13.4575	11.435	1.75905	6.25492	6.76	10.68	5.34	9.49	5.93	7.35	7.12	2.02	5.22	4	7	3	7	4	5	4	1	3	7	11	4
AT1G79380		Ca(2)-dependent phospholipid-binding protein (Copine) family	0.889	0.562	0.0647	1.91	0.688	-1.34	0.0647	-1.91	9.9021e+06	1.98195e+07	5.11029e+06	1.98743e+06	9.60334e+06	5.46346e+06	4.16772e+06	3.32255e+06	5.31672e+06	3.68515	4.41807	3.95558	0	1.82137	0	1.66972	3.63426	1.96412	5.74	6.48	9.98	4.24	6.48	1.75	2.24	5.74	1.75	2	2	3	1	2	1	1	2	1	3	2	3
AT1G78610		mechanosensitive channel of small conductance-like 6	0.925	-0.188	0.73	0.83	0.735	-1.02	0.73	-0.83	5.57398e+06	1.04541e+07	7.16244e+06	7.89101e+06	9.63598e+06	0	3.69176e+06	3.64025e+06	9.43023e+06	8.49907	5.58294	3.89489	1.88716	3.88638	0	6.3517	1.63251	2.87907	7.71	6.31	8.76	1.05	4.79	0	6.78	5.49	6.54	6	5	6	1	4	0	5	3	5	6	5	6
AT4G29690		Alkaline-phosphatase-like family protein	0.017	4.18	0.939	0.449	0.062	3.73	0.939	-0.449	3.85091e+07	1.34505e+08	2.65088e+07	8.61634e+06	2.02066e+08	3.97059e+07	0	0	1.80033e+06	21.5756	26.3564	2.28234	0	43.0299	4.55226	0	0	0	9.85	24.73	10.07	7.22	23.19	13.35	0	0	3.94	4	11	4	3	11	5	0	0	2	11	20	5
AT1G17860		Kunitz family trypsin and protease inhibitor protein	0.000153	4.47	0.924	0.49	0.00222	3.98	0.924	-0.49	1.25092e+07	2.17513e+08	1.12383e+08	2.86e+07	76973950	6.73727e+07	1.33088e+06	0	3.95442e+06	3.09639	24.0361	26.5008	7.21195	12.8933	17.0855	1.86577	0	2.02891	16.33	48.98	41.84	17.86	32.65	29.08	4.59	0	4.59	3	9	8	3	6	7	1	0	1	3	12	12
AT2G39730		rubisco activase	0.773	3.78	0.959	0.305	0.83	3.48	0.959	-0.305	463496315	3.67134e+08	9.59007e+08	8.27268e+08	2.99138e+08	1.20324e+09	117729179	3.05348e+08	8.43274e+08	424.694	235.153	414.217	537.491	239.614	493.491	211.925	219.837	474.267	53.36	55.91	58.44	54.26	51.25	67.93	44.84	43.25	57.81	25	25	24	28	21	26	20	18	26	165	101	167
AT2G39780		ribonuclease 2	0.457	2.54	0.747	-1.51	0.0785	4.05	0.747	1.51	0	5.59667e+07	3.1899e+07	4.30871e+07	23627900	3.66695e+07	0	0	0	0	6.72522	9.6068	7.16578	6.751	12.6861	0	0	0	0	8.11	11.97	8.11	8.11	10.42	0	0	0	0	2	3	2	2	4	0	0	0	0	5	7
AT3G49010		breast basic conserved 1	0.862	3.59	0.963	0.00854	0.884	3.58	0.963	-0.00854	1.53657e+09	4.49523e+09	2.02622e+09	3.1599e+09	2.66924e+09	2.21906e+09	1.72738e+09	1.49551e+09	5.45398e+09	396.232	350.109	348.882	366.12	348.528	437.001	481.922	391.644	583.101	70.87	64.56	70.1	63.59	62.62	68.63	63.59	65.2	73.04	26	21	22	20	19	23	21	20	24	130	138	130
AT1G14250		GDA1/CD39 nucleoside phosphatase family protein	0.751	1.86	0.822	1.41	0.934	0.453	0.822	-1.41	4.46055e+06	3.34531e+06	2.46378e+07	4.19133e+06	0	2.50219e+07	0	0	0	8.54176	3.72638	9.18382	5.85798	0	9.84148	0	0	0	7.58	3.07	7.38	7.38	0	7.58	0	0	0	3	1	2	2	0	3	0	0	0	4	2	3
AT3G61470		photosystem I light harvesting complex gene 2	0.855	1.89	0.908	-1.37	0.71	3.26	0.908	1.37	1.85615e+06	1.76382e+08	0	2.66077e+07	2.00804e+08	0	0	0	0	3.27489	7.53678	0	16.5338	4.49873	0	0	0	0	10.12	17.9	0	33.07	7.78	0	0	0	0	1	2	0	4	1	0	0	0	0	2	3	0
AT3G53460		chloroplast RNA-binding protein 29	0.84	1.87	0.892	1.41	0.939	0.453	0.892	-1.41	4.28919e+07	0	6.07035e+07	4.01012e+07	0	1.34714e+07	0	3413594	1.86589e+07	31.6961	0	12.796	19.649	0	7.85852	0	1.72289	8.25925	21.35	0	15.79	21.35	0	11.99	0	2.34	10.82	8	0	4	8	0	3	0	1	3	14	0	5
AT5G16730		Plant protein of unknown function (DUF827)	0.472	2.19	0.845	1.05	0.859	1.14	0.845	-1.05	2.32664e+07	2.85418e+07	1.08666e+07	1.023e+07	2.02753e+07	5.55226e+06	1.34779e+07	0	2.25538e+06	60.3723	46.7407	11.1506	9.02391	31.024	6.85626	55.644	0	0	25.21	23.8	7.27	3.17	15.71	6.21	20.98	1.88	1.06	19	21	5	3	13	4	17	1	1	23	23	5
AT5G03100		F-box/RNI-like superfamily protein	0.333	-3.17	0.962	0.016	0.339	-3.19	0.962	-0.016	0	0	0	0	0	0	0	0	2.8325e+07	0	0	0	0	0	0	0	0	0	0	0	0	0	0	0	0	0	2.28	0	0	0	0	0	0	0	0	1	0	0	0
ATCG00330		chloroplast ribosomal protein S14	0.861	1.74	0.903	1.38	0.942	0.368	0.903	-1.38	7.41895e+07	1.9395e+08	1.3764e+07	2.48198e+08	1.74114e+08	0	3.82464e+07	0	18216359	42.6755	22.9875	4.05613	33.4177	22.3505	0	26.6293	0	8.42426	49	25	14	40	25	0	40	0	14	8	4	1	6	4	0	6	0	1	15	8	3
AT4G29700		Alkaline-phosphatase-like family protein	5.85e-06	3.83	0.72	0.841	0.0023	2.99	0.72	-0.841	3.00305e+07	1.09833e+08	2.72803e+07	1.96356e+07	3.1905e+07	3.2037e+07	0	0	2.01109e+06	15.6966	27.202	6.28514	6.15288	12.0674	9.15957	0	0	0	14.32	19.74	8.24	11.06	12.58	11.06	0	0	1.3	6	8	3	4	5	4	0	0	1	12	18	4
AT3G22660		rRNA processing protein-related	0.91	1.04	0.963	0.00693	0.924	1.03	0.963	-0.00693	4.56384e+07	7.04379e+07	0	4.85034e+07	6.31266e+07	0	3.81817e+07	0	4.77646e+06	41.3376	17.5587	0	6.38216	27.28	0	18.9191	0	4.1179	27.65	15.7	0	6.83	11.6	0	20.48	0	8.53	12	7	0	2	6	0	7	0	2	19	9	0
AT1G48920		nucleolin like 1	0.678	1.36	0.891	0.67	0.894	0.69	0.891	-0.67	2.58888e+07	7.71607e+06	2.35138e+07	8.99779e+06	8.57523e+06	1.93533e+07	9818774	0	3.22681e+06	81.5349	7.5433	53.9555	27.5502	9.68543	42.5451	44.7185	0	1.7629	28.73	3.23	22.98	16.88	5.75	18.67	18.31	0	4.49	17	2	14	8	3	12	9	0	2	34	3	23
AT5G45775		Ribosomal L5P family protein	0.909	1.6	0.958	-0.384	0.914	1.98	0.958	0.384	9.32587e+07	2.78874e+08	0	4.37344e+08	2.00883e+08	0	2.02781e+08	0	0	33.9088	26.6822	0	29.6919	11.353	0	29.619	0	0	34.88	23.84	0	37.21	23.84	0	31.4	0	0	8	5	0	6	5	0	6	0	0	15	15	0
AT2G21170		triosephosphate isomerase	0.927	-0.424	0.931	0.842	0.901	-1.27	0.931	-0.842	8.92631e+06	0	2.68679e+07	5.79689e+07	0	0	3.06907e+06	0	37952198	15.9458	0	12.8949	50.3856	0	0	0	0	18.3492	15.87	0	13.02	22.86	0	0	2.54	0	17.78	4	0	3	6	0	0	1	0	4	7	0	5
AT3G02190		Ribosomal protein L39 family protein	0.836	1.97	0.949	-0.521	0.802	2.49	0.949	0.521	2.54472e+07	85495326	0	9.26607e+07	5.0176e+07	0	1.94058e+07	0	0	9.6653	7.58298	0	7.30843	7.43962	0	9.01545	0	0	23.53	19.61	0	19.61	19.61	0	19.61	0	0	2	1	0	1	1	0	1	0	0	3	2	0
AT3G04400		Ribosomal protein L14p/L23e family protein	0.932	0.499	0.957	0.464	0.949	0.0351	0.957	-0.464	0	1.72585e+09	3.79679e+08	0	1.29355e+09	2.12226e+08	0	1.40535e+08	6.574e+08	0	99.3224	59.7878	0	89.9392	48.1818	0	37.2103	84.9908	0	76	64	0	63.2	64	0	25.6	64	0	12	10	0	10	10	0	5	11	0	46	31
AT2G47730		glutathione S-transferase phi 8	0.622	2.99	0.954	-0.344	0.575	3.33	0.954	0.344	4.86554e+07	6.69326e+06	7.74737e+07	1.93584e+08	7.62466e+06	4.47848e+07	0	0	1.06947e+08	18.1865	0	35.6216	41.8065	0	16.5831	0	0	37.9993	25.86	3.04	35.74	37.64	3.04	30.8	0	0	42.97	6	1	8	9	1	6	0	0	10	7	1	20
AT2G20890		photosystem II reaction center PSB29 protein	0.472	2.18	0.959	0.0988	0.567	2.08	0.959	-0.0988	9.2404e+06	2.48181e+07	4.80897e+07	6.30067e+07	4527045	4.03297e+07	2.01266e+06	0	2.03849e+07	15.0567	8.78731	24.0636	58.9209	2.11469	22.9816	1.98833	0	14.7877	15	12.67	28.67	25	2.33	22.67	6	0	15.33	4	4	9	9	1	6	2	0	4	7	5	14
ATCG00660		ribosomal protein L20	0.818	2.3	0.952	0.462	0.882	1.84	0.952	-0.462	1.76297e+07	9.04118e+06	0	2.30532e+08	0	0	0	0	0	1.62717	0	0	6.71493	0	0	0	0	0	5.98	5.98	0	7.69	0	0	0	0	0	1	1	0	2	0	0	0	0	0	1	1	0
AT5G51070		Clp ATPase	0.865	0.88	0.928	-0.537	0.78	1.42	0.928	0.537	1.36466e+07	2.03328e+07	1.89771e+07	3.61651e+07	0	2.69218e+07	588585	12098042	2.32582e+07	14.0516	7.89319	8.56042	13.4274	0	8.05066	6.43754	5.25959	7.25395	5.5	3.07	4.76	5.08	0	1.69	3.07	1.16	1.69	5	3	4	5	0	2	3	1	2	6	4	6
AT5G44130		FASCICLIN-like arabinogalactan protein 13 precursor	0.886	1.04	0.846	1.41	0.939	-0.369	0.846	-1.41	9.40854e+06	0	1.78555e+07	2.58238e+07	0	0	0	0	3.09954e+07	9.47074	0	7.67205	12.7666	0	0	0	0	9.97597	12.15	0	13.36	13.36	0	0	3.64	0	13.36	3	0	3	3	0	0	1	0	3	5	0	3
AT1G11840		glyoxalase I homolog	0.918	-0.462	0.922	0.698	0.874	-1.16	0.922	-0.698	5.25648e+06	2.96757e+06	1.79311e+07	1.93942e+07	0	5.56306e+06	0	0	4.46969e+07	5.55111	1.85366	2.20751	19.1267	0	0	0	0	10.6864	8.83	8.19	15.19	32.16	0	3.89	0	0	19.43	3	2	4	9	0	1	0	0	5	3	2	4
AT1G78380		glutathione S-transferase TAU 19	0.939	-0.0236	0.941	-0.556	0.932	0.533	0.941	0.556	6.76981e+06	0	1.39355e+07	5.19085e+07	0	6.7768e+06	617931	0	2.57926e+07	8.48652	0	8.0605	27.0906	0	0	1.98548	0	16.467	17.81	0	27.4	37.44	0	11.42	7.31	4.11	17.35	5	0	5	9	0	2	1	1	4	9	0	6
AT3G55440		triosephosphate isomerase	0.892	1.15	0.957	0.228	0.92	0.924	0.957	-0.228	3.36516e+07	1.35645e+07	2.47558e+07	2.83686e+08	0	17024648	3.08049e+06	0	1.13826e+08	24.2419	2.9593	9.69082	62.8943	3.01002	3.53182	2.00264	2.12216	26.0474	41.34	4.33	13.78	41.34	4.33	6.3	7.48	5.51	28.35	8	1	3	9	1	1	2	1	5	14	1	4
AT5G64120		Peroxidase superfamily protein	0.635	2.23	0.879	1.11	0.889	1.12	0.879	-1.11	2.0405e+07	1.76814e+07	1.3037e+08	2.67898e+07	9.07209e+06	2.47305e+07	0	8.24143e+06	3.35651e+07	21.5975	6.26248	58.2051	24.1023	0	23.1851	0	2.00865	22.428	30.49	15.85	40.55	30.49	10.06	27.74	0	7.93	21.34	7	4	11	7	2	6	0	2	5	7	4	25
AT1G03680		thioredoxin M-type 1	0.863	1.23	0.907	0.955	0.941	0.271	0.907	-0.955	1.80945e+07	5586311	7920351	86874954	0	0	0	0	9.75259e+06	3.38714	0	2.64837	3.55239	0	0	0	0	2.56207	8.94	8.94	8.94	8.94	0	0	8.94	0	8.94	1	1	1	1	0	0	1	0	1	1	1	1
AT2G38230		pyridoxine biosynthesis 1.1	0.877	0.89	0.953	0.246	0.918	0.644	0.953	-0.246	3.17028e+06	5.84413e+06	5.77038e+06	3.12737e+07	0	4.24981e+06	3.38288e+06	0	0	3.27432	1.61721	3.25272	27.5063	0	3.25617	1.63434	0	0	4.85	6.8	9.39	21.68	0	9.39	1.94	0	0	1	2	2	7	0	2	1	0	0	1	2	3
AT2G23080		Protein kinase superfamily protein	0.777	2.01	0.947	0.484	0.87	1.53	0.947	-0.484	1.20755e+08	5.20444e+07	3.86485e+06	6.83754e+07	1.58954e+07	1.0473e+07	3.78527e+07	0	1.73172e+06	54.7448	7.50803	0	30.0632	6.33184	4.88542	26.4109	0	0	45.95	20.85	4.2	30.33	10.42	11.71	28.53	0	3.6	14	6	1	9	3	3	8	0	1	27	6	1
AT2G20420		ATP citrate lyase (ACL) family protein	0.891	0.871	0.886	1.04	0.944	-0.169	0.886	-1.04	1.3245e+07	3.35988e+06	8.82967e+06	2.04056e+07	0	4.74835e+06	0	0	2.06334e+07	35.0977	3.94527	4.43688	39.9794	0	2.51435	0	0	22.0878	26.13	5.7	8.79	31.35	0	2.85	0	0	21.14	10	2	3	12	0	1	0	0	8	14	2	3
AT2G43910		HARMLESS TO OZONE LAYER 1	0.876	1.04	0.944	0.458	0.927	0.581	0.944	-0.458	1.29757e+07	3.80116e+06	2.30214e+07	4.29969e+07	0	1.21143e+07	1.22691e+06	0	2.47013e+07	5.88932	6.03917	16.3514	14.0694	2.15557	18.0451	2.3345	0	13.7233	14.54	14.1	14.54	18.5	7.93	14.54	7.93	0	14.54	2	2	3	3	1	3	1	0	3	4	2	6
AT4G09320		Nucleoside diphosphate kinase family protein	0.934	0.176	0.881	1.2	0.905	-1.03	0.881	-1.2	8.8261e+06	5.55285e+06	1.69677e+07	8.50096e+07	0	0	5080970	0	1.9553e+07	20.9858	0	4.87868	58.95	0	0	5.19416	0	11.2699	23.67	5.33	14.79	33.73	0	0	14.79	0	23.08	4	1	2	7	0	0	2	0	3	10	1	2
AT4G33680		Pyridoxal phosphate (PLP)-dependent transferases superfamily protein	0.938	-0.0487	0.907	0.823	0.903	-0.872	0.907	-0.823	4.54573e+06	0	6.14234e+06	1.70067e+07	0	0	0	0	1.33627e+07	11.962	0	0	19.5485	0	0	0	0	5.30072	6.72	0	2.6	21.48	0	0	0	0	8.68	3	0	1	10	0	0	0	0	5	6	0	1
AT2G37220		RNA-binding (RRM/RBD/RNP motifs) family protein	0.933	0.213	0.938	0.645	0.937	-0.432	0.938	-0.645	6.3616e+07	2.65741e+06	6.01851e+07	9.75884e+07	2054922	1.70042e+07	2.9849e+06	6.93038e+06	6.19281e+07	37.5711	3.16684	15.0525	37.3141	2.87356	6.64374	8.24152	4.98699	26.1022	31.49	14.19	23.88	30.8	7.96	18.34	14.19	11.42	23.88	9	2	4	8	1	3	2	2	4	15	2	4
AT5G06290		2-cysteine peroxiredoxin B	0.933	0.321	0.914	1.52	0.923	-1.2	0.914	-1.52	7.64607e+07	0	9.14783e+07	2.15568e+08	0	1.28679e+07	1.08362e+07	0	1.37893e+08	47.6872	0	23.3575	66.7283	0	7.60103	4.2021	0	39.1267	30.04	0	27.47	42.49	0	9.52	11.36	0	33.33	6	0	6	10	0	2	2	0	6	16	0	11
AT2G47570		Ribosomal protein L18e/L15 superfamily protein	0.836	-3.21	0.95	0.832	0.804	-4.04	0.95	-0.832	0	0	0	0	0	0	0	0	0	0	0	0	0	0	0	0	0	0	0	0	0	0	0	0	0	0	0	0	0	0	0	0	0	0	0	0	0	0	0
AT1G53050		Protein kinase superfamily protein	0.921	0.323	0.854	0.892	0.915	-0.569	0.854	-0.892	5.76666e+06	0	0	6.33307e+06	0	0	4.25224e+06	0	0	6.79586	0	0	4.32129	0	0	4.03525	0	0	2.31	0	0	2.31	0	0	1.15	0	0	2	0	0	2	0	0	1	0	0	3	0	0
AT4G25130		peptide met sulfoxide reductase 4	0.277	2.31	0.946	0.294	0.413	2.01	0.946	-0.294	9.52637e+06	3.24082e+07	4.80069e+07	2.61264e+07	1.07169e+07	3.6757e+07	0	0	2.2497e+07	9.1199	9.59646	8.58197	11.4622	9.67648	10.9624	0	2.5681	6.40142	12.79	16.67	12.79	12.79	12.79	12.79	0	4.65	8.91	3	4	3	3	3	3	0	1	2	5	5	4
AT4G28400		Protein phosphatase 2C family protein	0.863	1.15	0.961	-0.0771	0.876	1.23	0.961	0.0771	0	0	2.90711e+07	0	0	1.81584e+07	0	3.7843e+06	7.14025e+06	0	0	4.03915	0	0	4.81338	0	0	1.79459	0	0	7.77	0	0	7.77	0	9.54	4.95	0	0	2	0	0	2	0	2	1	0	0	2
AT2G43460		Ribosomal L38e protein family	0.923	0.494	0.938	-0.682	0.902	1.18	0.938	0.682	1.52847e+08	6.8018e+07	2.88766e+07	6.73945e+08	134223488	17571564	3.15943e+08	5.06734e+06	1.30248e+07	82.4311	11.0679	2.84639	67.7103	9.02813	4.76849	96.1195	2.26784	2.88661	72.46	36.23	36.23	60.87	18.84	36.23	60.87	18.84	18.84	8	2	2	6	1	2	8	1	1	29	5	2
AT3G63190		ribosome recycling factor, chloroplast precursor	0.851	1.21	0.913	0.812	0.935	0.396	0.913	-0.812	1.59691e+07	8.87957e+06	2.68441e+07	6.06921e+07	2.83574e+06	5.23254e+06	0	3.95869e+06	2.9746e+07	19.3213	4.97091	7.14338	19.3408	0	1.64507	1.83334	2.56265	11.4869	27.64	9.82	17.82	19.27	7.27	10.55	6.91	6.91	17.82	7	2	3	5	1	2	1	1	3	8	2	4
ATCG00650		ribosomal protein S18	0.932	0.242	0.962	-0.0354	0.941	0.277	0.962	0.0354	1.08496e+08	2.19717e+08	1.71126e+07	3.30184e+08	2.18467e+08	7.79744e+06	9.5836e+07	1.03967e+07	4.85551e+07	45.7216	26.2638	4.07326	34.4042	40.9339	3.85123	32.6891	9.49445	1.98975	64.36	46.53	32.67	47.52	46.53	18.81	46.53	32.67	32.67	10	7	3	8	8	2	7	3	3	25	15	3
AT3G46040		ribosomal protein S15A D	0.9	0.922	0.958	0.194	0.926	0.728	0.958	-0.194	6.40863e+08	1.68637e+09	1.80407e+08	2.89529e+09	1.27206e+09	4.53419e+07	1.03804e+09	3.91745e+07	1.29608e+08	131.39	139.04	44.6964	179.583	121.495	26.7068	175.501	13.1919	29.0907	82.31	69.23	49.23	67.69	53.85	33.85	73.08	10.77	42.31	13	11	6	11	10	5	12	2	6	48	68	18
AT5G17770		NADH:cytochrome B5 reductase 1	0.184	2.03	0.959	-0.0717	0.15	2.11	0.959	0.0717	8533796	2.04341e+07	9.49248e+06	1.78397e+07	8.53798e+06	1.61601e+07	4.33906e+06	0	1.30897e+06	11.6815	13.1684	4.93268	15.4892	4.24372	11.4252	4.43142	0	0	20.64	19.93	10.68	27.4	7.12	20.28	3.91	0	6.76	6	7	2	7	2	5	2	0	1	6	7	3
AT1G27090		glycine-rich protein	0.939	-0.0262	0.843	-0.974	0.875	0.948	0.843	0.974	0	0	4.57604e+06	3.49855e+06	0	8.36397e+06	0	0	0	3.81783	0	4.30837	1.7436	0	7.16031	0	0	0	2.62	0	5.48	2.62	0	5.48	0	0	0	1	0	2	1	0	2	0	0	0	2	0	3
AT5G43280		delta(3,5),delta(2,4)-dienoyl-CoA isomerase 1	0.522	1.59	0.115	-1.81	0.00982	3.4	0.115	1.81	0	1.41638e+07	1.36042e+07	2.52771e+07	2.36983e+07	1.66772e+07	0	0	0	0	7.48681	6.67824	9.84464	7.54253	7.58052	0	0	0	0	16.91	16.91	19.42	16.91	16.91	0	0	6.12	0	3	3	4	3	3	0	0	1	0	3	3
AT1G79040		photosystem II subunit R	0.917	0.747	0.918	-1.14	0.866	1.88	0.918	1.14	5.57491e+07	6.29615e+07	6.28552e+06	1.27103e+08	5.81809e+07	2.54179e+06	7.16312e+07	0	0	0	28.6713	0	35.4543	13.7103	0	15.5393	0	0	26.43	37.86	15.71	36.43	15.71	15.71	26.43	0	0	2	5	1	4	2	2	3	0	0	2	15	1
AT1G72550		tRNA synthetase beta subunit family protein	0.406	2.39	0.0271	2.89	0.926	-0.498	0.0271	-2.89	6.44165e+06	1.51722e+07	1.38365e+07	0	0	6.32111e+06	0	0	1.24591e+07	7.16026	3.92584	6.126	0	0	2.08688	0	0	0	5.14	3.08	3.08	0	0	1.2	0	0	3.25	3	2	2	0	0	1	0	0	2	3	2	3
AT5G10470		kinesin like protein for actin based chloroplast movement 1	0.842	1.25	0.961	0.0614	0.874	1.19	0.961	-0.0614	1.73532e+07	1.63012e+07	1.72742e+07	1.7488e+07	1.70594e+07	2.41192e+07	7.62952e+06	7.45876e+06	1.11999e+07	48.0494	24.0853	13.6485	14.1177	21.0074	17.156	32.2526	4.93294	3.4021	18.21	11.39	7.22	7.06	7.31	8.24	14.36	2.28	1.26	20	12	8	8	8	9	14	2	1	22	12	8
AT4G31990		aspartate aminotransferase 5	0.929	0.319	0.959	0.15	0.945	0.169	0.959	-0.15	1.01416e+07	0	1.47967e+07	23505954	0	7.74819e+06	0	0	2.1208e+07	16.9189	0	6.70647	37.226	0	2.39104	1.68855	0	39.2233	21.43	0	6.92	26.34	0	3.13	1.79	0	28.57	8	0	3	9	0	1	1	0	12	9	0	4
AT3G52150		RNA-binding (RRM/RBD/RNP motifs) family protein	0.843	1.29	0.958	-0.149	0.847	1.44	0.958	0.149	2.14609e+07	0	1.74962e+07	3.72861e+07	4066545	5.42291e+06	0	0	1.28856e+07	13.8831	0	1.86684	16.0154	1.8047	1.62352	0	0	5.6671	26.88	0	20.95	30.43	3.16	3.16	0	0	18.18	6	0	4	6	1	1	0	0	3	6	0	4
AT5G19550		aspartate aminotransferase 2	0.929	-0.276	0.962	-0.0392	0.942	-0.237	0.962	0.0392	1.19334e+07	0	1.02454e+07	3.37832e+07	0	5.00512e+06	0	1.6012e+06	2.53714e+07	21.5898	0	2.46338	27.5076	0	4.0167	0	1.74181	50.6249	21.73	0	13.58	29.63	0	4.94	0	5.93	35.06	7	0	5	10	0	2	0	2	12	10	0	6
AT1G07770		ribosomal protein S15A	0.909	0.741	0.962	-0.0161	0.923	0.757	0.962	0.0161	1.07456e+09	4.11267e+09	3.50136e+08	4.8364e+09	3.44879e+09	1.22871e+08	2.18755e+09	97054719	2.75862e+08	183.918	170.507	68.7373	219.401	139.273	43.0875	225.609	27.4466	49.9731	82.31	69.23	55.38	73.08	69.23	39.23	73.85	17.69	55.38	13	11	8	12	11	6	13	3	9	63	79	27
ATMG00510		NADH dehydrogenase subunit 7	0.824	1.28	0.953	0.247	0.884	1.03	0.953	-0.247	4.53348e+06	0	11427986	5.09825e+06	0	1.32537e+07	0	0	6.87759e+06	3.84932	0	0	2.11831	0	6.08103	0	0	3.85978	4.82	0	3.3	4.82	0	8.12	0	0	5.08	2	0	1	2	0	3	0	0	2	2	0	1
AT5G11520		aspartate aminotransferase 3	0.275	1.42	0.849	0.534	0.717	0.888	0.849	-0.534	1.73963e+07	3.62426e+07	1.88872e+07	1.61355e+07	2.33025e+07	1.33725e+07	3.0388e+06	3.05762e+06	1.30598e+07	35.5563	25.4712	11.0587	23.4289	16.1087	14.7675	2.7773	2.27716	20.8578	25.84	22.27	16.93	21.6	14.92	20.71	2.23	10.24	18.26	10	9	7	9	6	8	1	4	8	14	14	9
AT1G47600		beta glucosidase 34	0.933	0.248	0.957	-0.236	0.937	0.484	0.957	0.236	0	5.10841e+07	3.81437e+07	0	3.3978e+07	5.00802e+07	0	1.41384e+07	2.19404e+07	0	16.2315	6.49443	0	11.0847	11.6554	0	2.33322	7.29593	0	20.16	11.35	0	16.05	13.7	0	2.94	12.33	0	8	5	0	6	6	0	2	5	0	9	6
AT4G24770		31-kDa RNA binding protein	0.939	0.0458	0.957	0.266	0.945	-0.22	0.957	-0.266	7.57151e+07	0	2.06074e+07	1.73198e+08	0	6.04342e+06	4.89022e+06	0	1.14195e+08	24.8124	0	17.6226	35.8431	0	0	2.41892	0	24.3951	15.2	0	11.85	20.06	0	3.04	3.04	0	13.98	5	0	4	7	0	1	1	0	5	11	0	10
AT4G11010		nucleoside diphosphate kinase 3	0.9	0.759	0.942	-0.477	0.873	1.24	0.942	0.477	0	3.87901e+07	2.70258e+07	2.59233e+07	1.11428e+07	1.92025e+07	0	3.27661e+06	2.89317e+07	0	7.78342	7.43754	4.30382	2.41659	5.19885	1.93613	2.28165	7.93447	0	13.45	20.17	8.4	8.4	8.82	3.78	5.04	13.45	0	3	4	2	2	2	1	1	3	0	4	5
AT2G26570		Plant protein of unknown function (DUF827)	0.932	-0.129	0.951	-0.198	0.946	0.0691	0.951	0.198	995801	796871	3.30263e+06	0	1.02101e+06	0	0	0	0	3.95554	1.86187	5.26806	0	1.98739	0	0	0	0	2.23	1.12	3.97	0	1.12	0	0	0	0	2	1	3	0	1	0	0	0	0	2	1	3
AT1G22300		general regulatory factor 10	0.931	-0.107	0.933	-0.29	0.936	0.183	0.933	0.29	9.54943e+06	0	1.00079e+07	3.06517e+07	7.91227e+06	8.01208e+06	3138064	4.64937e+06	1.39283e+07	9.76697	0	11.1351	38.7373	1.69172	10.0526	1.86143	5.6778	9.16851	19.69	0	15.75	40.55	7.57	22.44	3.15	7.87	11.42	5	0	4	11	2	5	1	3	2	9	0	5
AT1G70850		MLP-like protein 34	0.812	0.927	0.91	-0.534	0.622	1.46	0.91	0.534	2.91728e+06	0	6.0248e+06	7.94736e+06	0	1.38682e+07	0	0	0	5.59836	0	2.61814	22.8911	0	7.77356	0	0	0	11.39	0	4.43	19.3	0	15.82	0	0	0	2	0	1	6	0	3	0	0	0	3	0	1
ATCG00470		ATP synthase epsilon chain	0.905	0.664	0.879	1.03	0.936	-0.369	0.879	-1.03	1.10205e+07	14724261	1.12999e+07	6.00852e+07	0	0	4.76518e+06	0	2.73065e+07	2.51172	4.47442	2.21847	23.766	0	0	2.43604	0	4.99886	8.33	18.94	11.36	55.3	0	0	11.36	0	18.18	1	2	1	7	0	0	1	0	2	1	2	1
AT4G02790		GTP-binding family protein	0.94	0.00677	0.889	0.85	0.897	-0.843	0.889	-0.85	6.8473e+06	2.94418e+06	0	3.57264e+06	0	0	2.80435e+06	0	0	7.38805	1.75195	0	2.25098	0	0	3.91283	0	0	12.9	2.42	4.57	8.33	0	0	8.33	0	0	4	1	1	3	0	0	3	0	0	4	1	1
AT2G46820		photosystem I P subunit	0.911	0.754	0.957	0.209	0.934	0.545	0.957	-0.209	2.38093e+07	1.37118e+07	5.81428e+06	1.4748e+08	6.46199e+06	0	1.14638e+07	0	6.0017e+06	3.85708	5.78131	3.75533	26.9449	3.27492	0	3.74213	0	4.48056	14.37	18.97	14.37	29.31	18.97	0	14.37	0	14.37	1	2	1	4	2	0	1	0	1	2	2	1
AT1G03475		Coproporphyrinogen III oxidase	0.0092	3.82	0.946	-0.305	0.00474	4.13	0.946	0.305	1.00682e+07	8.70596e+07	5.90716e+07	4.16061e+07	6.44872e+07	4.66246e+07	0	0	1.17065e+07	38.8233	24.5605	25.7125	50.9736	11.6931	20.2138	0	0	10.1895	19.95	15.03	14.25	38.86	13.47	19.17	0	0	15.8	7	6	5	11	6	7	0	0	4	15	12	10
AT2G22170		Lipase/lipooxygenase, PLAT/LH2 family protein	0.905	0.769	0.834	1.44	0.926	-0.668	0.834	-1.44	3.24418e+06	0	35172270	2.14881e+07	0	15100269	10071215	0	2.81916e+07	2.12783	0	5.13265	2.41102	0	4.86279	2.87838	0	8.13748	4.92	0	10.38	4.92	0	5.46	5.46	0	16.94	1	0	2	1	0	1	1	0	3	1	0	2
AT1G06680		photosystem II subunit P-1	0.897	0.703	0.93	0.569	0.945	0.134	0.93	-0.569	4.30809e+07	1.77944e+08	2.38169e+08	5.25911e+08	11442151	1.18962e+08	2.00102e+07	2.12429e+07	1.95207e+08	28.3581	12.4243	35.9463	51.9574	4.99441	20.1221	5.15893	5.29207	55.2377	35.16	32.42	50.68	42.01	16.44	41.1	10.96	15.98	50.68	6	5	9	6	3	7	2	4	8	18	13	25
AT5G51970		GroES-like zinc-binding alcohol dehydrogenase family protein	0.816	1.36	0.879	1.01	0.936	0.359	0.879	-1.01	1.14892e+07	2.15515e+07	0	1.13493e+07	8.64627e+06	4.74772e+06	0	0	0	8.42648	5.62259	0	20.3118	1.75436	1.92958	0	0	0	9.89	5.22	0	15.11	5.49	4.12	0	0	0	4	2	0	5	2	1	0	0	0	6	5	0
AT5G08280		hydroxymethylbilane synthase	0.825	1.58	0.816	1.53	0.948	0.0469	0.816	-1.53	2.43993e+07	1.0419e+07	5.95904e+06	6.45651e+07	0	1.98442e+06	0	0	1.40424e+07	27.3465	0	3.14249	43.5638	0	2.90716	0	0	14.7128	18.85	6.54	7.33	28.27	0	4.45	0	0	9.69	8	2	3	12	0	1	0	0	4	12	2	3
AT5G60980		Nuclear transport factor 2 (NTF2) family protein with RNA binding (RRM-RBD-RNP motifs) domain	0.936	-0.0839	0.918	-0.61	0.921	0.526	0.918	0.61	5.20393e+06	0	2.72363e+06	7.84366e+06	941237	5385647	0	0	4.2604e+06	8.41624	0	2.17588	2.32804	1.86835	6.28408	0	0	2.66538	4.58	0	2.61	2.61	2.4	7.84	0	0	4.79	2	0	1	1	1	3	0	0	2	4	0	1
AT2G25210		Ribosomal protein L39 family protein	0.919	0.571	0.959	0.145	0.938	0.425	0.959	-0.145	5.04638e+08	4.10688e+08	17839322	7.69801e+08	2.87977e+08	1.52016e+07	1.22898e+08	2.68374e+07	8.64845e+07	57.0554	17.4033	6.516	35.0586	19.5236	3.41809	26.5677	3.78713	21.7567	54.55	40.91	22.73	45.45	40.91	22.73	50	22.73	27.27	5	2	1	3	2	1	3	1	2	17	5	2
AT1G21370		unknown protein; CONTAINS InterPro DOMAIN/s: Protein of unknown function DUF218 (InterPro:IPR003848); Has 160 Blast hits to 160 proteins in 86 species: Archae - 0; Bacteria - 0; Metazoa - 0; Fungi - 102; Plants - 44; Viruses - 0; Other Eukaryotes - 14 (source: NCBI BLink).	0.406	1.55	0.014	2.01	0.91	-0.467	0.014	-2.01	2.84738e+06	0	4.51231e+06	0	0	0	0	0	0	2.0396	0	0	0	0	0	0	0	0	3.8	0	3.22	0	0	0	3.8	0	0	1	0	1	0	0	0	1	0	0	1	0	1
AT1G79560		FTSH protease 12	0.81	-0.686	0.875	0.505	0.523	-1.19	0.875	-0.505	5.47796e+06	1.36704e+07	1.14376e+07	4.54604e+06	1.12198e+07	7.53095e+06	6.8756e+06	7.32553e+06	1.38825e+07	11.6925	12.8967	8.65037	2.38107	1.80953	5.26384	19.7754	8.53262	15.9021	6.85	10.42	8.83	1.88	4.76	3.47	11.51	7.74	10.12	6	9	9	1	5	4	11	7	10	6	9	9
AT1G18210		Calcium-binding EF-hand family protein	0.92	0.262	0.919	-0.44	0.874	0.702	0.919	0.44	0	0	4.99265e+06	6.38268e+06	0	1.52466e+06	0	0	1.64709e+06	0	0	2.55606	2.01733	0	0	0	0	2.76782	0	0	7.65	6.47	0	7.65	0	0	14.12	0	0	1	1	0	1	0	0	2	0	0	1
AT5G54160		O-methyltransferase 1	0.936	-0.134	0.957	-0.222	0.947	0.0878	0.957	0.222	9.36581e+06	0	7.30817e+07	1.1154e+07	0	7.9074e+07	0	0	1.25327e+07	11.5916	0	15.3159	9.38487	0	9.48348	0	0	9.95551	15.98	0	17.91	16.53	0	17.63	0	0	17.08	5	0	5	5	0	5	0	0	5	5	0	9
AT1G27450		adenine phosphoribosyl transferase 1	0.661	1.68	0.88	0.861	0.896	0.817	0.88	-0.861	1.50919e+07	1.44577e+07	8.90695e+06	2.19874e+07	0	1.3619e+07	7.42948e+06	0	2.67163e+06	9.85728	2.21491	2.51953	6.41005	0	2.23721	4.82344	0	0	14.21	8.2	14.21	15.85	0	8.2	8.2	0	6.01	2	1	2	2	0	1	1	0	1	4	1	2
ATCG00840		ribosomal protein L23.1	0.91	-0.628	0.959	0.128	0.916	-0.756	0.959	-0.128	33895260	3.87303e+07	2.11341e+07	1.62093e+08	4.42516e+07	3.79709e+06	1.03089e+08	1.55599e+07	1.25317e+07	35.7616	8.85599	7.48057	43.0522	14.4318	0	56.8082	1.92606	11.9698	37.63	24.73	36.56	37.63	46.24	16.13	54.84	24.73	37.63	4	3	3	4	5	1	6	2	4	14	6	6
AT3G58560		DNAse I-like superfamily protein	0.931	-0.159	0.905	-0.606	0.922	0.447	0.905	0.606	2.91959e+06	0	0	4.38065e+06	0	5.12031e+06	0	0	0	2.36951	0	0	2.1854	0	0	0	0	0	2.16	0	0	2.16	0	1.66	0	0	0	1	0	0	1	0	1	0	0	0	1	0	0
AT4G14880		O-acetylserine (thiol) lyase (OAS-TL) isoform A1	0.901	0.895	0.861	1.41	0.934	-0.515	0.861	-1.41	1.76601e+07	0	6.68777e+06	4.77438e+07	0	1.52917e+06	0	0	1.95029e+07	43.9167	0	8.24225	62.7596	0	0	0	0	22.7045	39.13	0	20.19	46.58	0	3.73	0	0	35.71	11	0	4	13	0	1	0	0	8	23	0	4
AT2G24090		Ribosomal protein L35	0.863	2.15	0.961	-0.119	0.878	2.27	0.961	0.119	1.45232e+08	8.83665e+07	0	3.24411e+08	5.14993e+07	0	9.0973e+07	0	0	36.9629	16.2418	0	27.4766	22.9059	0	29.3188	0	0	22.76	20	0	20	20	0	20.69	0	0	5	3	0	3	2	0	4	0	0	18	7	0
AT2G24200		Cytosol aminopeptidase family protein	0.919	0.568	0.921	0.903	0.94	-0.335	0.921	-0.903	1.19675e+07	0	4.66642e+06	3.0854e+07	0	0	0	0	1.89442e+07	37.3231	0	4.80371	42.4711	0	0	0	0	30.2346	28.46	0	7.69	27.12	0	5.38	0	0	18.46	11	0	3	11	0	2	0	0	8	18	0	4
AT2G20630		PP2C induced by AVRRPM1	0.877	0.55	0.951	-0.172	0.862	0.722	0.951	0.172	2.74369e+06	1.62398e+07	2.435e+07	1.29059e+07	1.00235e+07	1.53596e+07	2.50682e+06	3.7843e+06	7.14025e+06	1.66533	2.35383	6.2049	5.16288	2.3145	6.96964	2.1886	0	1.79459	4.66	3.23	11.83	4.66	3.23	11.83	4.66	9.68	5.02	1	1	3	1	1	3	1	2	1	1	1	3
AT5G46160		Ribosomal protein L14p/L23e family protein	0.825	1.04	0.958	0.109	0.871	0.928	0.958	-0.109	1.91885e+07	5.10528e+07	13456327	3.12552e+07	3.18404e+07	1.35251e+07	2.41341e+07	0	0	9.9473	26.6893	7.25196	14.8292	20.0116	7.94002	20.0945	0	0	18.02	29.07	16.86	23.26	23.84	17.44	23.84	0	0	4	7	3	5	5	3	6	0	0	4	10	3
AT1G16880		uridylyltransferase-related	0.924	-0.479	0.941	0.64	0.907	-1.12	0.941	-0.64	1.91739e+07	0	1.28533e+07	3.7582e+07	0	0	0	3.26239e+06	2.4999e+07	18.029	0	5.23896	14.2378	0	0	0	0	14.3301	23.1	0	8.28	13.45	0	0	0	4.14	16.9	5	0	2	3	0	0	0	1	4	6	0	3
AT1G21750		PDI-like 1-1	0.936	0.131	0.892	1.34	0.906	-1.21	0.892	-1.34	2.31841e+07	0	1.87169e+07	3.85575e+07	0	1.39103e+06	0	1.54822e+06	2.44742e+07	38.754	0	14.8136	55.2305	0	0	0	3.36373	38.8748	36.53	0	31.74	41.32	0	1.8	1.8	3.99	37.72	18	0	12	20	0	1	1	2	14	19	0	12
AT5G15550		Transducin/WD40 repeat-like superfamily protein	0.738	-1.47	0.935	-0.473	0.873	-0.996	0.935	0.473	6.75012e+06	0	0	2.38835e+06	4745483	0	1.93953e+06	0	0	10.1443	0	0	2.12107	0	0	2.43641	0	1.67984	12.93	0	0	3.23	2.49	0	3.23	0	3.46	5	0	0	1	1	0	1	0	1	5	0	0
AT3G12390		Nascent polypeptide-associated complex (NAC), alpha subunit family protein	0.935	0.0872	0.618	1.24	0.796	-1.15	0.618	-1.24	1.0506e+07	3.08844e+07	2.2734e+07	2.72008e+07	0	1.39441e+07	3.78719e+06	1.05791e+07	3.01151e+07	17.9611	2.5262	9.99027	21.5299	0	6.53267	6.83824	7.75146	13.1793	22.66	15.27	26.6	26.6	0	15.27	15.27	20.69	32.02	3	2	4	4	0	2	2	3	5	6	3	4
AT5G55710		FUNCTIONS IN: molecular_function unknown; INVOLVED IN: biological_process unknown; LOCATED IN: chloroplast thylakoid membrane, chloroplast; EXPRESSED IN: 23 plant structures; EXPRESSED DURING: 14 growth stages; BEST Arabidopsis thaliana protein match is: Uncharacterised conserved protein ycf60 (TAIR:AT2G47840.1); Has 1807 Blast hits to 1807 proteins in 277 species: Archae - 0; Bacteria - 0; Metaz…	0.816	1.67	0.79	1.66	0.949	0.0097	0.79	-1.66	0	2.32227e+07	4.33955e+06	30849991	0	0	0	0	0	0	2.45577	0	2.74308	0	0	0	0	0	0	4.78	4.78	4.78	0	0	0	0	0	0	1	1	1	0	0	0	0	0	0	1	1
ATCG01020		ribosomal protein L32	0.934	0.187	0.948	-0.428	0.928	0.614	0.948	0.428	1.53456e+08	2.16015e+08	1.31699e+07	5.1155e+08	1.62901e+08	16329647	1.34847e+08	2.1626e+07	1.9907e+07	24.3525	16.4213	1.61546	18.557	8.47306	2.0557	17.4435	4.59045	3.83165	44.23	30.77	15.38	44.23	30.77	15.38	42.31	30.77	30.77	4	2	1	5	2	1	3	2	2	11	7	1
AT3G01060		unknown protein; Has 637 Blast hits to 635 proteins in 201 species: Archae - 0; Bacteria - 291; Metazoa - 0; Fungi - 72; Plants - 72; Viruses - 0; Other Eukaryotes - 202 (source: NCBI BLink).	0.333	1.7	0.951	-0.179	0.244	1.88	0.951	0.179	8.12529e+06	7.75376e+06	3.85486e+07	7.19445e+06	1.39223e+07	4.70682e+07	2.50271e+06	0	0	20.5256	5.37419	4.41718	13.7567	2.19519	18.6225	3.65015	0	0	26.17	11.63	14.09	14.54	5.91	13.87	8.05	0	0	9	4	6	5	2	6	3	0	0	10	7	9
AT2G38380		Peroxidase superfamily protein	0.917	0.712	0.921	1.05	0.942	-0.342	0.921	-1.05	3.02411e+07	0	1.21228e+07	3.92292e+07	0	0	0	0	2.55637e+07	3.80541	0	2.7607	9.6016	0	0	0	0	16.1982	4.3	0	6.59	8.02	0	0	0	0	10.89	1	0	2	2	0	0	0	0	3	1	0	2
AT1G79850		ribosomal protein S17	0.752	1.9	0.963	-0.0138	0.784	1.91	0.963	0.0138	1.80814e+08	452626315	5.95071e+07	3.63896e+08	4.41657e+08	3.99501e+07	1.97812e+08	8.85032e+06	1.05357e+07	77.1017	89.9845	21.2778	80.5895	81.5083	22.6087	63.1582	7.01441	12.6096	46.31	46.98	40.27	45.64	45.64	40.94	46.31	13.42	21.48	9	9	6	8	8	7	7	3	3	22	28	11
AT5G10010		unknown protein; FUNCTIONS IN: molecular_function unknown; INVOLVED IN: biological_process unknown; LOCATED IN: nucleolus; EXPRESSED IN: 25 plant structures; EXPRESSED DURING: 15 growth stages; BEST Arabidopsis thaliana protein match is: unknown protein (TAIR:AT5G64910.1); Has 33260 Blast hits to 16857 proteins in 1270 species: Archae - 88; Bacteria - 3040; Metazoa - 11915; Fungi - 3137; Plants -…	0.908	0.464	0.929	0.476	0.949	-0.0116	0.929	-0.476	4.22382e+06	10352813	0	0	9.48725e+06	0	1.77499e+06	0	2.08566e+06	10.7144	4.07779	2.42866	0	5.53984	0	0	0	3.36116	10.83	5.76	3.92	0	5.76	0	1.84	0	6.68	3	2	1	0	2	0	1	0	2	5	3	1
AT5G55220		trigger factor type chaperone family protein	0.829	1.25	0.957	0.17	0.878	1.08	0.957	-0.17	1.28867e+07	1.10773e+07	0	3.29111e+07	4.89271e+06	0	1.82884e+06	0	3.99778e+06	32.4969	3.70292	0	36.6346	2.1596	0	5.10769	0	0	25.96	7.86	0	28.34	2.19	0	4.02	0	1.46	13	4	0	14	1	0	2	0	1	16	4	0
AT4G29680		Alkaline-phosphatase-like family protein	0.00337	3.84	0.937	-0.387	0.00122	4.22	0.937	0.387	1.08318e+07	2.89387e+07	1.65803e+07	9.9194e+06	1.50468e+07	9.97106e+07	0	0	2.01109e+06	9.03302	12.8854	7.95752	7.66533	10.9998	15.1786	0	0	0	13.31	14.72	8.67	10.28	6.45	13.1	0	0	1.21	6	8	5	5	4	7	0	0	1	7	9	5
AT4G27520		early nodulin-like protein 2	0.926	0.391	0.691	1.92	0.857	-1.53	0.691	-1.92	2.603e+07	0	2.00304e+07	3.43452e+07	0	0	0	2.47303e+06	2.35686e+07	15.4901	0	8.16205	8.46713	0	0	0	1.68106	4.85163	15.76	0	6.02	15.76	0	0	0	2.58	6.02	5	0	2	4	0	0	0	1	2	5	0	3
AT5G63310		nucleoside diphosphate kinase 2	0.0886	3.32	0.765	1.24	0.531	2.08	0.765	-1.24	4.12197e+06	1.17911e+07	2.3241e+07	3.90891e+07	0	0	0	0	0	4.34543	1.69448	2.49705	8.17785	0	0	0	0	0	5.19	3.9	3.9	12.99	0	0	0	0	0	1	1	1	3	0	0	0	0	0	2	1	1
AT4G34050		S-adenosyl-L-methionine-dependent methyltransferases superfamily protein	0.551	2.22	0.547	1.84	0.935	0.383	0.547	-1.84	1.47104e+07	0	1.25305e+07	5.90686e+06	0	0	0	0	0	6.97795	0	2.22457	1.73115	0	0	0	0	0	11.2	0	18.92	6.56	0	0	0	0	10.04	4	0	3	2	0	0	0	0	1	4	0	3
AT2G45300		RNA 3'-terminal phosphate cyclase/enolpyruvate transferase, alpha/beta	0.0263	1.82	0.957	-0.0642	0.0239	1.89	0.957	0.0642	8.20202e+06	0	1.00354e+07	1.46508e+07	0	1.09764e+07	0	0	2.76328e+06	10.6414	0	6.01764	12.871	0	8.96706	0	0	0	13.08	0	5.77	6.92	0	8.27	0	0	3.46	6	0	3	4	0	4	0	0	2	7	0	3
AT2G18960		H(+)-ATPase 1	0.92	0.285	0.926	-0.441	0.882	0.725	0.926	0.441	1.60283e+07	1.12135e+07	3.22472e+07	4.68655e+07	1.28156e+07	3.27718e+07	4.42305e+06	2.94589e+06	4.8244e+07	44.2029	15.904	29.4037	44.8576	8.2659	40.3817	19.9366	4.40916	35.8366	21.6	11.7	17.39	21.92	6.95	18.23	11.38	5.9	21.5	17	10	14	15	6	15	10	4	16	21	11	18
AT4G32520		serine hydroxymethyltransferase 3	0.751	1.2	0.952	0.205	0.842	0.991	0.952	-0.205	4.63931e+06	9.36032e+06	1.40313e+06	6.43323e+06	4.01023e+06	1.97489e+06	0	0	0	4.91136	2.39399	0	6.70328	0	2.03389	0	0	0	4.35	1.51	4.73	7.18	1.51	3.21	0	0	3.21	3	1	2	3	1	1	0	0	1	3	1	2
AT1G63940		monodehydroascorbate reductase 6	0.781	1.29	0.88	0.838	0.927	0.451	0.88	-0.838	2.72203e+07	8.55466e+06	1.2534e+07	3.86755e+07	5.51977e+06	0	1771556	1.14715e+06	1.9311e+07	30.0083	2.36505	7.92398	27.6181	2.17545	1.99555	2.1	0	22.9585	27.59	6.49	10.79	25.1	4.33	4.56	5.6	6.22	28.01	10	2	4	11	1	2	2	2	10	18	3	6
AT4G10840		Tetratricopeptide repeat (TPR)-like superfamily protein	0.907	0.473	0.873	-0.788	0.786	1.26	0.873	0.788	3.94974e+06	4.77986e+06	0	0	4.74379e+06	8.88846e+06	0	0	0	14.9111	9.40357	0	0	7.20191	0	0	0	0	10.34	9.03	0	0	5.58	3.01	2.3	0	0	6	5	0	0	3	1	1	0	0	7	6	0
AT3G04790		Ribose 5-phosphate isomerase, type A protein	0.929	0.191	0.903	0.623	0.924	-0.432	0.903	-0.623	1.65272e+07	4.49564e+07	5.71377e+07	6.98698e+07	4.22653e+06	5.03946e+07	9.84141e+06	1.21527e+07	4.55658e+07	21.2591	10.6581	18.5106	30.1727	0	18.8247	10.106	7.05584	27.0082	18.12	18.12	28.26	39.13	13.04	28.26	22.1	15.22	39.13	3	3	5	6	2	5	4	3	7	9	10	11
AT4G20860		FAD-binding Berberine family protein	0.19	2.15	0.883	0.624	0.53	1.52	0.883	-0.624	2.08371e+06	4.44212e+06	1.33631e+07	3.89923e+06	0	5.9153e+06	0	0	1.18035e+06	1.89888	0	10.8483	6.77036	0	0	0	0	0	4.34	4.34	15.47	8.3	0	7.55	0	0	3.21	2	2	7	4	0	3	0	0	1	2	2	7
AT2G07698		ATPase, F1 complex, alpha subunit protein	0.94	0.00692	0.939	-1.09	0.929	1.09	0.939	1.09	0	1.62555e+08	2.86172e+08	0	1.11864e+08	4.56645e+08	0	6.82271e+07	3.02788e+08	0	81.9884	110.523	0	50.2336	161.541	0	71.04	149.335	0	20.21	20.59	0	15.57	20.59	0	16.09	17.89	0	16	18	0	13	18	0	13	14	0	36	60
AT2G38270		CAX-interacting protein 2	0.903	0.46	0.852	-0.771	0.745	1.23	0.852	0.771	0	8.90111e+06	3.0074e+06	8.10497e+06	3695101	3.26975e+06	0	0	0	0	5.39639	2.66222	10.3611	1.96499	0	0	0	0	0	8.53	5.8	16.72	3.75	5.8	0	0	0	0	2	1	4	1	1	0	0	0	0	2	1
AT2G04520		Nucleic acid-binding, OB-fold-like protein	0.789	1.71	0.959	0.14	0.842	1.57	0.959	-0.14	7.22707e+06	3.67661e+07	2.107e+07	1.47772e+07	3.17969e+07	1.14063e+07	9137560	9.61847e+06	0	2.21299	2.06612	2.20825	2.23526	2.45037	2.34089	0	2.28632	0	6.9	6.9	6.9	6.9	6.9	6.9	6.9	6.9	0	1	1	1	1	1	1	1	1	0	1	1	1
AT2G37660		NAD(P)-binding Rossmann-fold superfamily protein	0.898	1.01	0.951	0.424	0.933	0.587	0.951	-0.424	1.69386e+07	0	1.41216e+07	4.6977e+07	0	0	0	0	3.2611e+07	21.4746	0	10.8214	63.9993	0	0	0	0	14.9408	16.92	0	11.08	39.69	0	0	0	0	14.15	6	0	3	11	0	0	0	0	4	10	0	3
AT5G05010		clathrin adaptor complexes medium subunit family protein	0.826	0.84	0.837	0.769	0.946	0.0704	0.837	-0.769	1.12193e+07	2.26309e+07	1.01002e+07	5.07763e+06	9.44915e+06	1.38238e+07	1.03665e+07	2.70479e+06	3.12773e+06	21.6133	25.18	15.7343	6.56496	11.7541	13.5331	17.8071	1.8062	5.23114	18.41	26.76	15.75	8.73	14.61	16.51	18.79	6.26	7.97	7	9	6	3	6	6	8	2	3	10	11	9
AT5G59870		histone H2A 6	0.805	-3.68	0.962	-0.0909	0.839	-3.59	0.962	0.0909	0	0	5.64011e+08	0	0	5.76993e+08	0	3.0481e+08	4.80417e+08	0	0	6.61992	0	0	10.3908	0	4.66818	6.74183	0	0	10.67	0	0	6	0	6	10.67	0	0	2	0	0	1	0	1	2	0	0	4
AT3G15950		DNA topoisomerase-related	0.929	-0.288	0.935	0.612	0.909	-0.9	0.935	-0.612	1.17277e+07	0	1.34321e+07	1.46746e+07	0	0	2.11493e+06	0	1.55499e+07	17.6349	0	5.54977	10.3202	0	0	2.4127	0	6.85521	7.9	0	5.04	7.77	0	0	1.5	0	11.85	5	0	3	5	0	0	1	0	5	7	0	3
AT1G78680		gamma-glutamyl hydrolase 2	2.33e-05	3.67	0.805	0.726	0.00328	2.94	0.805	-0.726	2.98385e+07	5.26735e+07	1.63259e+07	2.16364e+07	1.07741e+07	3.11409e+07	0	0	0	35.7731	14.8977	6.52414	12.9539	5.06746	18.4451	0	0	0	40.84	26.13	14.11	21.32	9.91	16.22	0	0	0	10	8	3	6	2	6	0	0	0	12	11	6
AT4G18240		starch synthase 4	0.272	2.03	0.738	0.984	0.802	1.04	0.738	-0.984	3.84682e+06	7.65345e+06	1.09782e+07	0	3.49371e+06	1.11631e+07	1.16667e+06	0	0	5.59992	2.15689	2.16144	0	2.09418	1.84322	1.70046	0	0	3.08	1.25	1.25	0	0.87	1.25	1.83	0	0.58	3	1	1	0	1	1	2	0	1	3	1	1
AT5G43970		translocase of outer membrane 22-V	0.939	-0.0285	0.952	0.33	0.939	-0.359	0.952	-0.33	9.63644e+06	1.35659e+07	0	0	1.61813e+07	4.30161e+06	8.76348e+06	0	0	3.14791	2.35249	0	2.19982	2.94744	2.6546	5.00252	0	0	21.21	11.11	0	11.11	11.11	11.11	22.22	0	0	2	1	0	1	1	1	2	0	0	2	1	0
AT4G28080		Tetratricopeptide repeat (TPR)-like superfamily protein	0.93	-0.109	0.96	0.0356	0.939	-0.145	0.96	-0.0356	2.69766e+07	1.70822e+07	2.45912e+07	2.5783e+07	1.78663e+07	2.92633e+07	7.16405e+06	1.34389e+07	2.89606e+07	85.182	15.5821	46.4735	38.6148	22.6493	55.1555	37.8622	17.4149	28.5043	15.5	6.6	10.61	9.13	5.33	10.39	7.64	4.95	9.18	24	11	18	14	10	20	14	7	15	38	13	28
ATCG00780		ribosomal protein L14	0.844	1.77	0.954	-0.337	0.833	2.11	0.954	0.337	5.04968e+07	8.81452e+07	1.53175e+07	2.36431e+08	7.66248e+07	9.70607e+06	9.80774e+07	0	1.33223e+07	33.8965	26.0437	8.25226	53.7958	10.3686	8.59414	38.0826	0	5.36376	59.02	57.38	40.98	58.2	27.87	32.79	51.64	0	18.85	6	6	4	7	3	3	5	0	2	14	13	7
AT2G20450		Ribosomal protein L14	0.729	-0.985	0.953	0.146	0.691	-1.13	0.953	-0.146	5.62585e+07	7.96061e+07	1.63993e+08	2.6718e+08	5.83418e+07	4.45633e+07	1.16559e+08	5.87892e+07	1.63067e+08	47.6914	25.1342	49.5819	62.5774	22.7731	20.8895	40.5463	24.7272	52.1036	46.27	35.82	41.79	50	32.84	18.66	63.43	16.42	46.27	7	6	6	9	5	2	8	2	7	16	11	21
AT3G22200		Pyridoxal phosphate (PLP)-dependent transferases superfamily protein	0.939	0.00882	0.954	-0.192	0.941	0.2	0.954	0.192	7.27263e+06	5.56747e+06	1.46821e+07	2.15749e+07	8.25033e+06	6.37188e+06	0	5.21006e+06	2.69157e+07	15.9463	2.12757	12.4914	20.037	3.24932	9.15657	0	2.36926	21.7263	15.48	5.75	11.11	15.67	5.16	10.12	0	2.58	11.9	6	2	4	6	2	4	0	1	5	8	2	6
AT3G14067		Subtilase family protein	0.005	2.5	0.944	-0.214	0.00247	2.71	0.944	0.214	1.16743e+07	2.45725e+07	1.20198e+07	2.05755e+07	1.0384e+07	3.22386e+07	0	0	3.62266e+06	23.5574	14.9326	11.2134	28.4751	9.01439	28.8195	0	0	0	13.64	13.51	8.49	13.64	6.69	13.64	0	0	3.99	7	6	4	7	3	7	0	0	2	11	7	5
AT3G49120		peroxidase CB	0.934	-0.226	0.938	0.789	0.92	-1.01	0.938	-0.789	9.21212e+06	0	1.33051e+07	2.02132e+07	0	0	0	0	6.56388e+07	9.90317	0	5.29801	29.681	0	0	0	0	21.5968	17	0	14.16	21.81	0	0	1.98	0	21.81	4	0	3	6	0	0	1	0	6	5	0	3
ATCG01120		chloroplast ribosomal protein S15	0.925	-0.32	0.953	0.236	0.924	-0.556	0.953	-0.236	3.00181e+08	4.36522e+08	1.59705e+08	8.4299e+08	4.75232e+08	4.09917e+07	6.2527e+08	7.23839e+07	1.76432e+08	105.802	72.5619	50.5437	95.4977	46.6066	16.5566	101.825	41.8211	43.7729	81.82	71.59	65.91	73.86	59.09	47.73	73.86	48.86	63.64	15	10	9	11	10	6	11	7	7	41	36	25
AT1G77510		PDI-like 1-2	0.916	0.675	0.864	1.5	0.924	-0.827	0.864	-1.5	1.54786e+07	0	1.36714e+07	29843653	0	0	0	1.59148e+06	1.96745e+07	21.7615	0	11.1915	28.6386	0	0	0	1.71867	14.7731	21.85	0	14.57	24.02	0	0	1.38	2.17	16.34	10	0	7	11	0	0	1	1	8	11	0	7
AT1G32060		phosphoribulokinase	0.93	0.23	0.934	0.572	0.937	-0.341	0.934	-0.572	4.02386e+07	8.32938e+06	3.56967e+07	9.16473e+07	3.64773e+06	1.39654e+07	2.41385e+06	8.47146e+06	7.10845e+07	63.6109	3.006	21.3052	120.13	2.52851	6.33358	7.08646	13.6717	77.6611	37.47	3.04	28.61	37.72	3.29	12.66	6.33	12.15	38.99	11	1	8	12	1	4	2	4	11	25	2	14
AT5G66570		PS II oxygen-evolving complex 1	0.908	0.51	0.89	0.783	0.938	-0.273	0.89	-0.783	3.81715e+08	1.47484e+08	5.50294e+08	8.98812e+08	7.76071e+07	111621477	4.2785e+07	7.1613e+07	6.86073e+08	195.498	33.2819	100.982	224.712	29.8495	38.1105	45.6463	61.2684	129.385	56.63	44.28	50	48.49	20.78	44.28	41.87	29.52	52.71	19	12	17	17	8	12	12	9	17	76	21	48
AT3G50820		photosystem II subunit O-2	0.909	0.496	0.89	0.787	0.937	-0.292	0.89	-0.787	3.81715e+08	1.42591e+08	5.50294e+08	8.98037e+08	7.61879e+07	1.09084e+08	4.2785e+07	7.13728e+07	6.86073e+08	160.05	26.6478	81.959	187.818	21.9567	28.347	37.3318	44.2146	96.3162	55.59	33.53	54.38	60.42	20.85	37.16	37.46	25.98	57.1	18	10	16	18	8	11	10	8	16	66	18	39
AT3G61440		cysteine synthase C1	0.791	1.5	0.895	0.918	0.924	0.587	0.895	-0.918	1.48844e+07	1.14191e+07	1.13985e+07	3.00909e+07	1.91702e+06	6.37421e+06	0	0	3.32915e+07	25.301	3.59618	14.6236	31.0033	0	3.7475	0	0	28.0344	21.47	7.61	10.6	36.41	2.17	4.35	0	2.17	24.46	10	3	4	13	1	2	0	1	8	14	3	7
AT4G11600		glutathione peroxidase 6	0.928	-0.272	0.948	0.347	0.922	-0.619	0.948	-0.347	0	8.46045e+06	2.00586e+07	1.82481e+07	0	1.66176e+07	0	4.49617e+06	1.22525e+07	0	3.90848	11.338	9.86205	0	12.2489	0	2.64397	7.3128	0	12.5	21.55	17.67	0	21.12	0	5.17	14.22	0	3	6	4	0	5	0	1	4	0	3	8
AT1G11910		aspartic proteinase A1	0.792	-1.22	0.951	-0.252	0.871	-0.966	0.951	0.252	4.0843e+06	0	0	4934864	0	3.48195e+06	0	0	2.31397e+07	4.62093	0	3.53033	3.73157	0	3.62947	0	0	9.19353	6.92	0	4.15	4.15	0	4.15	0	0	12.06	2	0	1	1	0	1	0	0	4	2	0	1
AT2G31570		glutathione peroxidase 2	0.831	1.36	0.902	0.918	0.934	0.439	0.902	-0.918	0	1.28166e+07	1.66165e+07	1.53385e+07	0	1.36541e+07	0	0	1.11859e+07	0	2.10023	10.5785	8.56259	0	3.69629	0	0	0	0	9.47	28.4	22.49	0	9.47	0	0	4.73	0	2	5	4	0	2	0	0	1	0	2	7
AT4G14040		selenium-binding protein 2	0.393	1.91	0.955	-0.16	0.337	2.07	0.955	0.16	5.46893e+06	4.43038e+06	9.85493e+06	1.74291e+07	3.36505e+06	7.26926e+06	0	0	4.41349e+06	5.56945	4.9848	1.621	15.7277	1.73996	1.65971	0	0	2.11904	14.99	4.72	9.86	18.07	4.72	6.37	0	0	7.8	6	2	4	6	2	3	0	0	3	6	2	4
AT5G61790		calnexin 1	0.662	1.85	0.744	1.4	0.931	0.447	0.744	-1.4	1.15957e+07	6.12826e+06	1.30712e+07	2.71455e+07	0	3.01163e+06	0	0	1.0315e+07	31.3199	0	8.69556	32.6874	0	0	0	0	5.17692	19.43	3.21	9.62	23.58	0	3.21	0	0	9.81	10	1	4	11	0	1	0	0	6	14	1	5
AT4G35450		ankyrin repeat-containing protein 2	0.787	1.31	0.344	1.88	0.92	-0.569	0.344	-1.88	6.30084e+06	0	0	8.66092e+06	0	0	1.40536e+06	0	0	10.0743	0	0	9.87131	0	0	2.40098	0	6.26062	8.55	0	0	8.55	0	0	5.59	0	13.16	2	0	0	2	0	0	1	0	2	3	0	0
AT3G11630		Thioredoxin superfamily protein	0.916	0.449	0.945	0.374	0.947	0.0754	0.945	-0.374	7.4649e+07	3.16006e+07	9.14783e+07	3.38393e+08	2.06283e+07	1.82065e+07	1.80024e+07	6.69991e+06	1.37893e+08	67.8257	5.9264	32.7534	83.3106	1.69963	7.60103	6.40522	2.38834	61.1439	31.2	6.39	28.57	43.61	6.39	4.51	6.39	6.39	34.59	7	1	7	11	1	1	1	1	7	23	2	14
AT2G34740		Protein phosphatase 2C family protein	0.895	-0.715	0.919	-0.667	0.948	-0.0473	0.919	0.667	0	0	0	0	0	9.04862e+06	0	2.05832e+06	7.14025e+06	0	0	0	0	0	1.77118	0	0	1.77272	0	0	0	0	0	4.31	0	4.31	4.31	0	0	0	0	0	1	0	1	1	0	0	0
AT4G12800		photosystem I subunit l	0.903	0.555	0.952	-0.237	0.895	0.792	0.952	0.237	7.95736e+07	6.44627e+07	7.74159e+07	4.31945e+08	79474444	24271117	7416648	2.78427e+07	1.1892e+08	27.1509	6.17244	11.2592	60.2206	7.64255	1.98032	4.46425	5.69609	14.3392	25.57	10.5	10.5	25.57	3.65	3.65	3.65	3.65	10.5	4	2	2	5	1	1	1	1	2	11	3	7
AT3G19170		presequence protease 1	0.934	-0.148	0.881	1.02	0.875	-1.16	0.881	-1.02	6.97052e+06	0	5.5939e+06	2.09294e+07	0	0	0	1.64296e+06	2.20618e+07	13.8447	0	1.65306	21.1683	0	0	0	0	4.87028	10	0	5.46	11.3	0	0	0	1.67	14.17	7	0	4	9	0	0	0	1	10	7	0	4
AT1G19570		dehydroascorbate reductase	0.927	0.388	0.947	0.477	0.947	-0.0893	0.947	-0.477	5.01629e+06	0	1.62667e+07	2.56316e+07	0	0	0	0	4.51101e+07	4.56066	0	4.29038	6.11157	0	0	0	0	13.2306	14.62	0	13.68	19.34	0	0	0	0	18.87	3	0	3	4	0	0	0	0	4	4	0	3
AT2G33450		Ribosomal L28 family	0.933	0.259	0.953	-0.38	0.932	0.639	0.953	0.38	1.34955e+08	6.06775e+07	3.65188e+06	2.33988e+08	88695410	0	8.11117e+07	4.37445e+06	9.64645e+06	45.132	15.2371	2.59349	53.1847	19.3575	0	47.2523	0	2.81794	39.16	27.97	6.99	36.36	33.57	0	36.36	4.2	6.99	13	6	1	15	9	0	12	1	1	20	7	1
AT1G16080		unknown protein; LOCATED IN: apoplast, chloroplast stroma, chloroplast, chloroplast envelope; EXPRESSED IN: 23 plant structures; EXPRESSED DURING: 14 growth stages; Has 81 Blast hits to 81 proteins in 28 species: Archae - 0; Bacteria - 2; Metazoa - 0; Fungi - 0; Plants - 62; Viruses - 0; Other Eukaryotes - 17 (source: NCBI BLink).	0.939	0.027	0.928	0.672	0.923	-0.645	0.928	-0.672	2.52502e+06	0	1.06798e+07	1.91856e+07	0	0	0	0	1.16347e+07	2.17834	0	4.20422	21.5688	0	0	0	0	5.46305	11.5	0	12.78	31.31	0	0	0	0	11.5	2	0	3	9	0	0	0	0	2	2	0	3
AT5G20250		Raffinose synthase family protein	0.263	2.38	0.945	-0.317	0.151	2.7	0.945	0.317	1.47939e+07	1.69634e+07	1.88403e+07	4.34815e+07	1.9497e+07	1.49822e+07	6.66057e+06	0	0	47.6556	26.8858	25.7099	82.5645	27.6777	19.2133	22.7492	0	0	26.97	14.69	12.68	26.3	11.08	12.42	10.28	0	0	16	10	9	21	8	8	7	0	0	22	19	13
AT3G14790		rhamnose biosynthesis 3	0.926	-0.29	0.959	-0.102	0.942	-0.189	0.959	0.102	5.11932e+06	4.96993e+06	0	4.99949e+06	0	0	3.5117e+06	0	0	6.20839	1.65289	0	2.27831	0	0	1.83566	0	0	5.12	3.46	0	1.66	0	0	1.51	0	0	3	2	0	1	0	0	1	0	0	4	2	0
AT2G29960		cyclophilin 5	0.929	0.206	0.946	0.306	0.946	-0.0995	0.946	-0.306	4.63693e+06	0	8325132	1.30981e+06	0	9.70277e+06	0	0	0	0	0	0	1.72009	0	0	0	0	0	4.19	0	7.85	4.19	0	3.66	0	0	0	1	0	2	1	0	1	0	0	0	1	0	2
AT1G15690		Inorganic H pyrophosphatase family protein	0.86	-1.49	0.892	-1.28	0.945	-0.208	0.892	1.28	1.11474e+07	0	0	4.68333e+07	0	7.2521e+06	1.74448e+06	0	1.71128e+07	10.9867	0	0	21.2752	0	2.00829	3.72985	0	13.7076	7.92	0	0	9.35	0	1.82	3.12	0	8.57	7	0	0	8	0	1	2	0	5	12	0	0
ATCG00270		photosystem II reaction center protein D	0.938	-0.0367	0.838	-0.928	0.874	0.891	0.838	0.928	7.32836e+07	5.22527e+07	7.01258e+07	4.66571e+08	3.15809e+07	6.15885e+07	8.47057e+06	3.30391e+07	2.03065e+08	46.8759	13.3191	13.8724	56.5949	0	10.7316	15.2086	14.2849	39.1324	22.1	14.16	20.4	20.4	2.55	15.3	11.61	9.07	20.4	6	4	5	5	1	4	3	3	5	21	8	13
AT5G14780		formate dehydrogenase	0.927	0.357	0.96	0.12	0.943	0.237	0.96	-0.12	9.98701e+06	0	1.23615e+07	1.86823e+07	0	8909443	0	0	2.50625e+07	5.69099	0	7.98357	23.9633	0	0	0	0	24.3922	7.55	0	23.44	18.49	0	2.34	0	0	26.3	3	0	7	7	0	1	0	0	9	5	0	9
AT3G09200		Ribosomal protein L10 family protein	0.927	0.344	0.956	-0.225	0.93	0.569	0.956	0.225	3.3925e+07	4.79744e+06	6.71735e+06	8.83155e+07	0	1.66855e+07	6.30931e+06	0	2.34903e+07	28.3057	4.60596	5.04928	43.8562	0	7.64703	7.51895	0	14.3876	30.31	11.15	8.71	35.31	0	10.8	17.81	0	21.95	8	2	2	10	0	3	4	0	5	14	2	3
ATCG00020		photosystem II reaction center protein A	0.931	-0.136	0.959	-0.0651	0.946	-0.0713	0.959	0.0651	5.01792e+07	4.80093e+07	6.7944e+07	1.81802e+08	2.09177e+07	63126442	1.33643e+07	2.9727e+07	1.07287e+08	45.8868	21.0074	13.4873	101.711	14.6971	15.2627	28.9573	20.9579	48.2805	20.68	15.3	9.63	26.06	9.92	11.61	13.31	15.01	17	6	4	3	8	3	3	4	4	5	18	12	8
AT2G17340		Uncharacterised conserved protein (UCP030210)	0.92	0.241	0.884	0.543	0.927	-0.302	0.884	-0.543	2.76463e+06	0	2.71293e+06	3.08656e+06	0	1.62587e+06	0	0	3.20519e+06	2.33235	0	0	0	0	0	0	0	1.70595	4.63	0	4.63	4.63	0	4.63	0	0	4.63	1	0	1	1	0	1	0	0	1	1	0	1
AT5G13780		Acyl-CoA N-acyltransferases (NAT) superfamily protein	0.939	-0.0273	0.962	0.0374	0.948	-0.0647	0.962	-0.0374	8.93704e+06	8.89451e+06	0	4.91354e+06	9.33278e+06	0	5.67091e+06	0	0	7.13683	4.01651	0	2.12741	4.32067	0	4.68901	0	0	13.54	9.9	0	5.73	9.9	0	5.73	0	0	3	2	0	1	2	0	1	0	0	4	2	0
AT3G12290		Amino acid dehydrogenase family protein	0.332	1.74	0.871	0.637	0.745	1.1	0.871	-0.637	4.5273e+07	4.04598e+07	1.82864e+07	3.40319e+07	2.6463e+07	1.28665e+07	6.9456e+06	6.49241e+06	2.976e+06	68.5153	25.03	6.02974	29.5685	23.7482	2.38297	21.3159	0	1.83475	63.88	24.08	22.07	42.14	27.42	7.36	25.08	2.68	2.68	16	8	4	10	7	2	6	1	1	25	12	5
AT3G11830		TCP-1/cpn60 chaperonin family protein	0.914	0.694	0.961	0.0856	0.931	0.609	0.961	-0.0856	1.45278e+07	2.28945e+07	1.79102e+07	2.0684e+07	1.98739e+07	2.36522e+07	8.63386e+06	4.80527e+06	1.02009e+07	35.2694	19.9783	13.74	24.9383	17.6218	23.9241	24.6432	2.51704	11.9751	20.47	13.69	20.47	22.98	12.97	19.57	13.82	3.41	12.93	12	8	11	12	8	10	9	2	7	19	10	13
AT4G10480		Nascent polypeptide-associated complex (NAC), alpha subunit family protein	0.911	0.328	0.688	0.916	0.888	-0.588	0.688	-0.916	2.78813e+07	1.49058e+07	1.12889e+07	1.4761e+07	1.16706e+07	5.19278e+06	4.44852e+06	9.53431e+06	1.09718e+07	15.4838	5.98562	8.42065	10.5648	4.87703	2.49188	8.87267	2.26311	2.62086	32.23	19.91	18.96	12.8	13.74	7.11	18.96	6.64	5.21	5	3	3	2	2	1	3	1	1	6	3	4
AT5G25980		glucoside glucohydrolase 2	0.439	1.29	0.942	0.23	0.666	1.06	0.942	-0.23	2.79448e+07	4.55344e+07	4.18586e+07	7.43536e+07	2.67243e+07	2.1301e+07	4.08456e+06	6.03769e+06	2.91238e+07	4.51305	12.1833	21.9094	11.5979	11.582	8.07609	3.94995	1.71186	8.24342	3.29	16.49	19.56	11.7	16.92	8.59	4.02	2.01	7.13	2	7	9	5	7	5	2	1	4	3	7	16
AT4G14430		indole-3-butyric acid response 10	0.931	0.163	0.699	1.17	0.844	-1	0.699	-1.17	1.1869e+06	3.60917e+06	5.93959e+06	0	0	6.17829e+06	0	0	0	0	1.6552	0	0	0	0	0	0	0	6.25	7.08	10	0	0	2.92	0	0	0	1	1	2	0	0	1	0	0	0	1	1	2
AT4G29060		elongation factor Ts family protein	0.495	1.43	0.942	0.278	0.717	1.15	0.942	-0.278	3.98484e+07	1.57869e+07	3.61709e+07	5.02103e+07	1.35082e+07	2.40864e+07	3.72619e+06	2541420	2.39234e+07	74.8678	20.4746	47.868	87.9396	20.8196	52.0073	8.97001	2.38355	17.0697	30.95	13.01	14.48	17.21	9.65	13.22	5.67	1.15	11.23	21	8	13	15	7	13	4	1	11	29	8	20
AT5G67385		Phototropic-responsive NPH3 family protein	0.665	1.39	0.848	0.827	0.91	0.563	0.848	-0.827	2.29617e+06	7.74751e+06	4.46188e+06	0	3.58815e+06	6.18788e+06	1.19383e+06	295475	2.44994e+06	4.26422	3.55313	1.81315	0	0	1.63117	2.07244	0	0	2.15	5.3	4.8	0	1.16	8.28	2.15	2.15	2.15	1	3	3	0	1	3	1	1	1	2	3	3
AT5G44030		cellulose synthase A4	0.933	-0.205	0.959	-0.145	0.948	-0.0594	0.959	0.145	6.89743e+06	4.94325e+07	0	9.34449e+06	0	0	9.24084e+06	0	0	3.54963	1.72753	0	0	0	0	1.66093	0	0	3.34	3.34	0	0.57	0	0	2.38	0	0	3	3	0	1	0	0	2	0	0	4	5	0
ATCG00680		photosystem II reaction center protein B	0.889	-0.651	0.929	-0.49	0.943	-0.162	0.929	0.49	5.8921e+07	3.48267e+07	4.38647e+07	3.76587e+08	2.59971e+07	3.04634e+07	1.75769e+07	1.58035e+07	1.73407e+08	89.546	40.6225	21.6527	167.533	28.0818	27.5168	25.0139	29.7429	111.768	27.76	18.9	23.62	28.54	16.93	22.44	12.2	16.93	28.54	14	8	11	17	7	10	5	7	16	35	16	17
ATCG00720		photosynthetic electron transfer B	0.909	0.326	0.7	-0.858	0.625	1.18	0.7	0.858	1.21933e+07	1.77562e+07	2.80555e+07	7.4313e+07	2.48738e+07	2.50802e+07	3.09858e+06	9.00447e+06	2.16713e+07	18.6701	5.15076	9.01803	26.8103	2.57636	2.31814	3.99504	5.80508	13.1895	21.4	15.35	15.35	21.4	5.58	5.58	5.58	5.58	21.4	3	2	2	3	1	1	1	1	3	9	3	4
AT3G48730		glutamate-1-semialdehyde 2,1-aminomutase 2	0.934	-0.163	0.95	0.341	0.93	-0.504	0.95	-0.341	1.86829e+07	7.11292e+06	2.3293e+07	7.53623e+07	1.32365e+06	1.95658e+07	2.68015e+06	5.46921e+06	5.81349e+07	41.5313	11.2545	11.0558	59.3244	0	15.1188	3.88074	4.41086	40.6285	22.67	12.29	23.73	28.18	7.2	23.73	7.84	9.53	22.03	8	3	7	9	2	7	2	3	9	18	5	10
AT4G14030		selenium-binding protein 1	0.908	0.613	0.95	0.315	0.939	0.297	0.95	-0.315	4.35224e+06	0	9.92897e+06	1.51992e+07	0	5.64282e+06	0	0	9.12415e+06	3.43618	0	2.92638	13.3226	0	1.65971	0	0	6.53035	11.63	0	4.9	13.88	0	7.55	0	0	6.12	5	0	2	6	0	3	0	0	2	5	0	2
AT1G01320		Tetratricopeptide repeat (TPR)-like superfamily protein	0.92	-0.201	0.938	0.244	0.897	-0.445	0.938	-0.244	3.03552e+07	2.08309e+07	2.56009e+07	2.10491e+07	1.69971e+07	3.49147e+07	9.98712e+06	1.52528e+07	3.16606e+07	96.2892	25.973	42.883	45.9629	29.152	47.0028	53.3524	26.7516	28.8781	18.19	12.48	10.35	9.29	9.12	11.36	10.69	6.32	11.86	29	18	17	13	14	18	17	9	16	43	21	27
ATCG00670		plastid-encoded CLP P	0.00321	-4.07	2.57e-06	-4.09	0.949	0.0182	2.57e-06	4.09	4.63085e+06	0	0	2.63831e+07	2.3978e+07	2.46541e+07	1.32517e+07	19745133	8.78639e+06	0	0	2.58655	9.82415	2.17453	9.01885	4.03794	1.86107	5.61724	3.57	0	4.08	11.73	3.57	11.73	11.22	3.57	11.73	1	0	1	3	1	3	2	1	2	1	0	1
AT3G49470		nascent polypeptide-associated complex subunit alpha-like protein 2	0.593	1.28	0.879	0.604	0.877	0.676	0.879	-0.604	9642494	7.63499e+06	3.70592e+06	1.20014e+07	2.5702e+06	3.22694e+06	2.49308e+06	0	0	8.91939	3.88565	1.89939	8.15648	1.90266	1.8158	3.95271	0	0	20.28	7.83	12.44	14.29	7.83	7.83	7.83	0	0	3	1	2	2	1	1	1	0	0	3	1	2
AT5G43940		GroES-like zinc-binding dehydrogenase family protein	0.811	1.12	0.897	0.724	0.93	0.395	0.897	-0.724	1.20509e+07	1.11587e+07	0	1.75806e+07	955782	1.13429e+07	818843	2.0776e+06	7.54961e+06	20.7084	2.5511	1.71457	22.2009	2.35578	3.93299	0	2.07953	5.22686	25.59	8.97	2.64	23.48	6.33	5.01	2.37	2.64	11.61	8	2	1	7	1	2	1	1	4	12	2	1
AT2G30110		ubiquitin-activating enzyme 1	0.934	-0.116	0.827	1.02	0.841	-1.13	0.827	-1.02	3.87646e+06	0	6.32352e+06	3.46861e+06	0	3.90054e+06	0	0	9.89984e+06	3.99274	0	3.60741	0	0	0	0	0	0	5.37	0	2.59	1.85	0	0.83	1.02	0	1.85	5	0	3	1	0	1	1	0	2	5	0	3
AT1G20020		ferredoxin-NADP(+)-oxidoreductase 2	0.357	1.58	0.911	0.45	0.691	1.13	0.911	-0.45	3.86289e+07	6.47638e+07	3.80502e+07	1.03648e+08	1.96944e+07	2.34119e+07	3.84257e+06	6.15311e+06	29588225	40.2865	28.3929	44.2819	77.8992	10.7193	22.5569	6.06241	4.11125	25.1278	27.71	20.86	30	34.86	12.29	23.71	11.71	12.29	23.14	11	7	9	14	4	7	4	3	7	17	11	22
AT4G33010		glycine decarboxylase P-protein 1	0.937	0.0637	0.962	0.0132	0.948	0.0504	0.962	-0.0132	3.89771e+07	1.54439e+07	7.53893e+07	1.44274e+08	1.12965e+07	4.31056e+07	6.47055e+06	1.08614e+07	1.10926e+08	56.5903	18.9359	61.4489	68.5994	8.76381	35.1575	15.6209	13.7623	74.0752	20.06	11.28	20.15	27	4.73	18.51	7.43	9.64	24.01	18	9	19	22	5	16	7	6	22	24	9	36
AT1G75350		Ribosomal protein L31	0.884	1.38	0.944	-0.649	0.854	2.03	0.944	0.649	4.72655e+07	8.95494e+07	6.12631e+06	2.32614e+08	7.80194e+07	7.0634e+06	1.40155e+08	0	3.21211e+06	62.0832	49.6349	0	80.9862	32.1182	6.05034	79.5161	0	0	45.83	45.83	9.72	46.53	45.83	19.44	46.53	0	9.72	7	7	1	8	7	2	8	0	1	26	24	1
AT4G03520		Thioredoxin superfamily protein	0.936	0.112	0.962	0.0381	0.947	0.074	0.962	-0.0381	1.08082e+07	0	2.80395e+06	49058694	0	0	0	0	0	3.49902	0	2.20105	3.61227	0	0	0	0	0	22.22	0	22.22	22.22	0	0	0	0	0	1	0	1	1	0	0	0	0	0	1	0	1
AT3G23600		alpha/beta-Hydrolases superfamily protein	0.918	-0.339	0.905	-0.609	0.936	0.27	0.905	0.609	843985	1.15742e+06	3.98262e+06	9.13348e+06	0	2.3561e+06	0	0	0	2.66419	1.64779	7.1975	5.84454	0	4.61115	0	0	0	8.47	8.47	19.92	8.47	0	12.71	0	0	0	1	1	3	1	0	2	0	0	0	1	1	3
AT3G57150		homologue of NAP57	0.918	0.629	0.962	-0.0343	0.93	0.663	0.962	0.0343	3.46369e+07	9.67594e+06	3.35059e+06	4.10996e+07	5.43229e+07	0	1.09483e+07	3.96882e+06	0	77.1589	7.94209	0	44.4053	80.0992	0	25.2916	1.62116	0	24.6	5.66	3.54	16.81	27.43	0	13.1	1.24	0	13	3	2	9	13	0	7	1	0	31	3	4
AT5G07440		glutamate dehydrogenase 2	0.923	0.43	0.943	0.506	0.948	-0.076	0.943	-0.506	1.90982e+07	0	8.40603e+06	4.43629e+07	0	2.24854e+06	1.31084e+06	0	8.51502e+06	39.3491	0	3.88014	28.5548	0	2.41831	1.81141	0	20.5908	26.52	0	9.98	19.95	0	2.43	2.19	0	11.68	9	0	4	7	0	1	1	0	5	19	0	5
AT2G35780		serine carboxypeptidase-like 26	8.8e-14	5.99	0.924	0.385	4.36e-12	5.61	0.924	-0.385	8.19116e+07	4.95344e+07	3.29626e+07	5.68912e+07	1.91734e+07	7.05899e+07	0	0	0	49.249	21.9265	13.9107	33.8025	8.70973	35.5608	0	0	0	25.44	13.5	17.92	21.02	5.75	21.9	0	0	0	9	6	6	8	3	8	0	0	0	18	10	7
AT4G03280		photosynthetic electron transfer C	0.927	-0.188	0.876	-0.633	0.915	0.445	0.876	0.633	1.38013e+07	8.43023e+07	6.20517e+07	1.59574e+08	2.73888e+07	7.88534e+07	2.86619e+07	9.95494e+06	7.33363e+07	16.8922	6.82524	17.2257	49.7716	5.51454	15.985	20.0556	6.68177	22.9055	30.48	30.48	21.43	37.62	12.38	15.71	24.76	15.71	21.43	5	5	3	7	2	2	4	2	3	15	7	6
AT1G65980		thioredoxin-dependent peroxidase 1	0.893	0.588	0.945	0.305	0.935	0.283	0.945	-0.305	0	5302882	4.769e+06	7235762	0	3.00065e+06	0	0	0	0	0	1.85966	2.3901	0	1.72406	0	0	0	0	5.56	5.56	5.56	0	5.56	0	0	0	0	1	1	1	0	1	0	0	0	0	1	1
AT1G21670		LOCATED IN: cell wall, plant-type cell wall; EXPRESSED IN: 23 plant structures; EXPRESSED DURING: 14 growth stages; CONTAINS InterPro DOMAIN/s: WD40-like Beta Propeller (InterPro:IPR011659), Six-bladed beta-propeller, TolB-like (InterPro:IPR011042); BEST Arabidopsis thaliana protein match is: DPP6 N-terminal domain-like protein (TAIR:AT1G21680.1); Has 8461 Blast hits to 5060 proteins in 1257 spec…	0.76	1.55	0.929	0.591	0.89	0.963	0.929	-0.591	2.47874e+06	3.59041e+07	1.45935e+07	2.33998e+06	1.84935e+07	1.12579e+07	0	1.66617e+06	1.12516e+07	4.94726	52.3337	18.6916	0	21.3891	6.28902	0	5.44314	6.03158	6.54	27.03	22.19	2.84	18.21	13.8	0	9.1	11.81	3	15	10	1	10	6	0	3	5	3	23	11
AT3G54660		glutathione reductase	0.00128	3.06	0.955	-0.117	0.00111	3.18	0.955	0.117	4.97388e+06	1.42575e+07	15647194	1.36142e+07	9.8575e+06	1.35042e+07	0	0	0	8.30164	2.03927	2.01055	15.2598	0	2.09956	0	0	0	7.08	1.77	1.77	9.91	1.77	1.77	0	0	0	4	1	1	5	1	1	0	0	0	4	1	1
AT4G25370		Double Clp-N motif protein	0.913	0.445	0.96	-0.0807	0.921	0.526	0.96	0.0807	5.00616e+06	0	3.02393e+06	1.46188e+07	0	0	0	0	8036508	2.25374	0	2.23697	10.8395	0	0	0	0	3.11645	4.2	0	4.62	16.39	0	0	0	0	4.62	1	0	1	4	0	0	0	0	1	1	0	1
AT4G39200		Ribosomal protein S25 family protein	0.918	0.563	0.963	0.00323	0.931	0.56	0.963	-0.00323	7.61419e+08	3.27696e+09	2.10733e+08	1.79747e+09	3.47461e+09	1.11032e+08	1.48137e+09	1.04754e+08	2.29676e+08	153.592	197.027	49.7425	121.109	155.94	35.1073	144.539	28.4912	54.2575	72.9	65.42	52.34	58.88	71.03	44.86	58.88	42.99	46.73	14	13	7	12	13	6	12	5	7	55	79	22
AT1G02930		glutathione S-transferase 6	0.776	-1.84	0.942	-0.537	0.88	-1.31	0.942	0.537	5.17107e+06	0	6.43049e+07	2.6202e+07	0	2.22942e+07	5.86056e+06	8.97398e+06	5.13852e+07	7.56397	0	48.011	24.4671	0	25.519	2.31991	15.3041	53.1502	11.06	0	42.79	26.92	0	16.83	3.85	16.35	41.35	2	0	9	5	0	5	1	4	8	3	0	20
AT1G07660		Histone superfamily protein	0.907	-0.497	0.949	-0.27	0.939	-0.227	0.949	0.27	2.628e+07	7.49416e+07	18705147	1.24052e+08	6.73175e+07	9897241	5.95383e+07	1.36345e+07	2.50073e+07	30.9228	41.0884	17.3529	41.9217	31.0024	7.9458	55.7667	15.8417	11.0674	38.83	55.34	44.66	43.69	45.63	11.65	56.31	43.69	33.01	6	7	5	6	6	1	7	4	3	11	16	8
AT3G51260		20S proteasome alpha subunit PAD1	0.872	-1.32	0.953	-0.337	0.914	-0.988	0.953	0.337	3.27047e+06	0	3.27846e+06	6.45823e+07	0	0	0	0	6.98946e+06	7.82321	0	1.81596	14.9327	0	0	0	0	2.78188	19.75	0	7	25.1	0	0	0	0	7	4	0	1	6	0	0	0	0	1	5	0	1
AT1G80380		P-loop containing nucleoside triphosphate hydrolases superfamily protein	0.931	0.213	0.961	-0.0554	0.94	0.269	0.961	0.0554	8.14384e+06	0	3.99504e+06	2.35069e+07	0	0	0	0	6.56967e+06	8.37174	0	3.90942	32.4509	0	0	0	0	4.55312	18.96	0	10.5	25.55	0	0	0	0	8.01	7	0	3	8	0	0	0	0	2	8	0	3
AT3G57290		eukaryotic translation initiation factor 3E	0.928	0.214	0.588	-1.37	0.666	1.58	0.588	1.37	5.48853e+06	7.73077e+06	0	1.3432e+07	8.13288e+06	6.0566e+06	869971	0	6.98615e+06	7.92113	3.51674	0	16.8897	1.86132	5.52825	1.71658	0	1.77534	16.1	8.16	3.63	22.68	1.81	8.39	2.27	0	8.39	6	3	1	10	1	3	1	0	3	6	4	1
AT1G12270		stress-inducible protein, putative	0.338	1.44	0.286	1.14	0.924	0.3	0.286	-1.14	7.32152e+06	7.19507e+06	4.70411e+06	5.75238e+06	0	0	2.04394e+06	0	0	12.2578	4.94906	4.74227	7.62075	0	0	4.55882	0	0	7.69	3.5	6.64	2.45	0	0	1.92	0	0	4	2	3	2	0	0	1	0	0	5	2	3
AT1G67490		glucosidase 1	0.648	1.15	0.961	0.0356	0.712	1.12	0.961	-0.0356	3.85628e+06	6.52539e+06	7.17869e+06	0	5.31468e+06	9.0157e+06	2.66358e+06	0	0	9.97216	1.96192	1.92266	0	4.38165	0	6.11935	0	0	7.28	2.86	1.17	0	2.99	1.43	2.35	0	0	5	2	1	0	2	1	2	0	0	5	2	1
AT5G67380		casein kinase alpha 1	0.802	1.07	0.927	0.479	0.909	0.595	0.927	-0.479	2.52821e+08	1.87345e+08	5.20794e+07	1.45699e+08	6.7858e+07	5.12851e+07	8.97548e+07	2.14881e+07	2.35143e+07	135.591	47.3334	17.1539	80.7854	30.6176	31.1615	75.5701	9.30705	7.17557	51.59	42.05	19.56	41.56	26.65	25.43	42.79	9.54	12.47	20	16	7	16	11	9	16	3	4	53	25	10
AT3G14990		Class I glutamine amidotransferase-like superfamily protein	0.869	1.24	0.863	1.33	0.947	-0.0871	0.863	-1.33	2.34844e+07	7.12719e+06	3.25646e+07	2.12142e+07	0	5.40433e+07	4.63602e+06	1.3832e+06	1.26972e+07	20.0619	4.85515	16.6493	26.9812	0	24.1795	6.18763	2.1948	10.8156	22.22	11.65	22.49	26.83	0	26.02	3.25	7.32	19.51	7	3	7	10	0	8	1	2	6	11	3	10
AT1G48030		mitochondrial lipoamide dehydrogenase 1	0.244	1.86	0.955	-0.12	0.181	1.98	0.955	0.12	3.38868e+07	1.14643e+08	3.05361e+07	80487965	5.65115e+07	4.28583e+07	3.49294e+06	3.88824e+06	3.57532e+07	65.9073	86.3684	20.6667	84.1776	44.2956	25.7537	11.0356	8.73799	44.996	34.32	47.34	17.95	40.83	30.18	17.95	8.88	8.28	23.27	18	24	8	23	16	8	4	3	11	32	38	15
AT4G30190		H(+)-ATPase 2	0.935	-0.0727	0.942	-0.277	0.937	0.204	0.942	0.277	1.84896e+07	1.33752e+07	3.50151e+07	4.68655e+07	1.29834e+07	3.43509e+07	5.92967e+06	6.12307e+06	5.4405e+07	44.2808	13.9183	34.995	35.4523	6.2913	45.4021	24.7262	4.27445	32.9833	21.2	12.03	17.72	14.35	5.8	19.73	11.81	3.8	17.41	17	11	15	11	5	17	11	3	15	21	12	19
AT1G54100		aldehyde dehydrogenase 7B4	0.488	1.33	0.951	0.17	0.66	1.16	0.951	-0.17	3.83919e+06	9.34646e+06	1.18422e+07	8.09899e+06	3.85228e+06	1.22409e+07	0	0	8.32343e+06	9.61251	1.96926	15.0135	15.5147	4.31168	9.26145	0	0	7.23213	7.09	3.74	8.07	6.69	3.74	8.07	0	0	3.74	3	2	5	4	2	4	0	0	2	6	2	7
AT4G24620		phosphoglucose isomerase 1	0.927	0.227	0.957	0.128	0.945	0.0991	0.957	-0.128	4.04353e+06	0	4.35206e+06	8.91923e+06	0	4.56051e+06	0	0	5.53848e+06	0	0	5.16006	13.5534	0	2.49467	0	0	9.57848	1.63	0	4.91	8.32	0	2.98	0	0	7.19	1	0	2	5	0	1	0	0	3	1	0	2
AT2G21580		Ribosomal protein S25 family protein	0.917	0.584	0.963	0.00759	0.931	0.576	0.963	-0.00759	7.61419e+08	3.27696e+09	2.03384e+08	1.79747e+09	3.47461e+09	106193388	1.48137e+09	1.03156e+08	2.15833e+08	136.847	174.278	37.6759	86.4091	143.002	27.4288	139.849	33.0012	36.0699	72.9	65.42	54.21	58.88	71.03	46.73	58.88	42.99	44.86	14	13	8	11	13	7	12	5	6	54	71	18
AT3G48690		alpha/beta-Hydrolases superfamily protein	0.923	-0.265	0.908	-0.576	0.932	0.311	0.908	0.576	2.2013e+06	0	2.50505e+06	5.3576e+06	0	0	0	0	0	2.82082	0	2.99702	6.45622	0	0	0	0	0	6.17	0	4.32	8.33	0	0	0	0	0	2	0	1	2	0	0	0	0	0	2	0	1
AT1G73180		Eukaryotic translation initiation factor eIF2A family protein	0.584	1.33	0.708	0.963	0.923	0.368	0.708	-0.963	1.0413e+07	2.15108e+07	9.37057e+06	3.2613e+06	1.62627e+07	6.84646e+06	3.97249e+06	1.5981e+06	4.07122e+06	17.528	22.8589	11.8163	8.02533	14.111	17.8633	9.85037	4.94944	2.36284	12.19	15.7	8.26	6.61	15.7	8.26	6.82	2.69	5.37	5	6	3	3	6	3	3	1	2	6	9	4
AT4G27090		Ribosomal protein L14	0.895	-0.518	0.927	0.438	0.836	-0.956	0.927	-0.438	1.30342e+08	2.79683e+08	3.66687e+08	5.92934e+08	2.01363e+08	5.76725e+07	3.29562e+08	7.44292e+07	313651210	87.7799	65.7811	123.711	122.195	74.6285	51.6778	99.3632	40.7818	119.348	70.9	55.97	58.21	73.88	54.48	56.72	75.37	36.57	61.19	14	11	12	18	10	8	13	5	12	32	31	49
AT1G17100		SOUL heme-binding family protein	0.241	2.28	0.957	0.126	0.289	2.15	0.957	-0.126	2.31258e+07	4.88056e+07	7.58777e+07	3.28214e+07	2.46621e+07	1.04353e+08	0	5.00616e+06	2.33126e+07	9.90035	22.0831	40.393	20.282	2.09533	59.3953	0	0	8.34234	18.53	32.76	32.76	32.33	22.41	32.76	0	11.64	15.95	2	5	5	4	3	5	0	1	2	2	6	13
AT4G20850		tripeptidyl peptidase ii	0.234	1.97	0.938	0.311	0.397	1.65	0.938	-0.311	3.76737e+07	6.3809e+07	4.96055e+07	2.9958e+07	3.78586e+07	7.052e+07	2.46035e+06	1.63205e+06	19178389	93.354	71.1752	85.6863	27.6818	17.6304	111.69	0	3.69334	16.6126	25.22	23.33	24.71	14.28	9.78	27.25	1.45	1.67	9.49	30	28	30	18	12	33	2	2	13	47	45	51
AT1G77750		Ribosomal protein S13/S18 family	0.814	1.23	0.845	1.04	0.942	0.188	0.845	-1.04	1.68826e+06	1.42535e+07	0	5.22433e+06	0	0	3.98997e+06	0	0	2.47079	2.44353	0	3.20571	0	0	2.64894	0	0	7.14	7.14	0	7.14	0	0	7.14	0	0	1	1	0	1	0	0	1	0	0	1	1	0
AT1G76680		12-oxophytodienoate reductase 1	0.196	2.86	0.957	0.137	0.233	2.72	0.957	-0.137	1.36409e+07	1.86325e+07	65414659	15734019	2.08363e+07	4.88226e+07	0	0	1.82023e+07	10.2405	4.9364	24.7468	4.30103	5.28718	22.1365	0	0	12.2394	15.86	7.53	32.53	4.84	4.84	24.19	0	0	12.37	5	3	11	2	2	6	0	0	4	6	3	21
AT1G12230		Aldolase superfamily protein	0.729	1.24	0.798	0.949	0.934	0.288	0.798	-0.949	6.98308e+06	8.69151e+06	6.83692e+06	1.22438e+07	0	8.22026e+06	0	0	5.57031e+06	8.9003	2.61971	2.0219	9.52483	0	6.91211	0	0	4.77497	10.37	2.96	5.68	12.84	0	10.86	0	0	10.86	4	1	2	4	0	3	0	0	3	4	1	3
AT1G09340		chloroplast RNA binding	0.938	0.0283	0.958	-0.0981	0.943	0.126	0.958	0.0981	8.90976e+09	6.42899e+09	2.40307e+09	5.4328e+09	9.11521e+09	4.36626e+09	3.23875e+09	4.33186e+09	1.81397e+09	1551.71	784.88	695.176	1045.14	773.563	1041.08	1109.29	1361.44	826.199	77.51	64.55	64.81	64.81	64.55	64.81	64.81	66.67	64.81	43	32	32	34	32	33	33	37	34	555	324	274
AT3G15000		cobalt ion binding	0.902	0.531	0.798	1.03	0.921	-0.496	0.798	-1.03	3.0673e+06	0	1.43854e+07	5.19661e+06	0	1.43446e+07	1.52034e+06	1.57523e+06	1.2454e+07	5.54694	0	10.4498	5.34872	0	7.88745	4.93979	0	8.56037	3.29	0	9.37	3.29	0	9.37	3.29	3.29	6.58	1	0	3	1	0	3	1	1	2	2	0	7
AT2G34930		disease resistance family protein / LRR family protein	0.593	1.33	0.57	1.13	0.938	0.2	0.57	-1.13	2.14257e+06	4.83172e+06	6.12627e+06	0	4.69689e+06	1.82718e+06	0	0	0	3.66673	1.70885	5.61673	0	0	3.74991	0	0	0	2.87	0.99	6.41	0	0.88	3.87	0	0	0	2	1	5	0	1	3	0	0	0	2	1	5
AT2G45710		Zinc-binding ribosomal protein family protein	0.939	-0.0226	0.953	-0.292	0.941	0.27	0.953	0.292	0	1.61949e+07	1.19195e+07	0	2.41291e+07	1.54635e+07	0	5.8755e+06	1.5735e+07	0	3.70616	1.63402	0	1.94662	1.82192	0	0	1.9652	0	9.52	25	0	9.52	15.48	0	15.48	15.48	0	1	2	0	1	1	0	1	1	0	2	3
AT2G15620		nitrite reductase 1	0.733	1.41	0.936	0.441	0.87	0.967	0.936	-0.441	7.68514e+06	8.34745e+06	9.64572e+06	1.88861e+07	4.21079e+06	3.99838e+06	1.91576e+06	0	1.50881e+07	25.8359	3.82369	11.4392	39.7596	0	4.46252	4.46135	0	14.5878	19.8	6.48	11.95	25.26	4.61	7.85	9.73	0	13.65	10	3	5	15	2	3	5	0	7	17	3	7
AT5G38410		Ribulose bisphosphate carboxylase (small chain) family protein	0.895	-0.76	0.962	-0.0155	0.913	-0.744	0.962	0.0155	3.64016e+08	2.37509e+08	3.32088e+08	3.79518e+09	1.37597e+08	7.27302e+07	2.02523e+08	1.06722e+08	1.2647e+09	108.928	37.9349	70.4363	315.6	19.7167	22.4634	49.9	27.6585	127.233	50.83	47.51	44.2	58.56	35.36	32.6	47.51	35.91	54.7	10	9	9	16	6	5	9	7	11	56	28	43
AT1G67090		ribulose bisphosphate carboxylase small chain 1A	0.896	-0.75	0.962	-0.0219	0.914	-0.728	0.962	0.0219	3.66826e+08	2.30991e+08	3.25486e+08	3.79518e+09	1.38888e+08	7.01482e+07	1.97353e+08	1.04823e+08	1.24409e+09	96.1834	26.0515	67.8296	288.44	17.5094	21.8264	50.7795	22.2888	121.472	54.44	30.56	43.89	54.44	18.89	18.33	31.11	26.11	38.33	11	6	9	14	4	3	7	5	9	53	20	42
AT5G08530		51 kDa subunit of complex I	0.939	0.00646	0.283	-1.32	0.587	1.33	0.283	1.32	3.91607e+06	0	0	7.34266e+06	4.36521e+06	9.30708e+06	0	0	3.98597e+06	4.7804	0	0	4.78623	2.10955	2.50696	0	0	4.2782	3.5	0	0	5.14	1.65	4.32	0	0	2.06	2	0	0	3	1	2	0	0	1	3	0	0
AT1G08130		DNA ligase 1	0.79	0.962	0.877	0.654	0.93	0.308	0.877	-0.654	5.5473e+06	8.29799e+06	3.86947e+06	2.18049e+06	3.30798e+06	5.1688e+06	3.26776e+06	0	0	14.9072	12	2.83946	6.2938	5.82685	2.4414	14.6037	0	0	11.9	13.8	3.29	2.66	3.29	2.78	8.99	0	0	7	11	2	2	3	2	6	0	0	7	11	2
ATCG00350		Photosystem I, PsaA/PsaB protein	0.929	-0.298	0.956	0.216	0.932	-0.514	0.956	-0.216	2.75932e+07	1.33854e+07	4.88071e+07	2.76481e+08	8.66781e+06	6.14551e+06	4.66922e+06	7.18005e+06	1.96021e+08	25.2938	2.13621	13.4448	53.2365	5.67465	1.84031	3.51747	1.96607	26.8986	11.47	3.73	7.07	13.73	2	2.67	3.73	2.67	10.13	9	3	6	12	2	2	3	2	9	14	3	11
AT3G16290		AAA-type ATPase family protein	0.917	0.229	0.803	0.636	0.906	-0.407	0.803	-0.636	3.09875e+06	6.80204e+06	3.5313e+06	4.74317e+06	3.2332e+06	1.65692e+06	2.15249e+06	0	4.82367e+06	1.78871	6.43006	2.00824	0	3.72023	2.15902	5.90709	0	6.32506	1.48	7.42	2.63	0.8	4.11	2.63	4.11	1.94	5.82	2	6	2	1	3	2	3	1	4	2	7	2
AT1G09010		glycoside hydrolase family 2 protein	0.00103	3.69	0.852	0.752	0.0285	2.93	0.852	-0.752	1.06901e+07	4.70422e+07	8.47199e+06	9.56581e+06	1.40457e+07	8.49904e+06	0	0	0	21.1373	24.4245	5.94932	11.0112	5.33731	9.00207	0	0	0	12.61	14.41	7.1	8.47	5.19	8.79	0	0	0	10	12	5	7	4	6	0	0	0	10	16	8
AT2G26080		glycine decarboxylase P-protein 2	0.934	-0.161	0.956	0.189	0.937	-0.35	0.956	-0.189	3.35308e+07	4.94909e+06	6.54966e+07	8.75793e+07	3.6154e+06	3.57932e+07	5.54014e+06	7.6074e+06	8.77222e+07	38.2212	4.3059	46.1751	43.5486	4.58555	19.5038	11.2412	5.59438	51.7336	14.08	2.87	15.61	19.25	2.87	10.92	6.23	4.02	18.1	14	3	17	16	3	11	6	4	19	18	3	26
AT5G38430		Ribulose bisphosphate carboxylase (small chain) family protein	0.895	-0.76	0.962	-0.0155	0.913	-0.744	0.962	0.0155	3.64016e+08	2.37509e+08	3.32088e+08	3.79518e+09	0	7.27302e+07	2.02523e+08	1.06722e+08	1.2647e+09	74.9358	30.2005	39.5776	227.884	0	17.2681	40.3126	18.325	78.4233	50.83	37.02	33.7	58.56	0	12.71	46.96	16.02	44.75	10	7	7	16	0	3	8	4	9	44	22	33
AT4G39730		Lipase/lipooxygenase, PLAT/LH2 family protein	0.817	-1.8	0.879	-1.34	0.936	-0.469	0.879	1.34	0	3.07438e+07	2.25273e+07	3.18654e+07	0	15100269	10071215	0	4.33753e+07	0	2.18329	6.31018	2.58709	0	4.86279	2.87838	0	9.79897	0	5.52	12.15	4.97	0	5.52	5.52	0	17.13	0	1	2	1	0	1	1	0	3	0	1	2
AT3G26070		Plastid-lipid associated protein PAP / fibrillin family protein	0.936	0.0939	0.952	0.263	0.944	-0.169	0.952	-0.263	5.34853e+06	9.55471e+06	9.58246e+06	4.02792e+07	0	1.20525e+07	7.26484e+06	0	1.27896e+07	4.67871	2.46949	6.68568	16.6916	0	11.9371	3.97463	0	9.7643	16.94	4.55	16.94	22.73	0	22.73	12.81	0	16.94	3	1	4	6	0	5	2	0	4	3	1	4
AT5G35630		glutamine synthetase 2	0.932	-0.194	0.959	0.112	0.938	-0.307	0.959	-0.112	3.96772e+07	1.02764e+07	5.42848e+07	1.93369e+08	6.13658e+06	1.89134e+07	5.85336e+06	1.05863e+07	1.04893e+08	71.3157	2.182	29.4587	145.866	2.05105	19.56	7.76837	9.67559	53.7106	17.44	2.09	10	30.93	2.09	8.14	5.35	8.14	13.72	8	1	4	16	1	3	2	3	5	32	2	10
AT4G17600		Chlorophyll A-B binding family protein	0.928	-0.249	0.949	-0.296	0.948	0.0475	0.949	0.296	3.87712e+06	0	2.35423e+06	1.25876e+07	0	0	0	0	0	2.38849	0	2.56786	4.65483	0	0	0	0	2.37341	10.31	0	6.49	10.31	0	0	0	0	6.49	2	0	1	2	0	0	0	0	1	2	0	1
AT4G27000		RNA-binding (RRM/RBD/RNP motifs) family protein	0.79	1.12	0.817	-0.951	0.38	2.07	0.817	0.951	8.17401e+06	6.61857e+06	0	9.76823e+06	4.68676e+06	7.17674e+06	0	0	0	9.72984	2.26346	0	5.04697	2.50744	2.28765	0	0	0	4.82	2.17	0	3.61	2.17	4.82	0	0	0	2	1	0	2	1	2	0	0	0	4	1	0
AT1G07890		ascorbate peroxidase 1	0.827	0.843	0.953	0.167	0.886	0.676	0.953	-0.167	2.04555e+07	4.54005e+07	1.03226e+08	6.70179e+07	1.68304e+07	8.0801e+07	5.60879e+06	1.20457e+07	4.82405e+07	62.8245	44.8062	100.095	102.872	18.5875	80.4555	15.3967	11.6061	61.5438	48.59	34.54	54.22	58.63	20.88	51.81	17.67	31.73	40.16	11	8	12	12	4	11	4	6	7	27	24	43
AT5G30510		ribosomal protein S1	0.427	1.12	0.954	-0.106	0.371	1.23	0.954	0.106	3.65597e+07	3.27368e+07	2.46471e+07	5.80863e+07	2.59056e+07	3.35889e+07	6.02976e+06	4.45819e+06	2.07569e+07	36.8657	10.165	4.25936	49.0772	9.91441	10.5164	3.83561	2.56605	9.20697	19.71	12.98	11.06	34.62	9.62	17.31	7.45	5.05	14.66	9	5	4	13	4	7	3	2	5	18	8	5
AT4G26300		Arginyl-tRNA synthetase, class Ic	0.901	-0.574	0.282	-1.84	0.807	1.27	0.282	1.84	2.89667e+06	0	3.48252e+06	9.63293e+06	2.15572e+06	8.28932e+06	1.4006e+06	0	3.03255e+06	3.97906	0	1.98726	8.00551	0	3.79416	1.86381	0	2.0324	7.63	0	6.54	7.63	3.12	6.54	1.87	0	4.67	4	0	3	4	1	3	1	0	2	5	0	4
AT5G27770		Ribosomal L22e protein family	0.935	0.111	0.95	-0.276	0.932	0.387	0.95	0.276	5.50168e+08	1.95649e+09	4.99572e+08	3.01013e+09	1.36841e+09	2.96823e+08	1.52805e+09	9.81472e+07	520709437	189.379	183.599	97.1733	267.342	172.531	78.0863	262.086	65.5801	94.2641	67.74	58.87	45.97	67.74	58.87	45.97	66.94	38.71	50	16	11	8	17	11	7	16	8	9	61	62	33
AT4G34555		Ribosomal protein S25 family protein	0.915	0.609	0.96	0.116	0.934	0.493	0.96	-0.116	7.61419e+08	3.27696e+09	2.02014e+08	1.69809e+09	3.47461e+09	1.05547e+08	1.42384e+09	103905246	2.09996e+08	121.951	168.553	38.6646	79.2581	137.131	30.6754	122.658	35.9585	37.2005	70.37	64.81	51.85	58.33	70.37	42.59	51.85	42.59	44.44	12	12	7	10	11	5	10	5	6	46	66	18
AT5G47690		binding	0.878	-0.718	0.945	-0.312	0.927	-0.407	0.945	0.312	2.22473e+06	0	5.63994e+06	3.06861e+06	5.50213e+06	0	0	3.09056e+06	5.77041e+06	3.67326	1.9263	0	1.80699	4.57826	0	0	4.07582	3.00324	2.24	1.06	2.55	1.06	2.37	0	0	2.43	2.8	3	1	4	1	3	0	0	3	3	3	1	4
AT5G03350		Legume lectin family protein	0.923	0.432	0.958	-0.17	0.928	0.602	0.958	0.17	0	1.24527e+07	8.20367e+06	5.38163e+06	1.2338e+06	10178949	0	456287	1.8599e+07	0	7.64769	8.98048	5.58613	3.21338	14.7127	0	1.98635	18.4164	0	16.42	14.6	11.68	7.66	20.44	0	7.66	20.44	0	3	3	2	1	4	0	1	4	0	3	4
AT5G16050		general regulatory factor 5	0.932	-0.111	0.962	-0.0131	0.944	-0.0974	0.962	0.0131	3.01623e+07	0	42652727	9.00181e+07	0	3.20749e+07	7.32779e+06	2.00106e+07	6.76654e+07	33.8411	0	20.5767	55.4897	0	16.9446	9.74964	9.15635	30.7853	38.43	0	22.39	38.43	0	26.87	16.79	16.42	30.22	10	0	6	10	0	7	4	4	7	16	0	8
AT5G66190		ferredoxin-NADP(+)-oxidoreductase 1	0.814	0.968	0.887	0.673	0.933	0.294	0.887	-0.673	4.63279e+07	3.98616e+07	2.70206e+07	1.24266e+08	1.18998e+07	1.06642e+07	5.44827e+06	7.15509e+06	3.35682e+07	43.8598	16.5231	24.6699	81.7036	6.56221	11.8679	4.32772	3.44934	29.2102	40.28	23.06	23.33	33.61	11.94	12.5	11.11	19.72	28.61	12	7	6	13	4	3	4	5	8	23	8	16
AT5G38480		general regulatory factor 3	0.918	-0.271	0.952	-0.165	0.944	-0.106	0.952	0.165	3.01623e+07	2.28444e+07	42652727	9.01581e+07	1.83304e+07	3.20749e+07	7.47645e+06	2.00106e+07	6.76654e+07	32.5287	10.1861	20.6363	50.4912	8.70964	17.8639	7.1411	12.7845	26.9232	29.92	18.9	19.29	44.49	12.99	19.29	12.99	17.32	21.26	8	5	6	12	3	6	3	4	5	17	7	9
AT5G44120		RmlC-like cupins superfamily protein	0.564	2.23	0.0177	3.37	0.877	-1.14	0.0177	-3.37	2.47144e+07	1.12493e+08	0	3.66611e+06	1.9103e+06	0	7.0495e+06	0	0	64.7885	56.8127	0	1.95012	6.13172	0	7.84829	0	0	42.58	36.44	0	4.66	25.61	0	14.62	0	0	16	13	0	1	4	0	5	0	0	34	29	0
AT2G47110		ubiquitin 6	0.886	-0.599	0.923	-0.472	0.943	-0.127	0.923	0.472	2.08125e+08	6.53424e+08	2.50012e+08	1.15171e+09	6.23597e+08	1.54286e+08	6.09802e+08	1.24601e+08	2.93195e+08	197.758	136.415	195.166	179.367	135.619	167.856	166.795	107.547	198.83	71.34	49.68	47.77	61.78	44.59	41.4	56.69	40.13	52.87	15	8	10	10	7	9	10	7	12	70	55	74
AT3G62250		ubiquitin 5	0.886	-0.599	0.923	-0.472	0.943	-0.127	0.923	0.472	2.08125e+08	0	0	1.15171e+09	0	0	6.09802e+08	0	0	190.034	0	0	173.003	0	0	163.192	0	0	68.15	0	0	57.96	0	0	58.6	0	0	15	0	0	9	0	0	11	0	0	69	0	0
ATCG00130		ATPase, F0 complex, subunit B/B', bacterial/chloroplast	0.925	-0.264	0.954	-0.189	0.946	-0.0749	0.954	0.189	2.20093e+07	2.00235e+07	79207432	1.59235e+08	9.74114e+06	4.2705e+07	9.1531e+06	1.87423e+07	6.90801e+07	38.3986	17.6626	36.135	100.659	15.2227	20.0657	8.79678	5.99858	32.285	23.37	30.98	50	50.54	19.57	38.04	14.67	14.67	33.15	4	5	10	12	4	7	2	2	7	14	6	15
AT1G43670		Inositol monophosphatase family protein	0.829	1.27	0.937	0.513	0.912	0.757	0.937	-0.513	7.85708e+06	0	8.80145e+06	1.98847e+07	0	5.10031e+06	1.36456e+06	0	6.34621e+06	15.8314	0	10.6589	22.3472	0	4.44698	0	0	5.53293	25.81	0	17.6	25.81	0	14.37	4.69	0	18.77	6	0	5	6	0	3	1	0	4	6	0	6
AT1G26110		decapping 5	0.879	-0.675	0.633	1.24	0.422	-1.91	0.633	-1.24	3.07796e+06	0	3.53263e+06	0	0	0	0	3.60337e+06	3.69435e+06	7.62878	0	1.8725	0	0	0	0	2.75694	2.44861	4.63	0	1.65	0	0	0	0	4.63	4.63	2	0	1	0	0	0	0	2	2	4	0	1
AT5G63570		glutamate-1-semialdehyde-2,1-aminomutase	0.922	-0.446	0.924	0.76	0.883	-1.21	0.924	-0.76	1.86829e+07	0	2.29115e+07	7.94014e+07	0	1.95658e+07	4.54548e+06	7.60547e+06	5.81349e+07	35.5599	0	2.49324	53.9879	0	8.13429	3.88074	4.41086	30.1883	19.41	0	13.71	27.43	0	13.71	3.8	6.75	18.78	6	0	4	9	0	4	1	2	8	15	0	5
ATCG00490		ribulose-bisphosphate carboxylases	0.844	-1.04	0.927	-0.562	0.926	-0.478	0.927	0.562	8.53126e+08	5.0161e+08	1.26049e+09	6.92326e+09	3.48045e+08	9.2289e+08	2.80117e+08	5.85007e+08	5.61874e+09	693.558	171.479	567.31	1212.32	128.586	317.125	318.68	442.396	1097.86	63.47	36.12	47.6	70.15	34.45	48.85	42.17	48.23	68.68	34	19	29	48	19	26	22	27	43	251	72	214
AT5G42080		dynamin-like protein	0.938	0.0442	0.955	0.148	0.945	-0.104	0.955	-0.148	2.72918e+07	6.50099e+06	1.56778e+07	2.82718e+07	8.51552e+06	1.0878e+07	1.9518e+07	4.53115e+06	5.62665e+06	82.8082	7.07031	18.3681	64.5982	16.137	14.4271	91.6678	12.8275	12.5715	40.33	10.43	20.49	44.43	15.56	20.16	40.82	8.52	12.13	26	5	11	26	8	10	26	4	7	37	5	14
AT5G27120		NOP56-like pre RNA processing ribonucleoprotein	0.93	0.135	0.961	-0.0298	0.939	0.165	0.961	0.0298	3.2889e+07	1.691e+07	1.74038e+07	1.98811e+07	4.12824e+07	1.60736e+07	1.25144e+07	8.51859e+06	1.34427e+07	24.3867	3.53492	2.47703	13.6243	0	7.1139	15.31	6.12731	6.79585	18.76	10.32	8.26	14.63	8.26	11.07	8.07	11.07	8.26	8	4	4	6	4	5	4	5	4	13	4	6
AT1G26850		S-adenosyl-L-methionine-dependent methyltransferases superfamily protein	0.854	-0.707	0.21	-1.5	0.859	0.791	0.21	1.5	0	4.58905e+06	0	7.6908e+06	5.96246e+06	4.67862e+06	0	0	0	0	2.68878	1.72322	6.84143	4.45126	6.53007	0	0	0	0	1.78	1.46	4.71	1.78	4.71	0	0	0	0	1	1	3	1	3	0	0	0	0	1	1
AT5G47210		Hyaluronan / mRNA binding family	0.803	1.03	0.88	0.723	0.933	0.309	0.88	-0.723	1.42685e+07	2.96352e+07	3.25122e+07	4.24213e+06	2.82537e+07	3.26521e+07	0	6.41885e+06	1.63794e+07	15.2614	16.914	15.0942	1.95686	8.46287	16.113	0	3.94328	6.70158	13.95	7.31	18.21	2.99	4.32	18.21	0	6.16	6.16	4	2	6	1	1	5	0	2	2	6	6	8
AT2G48070		resistance to phytophthora 1	0.723	2.07	0.865	1.27	0.918	0.803	0.865	-1.27	1.87698e+07	1.96147e+07	0	3.50741e+07	0	0	0	0	0	2.55618	2.65924	0	2.58815	0	0	0	0	0	4.06	4.06	0	4.06	0	0	0	0	0	1	1	0	1	0	0	0	0	0	1	1	0
AT1G21680		DPP6 N-terminal domain-like protein	0.000959	3.55	0.952	0.177	0.00326	3.38	0.952	-0.177	1.16713e+07	5.38995e+07	16413533	1.19687e+07	1.7823e+07	4.2927e+07	0	0	1232678	18.404	44.1468	19.9848	13.4536	22.6845	52.614	0	0	1.88515	9.77	21.67	15.01	10.34	15.44	21.95	0	0	2.55	6	13	7	5	8	13	0	0	1	7	20	7
AT5G16890		Exostosin family protein	0.88	0.72	0.0283	2.46	0.607	-1.74	0.0283	-2.46	0	7.27215e+06	7.91148e+06	0	0	0	0	0	1.13251e+07	0	0	2.5411	0	0	0	0	0	4.77501	0	2.15	3.52	0	0	0	0	0	6.46	0	1	2	0	0	0	0	0	3	0	1	2
AT1G50920		Nucleolar GTP-binding protein	0.791	1.24	0.95	0.262	0.871	0.977	0.95	-0.262	9.17255e+06	3.4437e+07	19343785	1.57084e+07	33853071	8534393	8.91602e+06	0	1.8515e+07	13.3563	13.9259	7.47864	3.54275	13.8629	3.45704	11.3536	0	8.36292	12.07	5.81	3.28	3.28	4.47	3.28	5.81	0	3.28	7	4	1	1	2	1	3	0	1	11	8	2
AT1G52510		alpha/beta-Hydrolases superfamily protein	0.831	0.681	0.833	0.647	0.948	0.0344	0.833	-0.647	1.12928e+07	1.43933e+07	9.25425e+06	1.7425e+07	3.34245e+06	8.62241e+06	5.13988e+06	3.62755e+06	3.8385e+06	17.1358	9.22634	8.67595	30.4706	6.37493	13.2009	2.47263	0	7.82264	17.11	18.16	23.68	26.84	12.85	18.95	7.63	2.89	18.16	4	4	6	7	2	5	2	1	4	6	5	6
AT3G05560		Ribosomal L22e protein family	0.918	0.422	0.962	-0.0169	0.931	0.439	0.962	0.0169	1.49097e+09	3.16799e+09	6.89435e+08	4.95041e+09	2.25185e+09	3.87566e+08	2.57436e+09	1.3621e+08	7.19183e+08	216.926	189.301	96.2903	284.453	177.977	78.6164	271.085	57.1215	94.5281	70.97	58.87	47.58	70.97	58.87	45.97	77.42	38.71	51.61	17	11	9	18	11	7	16	8	10	69	63	32
AT5G22800		Alanyl-tRNA synthetase, class IIc	0.896	0.72	0.904	0.798	0.947	-0.0782	0.904	-0.798	1.29401e+07	2.11495e+06	2.69481e+06	9.2145e+06	705631	2.76262e+06	0	0	4.38811e+06	10.6406	1.73998	4.42778	11.8645	0	3.47335	0	0	2.40286	12.78	7.36	4.5	8.79	1.64	4.7	0	0	2.45	9	5	3	7	1	4	0	0	2	9	5	3
AT4G02530		chloroplast thylakoid lumen protein	0.919	0.551	0.905	1.06	0.934	-0.505	0.905	-1.06	1.59489e+07	1.60394e+06	14043728	5.425e+07	0	0	0	0	1.76692e+07	3.33328	1.74244	3.48906	3.95614	0	0	0	0	4.03848	8.8	8.8	8.8	12.96	0	0	0	0	8.8	1	1	1	2	0	0	0	0	1	1	1	1
AT3G07050		GTP-binding family protein	0.835	-1.26	0.897	0.9	0.634	-2.16	0.897	-0.9	1.05411e+07	8.70613e+06	1.42822e+07	3.00104e+07	1.58049e+07	4.09373e+06	8.27579e+06	1.30451e+07	3.29148e+07	26.4739	8.90136	17.2268	5.95838	16.7225	2.25505	12.1253	19.6107	30.6961	18.04	6.36	17.01	9.62	11.86	5.67	7.73	13.23	17.01	9	5	7	5	9	2	4	6	8	14	6	8
AT5G20890		TCP-1/cpn60 chaperonin family protein	0.916	0.293	0.925	-0.397	0.874	0.69	0.925	0.397	3.85549e+06	6.38947e+06	0	4.01091e+06	8.1292e+06	5.90086e+06	2.74913e+06	0	0	15.8338	3.5442	0	12.8376	0	2.23114	10.1876	0	0	22.01	1.33	0	9.87	3.23	3.8	8.16	0	0	9	1	0	4	2	1	4	0	0	10	2	0
AT4G09000		general regulatory factor 1	0.927	-0.178	0.961	0.0322	0.937	-0.21	0.961	-0.0322	3.31529e+07	2.45545e+07	4.69441e+07	9.84411e+07	0	3.53424e+07	9.81783e+06	1.70196e+07	6.48993e+07	43.3894	11.0015	34.6584	80.2386	0	37.6551	11.9715	15.4991	42.0878	50.56	13.86	28.46	57.68	0	33.33	24.34	21.35	35.96	11	4	7	13	0	9	6	5	8	22	6	11
AT2G42520		P-loop containing nucleoside triphosphate hydrolases superfamily protein	0.893	0.371	0.945	-0.187	0.869	0.558	0.945	0.187	1.01254e+07	0	1.48793e+07	1.11068e+07	0	2.68028e+07	5322167	4.11787e+06	1.32254e+07	21.3072	0	7.59915	7.34223	0	5.63497	3.80481	6.80003	6.91003	12.32	0	9.48	7.42	0	7.58	4.27	7.74	12.64	7	0	5	4	0	4	2	4	5	9	0	7
AT5G26000		thioglucoside glucohydrolase 1	0.848	0.762	0.962	-0.0174	0.868	0.779	0.962	0.0174	4.06818e+07	3.64731e+07	5.33289e+07	1.58466e+08	2.27404e+07	2.91657e+07	7.81666e+06	6.03769e+06	6.74671e+07	31.3574	12.433	18.9863	28.3278	6.33134	4.09231	2.18133	1.71186	28.5434	24.78	19.74	13.82	24.78	12.06	6.58	2.41	2.41	28.51	11	7	5	9	4	2	1	1	11	20	7	12
AT2G41100		Calcium-binding EF hand family protein	0.766	1.12	0.849	0.808	0.932	0.316	0.849	-0.808	1.17107e+07	1.00229e+07	1.73368e+07	1.36822e+07	7241262	4.90008e+06	0	4.37103e+06	1.35783e+07	7.52382	3.43894	23.1293	3.2573	3.1969	0	0	4.98882	10.6378	9.57	20.06	26.23	3.4	5.53	2.47	0	15.43	15.43	2	4	6	1	1	1	0	3	3	3	4	12
AT4G15000		Ribosomal L27e protein family	0.497	-1.9	0.708	1.25	0.0799	-3.15	0.708	-1.25	6.12441e+06	1.29149e+07	8.46495e+06	2.20204e+07	0	4.14951e+06	3.35396e+07	7.55405e+06	2.6825e+07	1.6178	2.20147	2.46888	14.3754	0	5.24085	4.21453	6.90499	14.8006	6.11	8.4	16.79	29.01	0	16.79	14.5	22.9	16.79	1	1	2	4	0	2	2	3	2	1	1	2
AT1G31220		Formyl transferase	0.915	-0.279	0.0722	-1.54	0.579	1.26	0.0722	1.54	6.78976e+06	2.55352e+06	0	13864880	4713912	2741081	655300	0	0	0	0	0	0	2.29026	1.69184	1.64455	0	0	4.11	5.48	0	4.11	4.11	4.11	4.11	0	0	1	1	0	1	1	1	1	0	0	1	1	0
AT4G25730		FtsJ-like methyltransferase family protein	0.762	-1.09	0.911	0.535	0.528	-1.62	0.911	-0.535	4.75474e+06	2.0647e+06	8.04324e+06	0	4.00183e+06	5.54281e+06	2.53433e+06	6.27479e+06	9.33594e+06	18.3992	2.77839	2.35236	0	4.43614	2.3598	7.47841	6.46062	5.51337	6.82	1.71	1.58	0	2.56	1.58	1.71	1.71	4.51	6	1	1	0	2	1	2	2	3	8	1	1
AT1G23310		glutamate:glyoxylate aminotransferase	0.852	0.585	0.748	-0.752	0.434	1.34	0.748	0.752	3.59425e+07	5.37201e+07	7.9433e+07	2.15251e+08	3.90499e+07	1.11545e+08	1.23451e+07	1.41029e+07	5.1173e+07	61.1946	21.0991	35.4427	96.8404	12.7618	71.6599	27.6923	19.5855	45.9385	30.35	23.81	36.59	48.86	18.37	42.2	19.33	21.41	34.93	14	8	15	23	7	19	8	8	13	38	18	29
AT2G44920		Tetratricopeptide repeat (TPR)-like superfamily protein	0.154	1.87	0.765	0.754	0.652	1.11	0.765	-0.754	5.34112e+06	4.75824e+06	6.07703e+06	9.16887e+06	0	0	0	0	0	2.30114	2.84367	1.86596	6.08342	0	0	0	0	0	8.93	9.52	4.91	13.39	0	0	0	0	0	1	1	1	2	0	0	0	0	0	1	1	1
AT4G20830		FAD-binding Berberine family protein	0.746	1.37	0.939	0.411	0.871	0.963	0.939	-0.411	1.02589e+07	5.13244e+07	4.94277e+07	1.29852e+07	3.25094e+07	3.359e+07	1.1412e+06	7.51695e+06	3.41915e+07	21.7618	35.1297	52.6385	17.2332	17.871	30.0032	0	8.42189	13.9385	16.48	29.81	34.44	15.37	22.78	24.07	4.26	10.19	15.19	10	17	20	7	11	13	2	5	9	13	20	30
AT1G30700		FAD-binding Berberine family protein	0.914	0.448	0.857	0.96	0.924	-0.512	0.857	-0.96	3474460	0	1.56399e+07	2.5977e+06	0	6.97113e+06	0	0	2.44816e+06	0	0	3.50198	1.74358	0	0	0	0	1.61918	2.09	0	7.02	1.52	0	2.09	0	0	2.09	1	0	4	1	0	1	0	0	1	1	0	4
AT3G03250		UDP-GLUCOSE PYROPHOSPHORYLASE 1	0.933	0.22	0.946	0.472	0.942	-0.252	0.946	-0.472	8.85003e+06	6.5522e+06	9.20189e+06	2.38112e+07	0	2.74516e+07	0	3.60475e+06	2.60342e+07	13.9644	2.04603	3.52895	18.008	0	13.2622	0	5.03247	32.8519	18.98	7.04	8.53	26.23	0	22.17	2.56	11.94	26.23	7	3	3	10	0	8	1	4	11	12	3	4
AT3G52880		monodehydroascorbate reductase 1	0.916	0.69	0.947	0.527	0.946	0.164	0.947	-0.527	1.27583e+07	2.92293e+06	1.89259e+07	5.43805e+07	0	9.4533e+06	0	3.03019e+06	3.97771e+07	59.0985	0	19.0373	72.5242	0	6.85328	0	4.59668	58.4456	33.41	8.06	23.73	43.09	0	11.06	0	11.06	32.26	11	2	7	15	0	3	0	3	10	24	2	10
AT1G35160		GF14 protein phi chain	0.914	-0.302	0.962	-0.00855	0.929	-0.294	0.962	0.00855	2.94638e+07	2.45545e+07	3.9174e+07	90869875	0	3.09076e+07	9.506e+06	1.68913e+07	6.48993e+07	23.2309	8.44276	22.9442	49.5064	0	20.2528	6.23026	10.0043	25.6001	27.72	10.49	26.97	40.45	0	18.35	7.49	10.49	30.34	7	4	7	11	0	5	3	3	6	14	6	10
AT2G28000		chaperonin-60alpha	0.937	0.0515	0.952	0.192	0.943	-0.14	0.952	-0.192	8.5055e+07	2.87607e+07	5.79879e+07	1.78613e+08	2.57476e+07	2.65243e+07	1.49491e+07	1.2326e+07	8.40367e+07	158.293	18.8896	49.413	193.106	16.4404	25.4189	39.1127	31.5549	112.699	40.61	17.41	27.3	47.27	11.6	22.35	29.01	18.09	36.01	24	9	14	28	6	10	15	8	19	62	10	28
AT5G60640		PDI-like 1-4	0.937	-0.0575	0.921	0.498	0.91	-0.556	0.921	-0.498	6.03403e+06	0	3.47106e+06	7.86016e+06	0	0	0	0	6.13206e+06	15.3449	0	0	2.32329	0	0	0	0	2.28664	14.07	0	2.63	5.82	0	0	0	0	5.82	6	0	1	2	0	0	0	0	2	6	0	1
AT4G02520		glutathione S-transferase PHI 2	0.918	-0.597	0.902	1.12	0.851	-1.72	0.902	-1.12	4.82528e+07	8.12036e+06	5.84883e+07	1.7022e+08	0	1.5728e+07	5.62233e+06	1.77129e+07	156137424	39.8639	0	39.5362	73.0277	0	10.6973	5.79664	10.6191	114.019	43.4	3.77	50	65.09	0	35.38	12.26	27.83	50.47	9	1	11	13	0	8	2	6	13	20	1	19
AT1G30440		Phototropic-responsive NPH3 family protein	0.937	-0.0593	0.804	-0.894	0.864	0.834	0.804	0.894	3.16548e+06	2.54189e+06	0	0	3.1441e+06	5.00792e+06	1.25145e+06	0	0	3.5431	0	0	0	0	0	3.52459	0	0	3.16	1.2	0	0	1.2	1.2	1.95	0	0	2	1	0	0	1	1	1	0	0	2	1	0
AT3G13470		TCP-1/cpn60 chaperonin family protein	0.853	-1.77	0.949	-0.524	0.909	-1.25	0.949	0.524	9.15219e+07	0	4.42722e+07	1.79302e+08	3.74931e+07	4.05499e+07	1.9766e+07	1.62187e+07	7.57864e+07	170.187	0	43.9775	235.788	20.6418	28.3834	33.6255	19.1259	88.5861	52.85	0	31.38	55.7	19.3	25.84	22.15	14.09	35.57	30	0	17	36	10	13	13	7	20	75	0	23
AT1G55490		chaperonin 60 beta	0.924	0.202	0.959	-0.0623	0.931	0.264	0.959	0.0623	9.15219e+07	4.47138e+07	4.64981e+07	1.79302e+08	0	4.12699e+07	1.9766e+07	1.62187e+07	7.64813e+07	183.363	37.2297	54.5468	270.822	0	29.9582	33.6255	22.2864	108.174	55.33	28.33	34	59.67	0	26.5	22	16.67	38.33	32	15	18	41	0	13	13	8	22	79	18	26
AT3G57610		adenylosuccinate synthase	0.758	1.08	0.961	-0.0414	0.778	1.12	0.961	0.0414	5.61606e+06	7.76225e+06	1.81255e+07	2.70728e+07	4.94099e+06	8.24673e+06	760742	0	1.04096e+07	8.72084	5.2392	2.70145	27.1099	2.92534	2.68025	0	0	7.29287	5.51	5.71	3.88	17.55	3.88	3.88	3.88	3.88	8.16	2	2	1	7	1	1	1	1	3	4	3	1
AT5G64290		dicarboxylate transport 2.1	0.87	0.755	0.798	0.998	0.938	-0.243	0.798	-0.998	3.76654e+06	8.96324e+06	7.68138e+06	1.13962e+07	0	5.06435e+06	0	1.31888e+06	1.00465e+07	7.607	0	0	18.8389	2.09386	2.29785	0	0	6.6937	6.75	1.78	4.62	6.75	2.84	4.62	0	1.78	6.75	3	1	2	3	1	2	0	1	3	5	1	2
AT3G17240		lipoamide dehydrogenase 2	0.305	1.63	0.956	-0.102	0.251	1.73	0.956	0.102	3.00393e+07	1.01029e+08	3.05361e+07	7.50037e+07	4.88867e+07	4.00266e+07	3.49294e+06	5.36641e+06	3.2783e+07	35.1314	51.1361	15.3322	47.266	18.2942	18.4741	9.34539	7.01143	36.8165	20.32	26.82	6.9	29.59	18.15	9.66	6.51	4.34	23.47	10	16	4	15	9	5	3	2	12	17	26	8
AT3G50000		casein kinase II, alpha chain 2	0.82	0.924	0.938	0.353	0.907	0.571	0.938	-0.353	2.82058e+08	2.08668e+08	1.75322e+08	1.60425e+08	1.22841e+08	7.50632e+07	9.13684e+07	3.16035e+07	3.6566e+07	160.037	62.7002	28.8489	90.821	44.2329	49.7969	93.8546	24.7286	17.7363	49.38	43.92	22.83	41.44	32.01	32.01	40.2	12.66	15.63	21	17	8	17	13	11	16	4	5	62	36	15
AT5G04140		glutamate synthase 1	0.869	0.604	0.957	0.101	0.905	0.503	0.957	-0.101	5.07939e+07	3.48112e+07	7.0368e+07	1.01371e+08	27635136	4.61167e+07	7.7686e+06	1.05793e+07	8.45825e+07	116.779	59.2224	90.6976	114.003	29.7322	56.1379	17.812	14.9003	86.2149	26.7	20.04	25.34	26.33	12.64	15.29	7.71	6.6	27.68	38	29	34	38	17	21	11	9	36	53	34	53
AT4G12480		Bifunctional inhibitor/lipid-transfer protein/seed storage 2S albumin superfamily protein	0.912	0.601	0.893	0.994	0.936	-0.393	0.893	-0.994	7096882	0	1.18507e+07	0	0	6.45136e+06	5.86038e+06	0	0	3.37365	0	3.14818	0	0	3.11604	2.86231	0	0	8.33	0	8.33	0	0	8.33	8.33	0	0	1	0	1	0	0	1	1	0	0	1	0	1
AT3G01490		Protein kinase superfamily protein	0.847	0.811	0.953	-0.184	0.829	0.995	0.953	0.184	4.48707e+06	9.99864e+06	1.61924e+07	8832535	0	1.67427e+07	3.49568e+06	5318406	0	4.0549	4.92052	2.60601	2.39499	0	2.35814	1.88109	2.05669	0	6.57	4.62	1.95	1.95	0	1.95	1.95	1.95	0	3	2	1	1	0	1	1	1	0	3	2	1
AT5G26742		DEAD box RNA helicase (RH3)	0.851	-0.758	0.944	-0.278	0.915	-0.48	0.944	0.278	2.41876e+07	6.56946e+06	2.4537e+07	2.84052e+07	9.17799e+06	3.41469e+07	6.61327e+06	1.7891e+07	3.1265e+07	71.5632	4.98056	21.2758	33.8929	7.64758	39.4004	35.048	21.2899	32.2049	29.99	2.44	14.06	13.12	8.4	16.87	13.25	14.32	28.51	22	2	10	10	5	14	9	10	17	33	4	14
AT4G37980		elicitor-activated gene 3-1	0.214	1.45	0.944	0.187	0.339	1.27	0.944	-0.187	9.94263e+06	2.8249e+07	1.88914e+07	1.54176e+07	1.72939e+07	1.7289e+07	3.97779e+06	0	7.27535e+06	8.34078	5.23657	4.11904	4.99414	4.8607	2.59224	2.15932	0	1.95612	16.44	9.06	6.04	10.74	9.06	3.36	7.38	3.36	3.36	3	3	2	3	3	1	2	1	1	6	4	3
AT1G32500		non-intrinsic ABC protein 6	0.936	0.0958	0.951	-0.27	0.934	0.366	0.951	0.27	4.1647e+06	0	9.30966e+06	7.08782e+06	0	1.48076e+07	1396067	0	6017738	4.45206	0	4.48608	4.3706	0	2.35107	1.73558	0	2.7031	6.32	0	4.21	4.84	0	2.53	2.53	2.53	4.84	3	0	2	2	0	1	1	1	2	3	0	2
AT2G13360		alanine:glyoxylate aminotransferase	0.939	-0.0197	0.961	-0.0356	0.949	0.0159	0.961	0.0356	1.85084e+07	1.60135e+07	2.86126e+07	6.31845e+07	5.422e+06	3.41439e+07	4.22629e+06	1.14851e+07	3.56911e+07	26.3612	1.77255	15.1895	52.3033	2.02917	12.2069	1.80851	4.08377	29.6255	21.45	2	12.22	26.43	5.74	12.72	2	2	18.95	8	1	4	9	2	4	1	1	6	15	1	9
AT1G79550		phosphoglycerate kinase	0.905	0.494	0.928	0.483	0.949	0.0105	0.928	-0.483	1.01172e+08	64767131	9.99489e+07	2.07126e+08	1.12774e+07	1.07451e+08	1.59917e+07	2.57448e+07	1.11681e+08	76.5959	21.6678	24.8135	98.2541	9.7447	17.699	16.0796	14.5635	70.461	42.39	20.45	26.18	43.14	11.97	20.45	14.21	14.71	51.12	13	6	7	13	4	5	4	4	15	34	9	13
AT3G05060		NOP56-like pre RNA processing ribonucleoprotein	0.932	0.114	0.962	0.0241	0.944	0.0897	0.962	-0.0241	4.29206e+07	2.47777e+07	2.17146e+07	2.95247e+07	5.21752e+07	1.82654e+07	1.93123e+07	1.06096e+07	1.7444e+07	41.0032	8.228	13.5796	23.5337	13.258	9.39344	39.0961	8.84203	6.59162	30.96	19.14	15.57	21.01	18.2	13.88	23.08	13.7	9.38	13	8	7	9	8	6	10	6	5	23	9	12
AT2G26680		CONTAINS InterPro DOMAIN/s: Methyltransferase FkbM (InterPro:IPR006342); Has 1073 Blast hits to 1073 proteins in 243 species: Archae - 45; Bacteria - 509; Metazoa - 0; Fungi - 4; Plants - 60; Viruses - 4; Other Eukaryotes - 451 (source: NCBI BLink).	0.927	0.414	0.923	0.934	0.935	-0.519	0.923	-0.934	1.03592e+08	5.59545e+07	0	2.15971e+07	2.76736e+07	0	2.88254e+07	6.0411e+06	3.8415e+06	81.4783	17.4359	0	22.2784	9.58666	0	29.7054	2.50712	0	47.65	33.54	0	21.94	9.4	0	31.66	3.13	4.08	14	9	0	6	3	0	8	1	1	34	14	0
AT4G20260		plasma-membrane associated cation-binding protein 1	0.716	1.98	0.792	1.51	0.933	0.48	0.792	-1.51	4.95376e+07	3.91038e+07	8.51674e+07	7.1118e+07	3.64532e+06	3.56233e+07	1.31915e+07	0	6.90925e+07	45.6691	1.86865	26.0858	62.1664	0	13.1762	1.96534	0	32.7938	66.22	19.56	48.89	64.89	19.28	21.78	4.44	0	45.33	11	3	7	13	1	4	1	0	7	17	4	9
AT4G25100		Fe superoxide dismutase 1	0.879	-0.794	0.944	0.355	0.846	-1.15	0.944	-0.355	4.0617e+07	9.67721e+06	3.56108e+07	1.20331e+08	6605105	7510094	1.05987e+07	13288495	7.06462e+07	10.0169	1.80827	10.1412	12.9666	1.79272	0	1.6235	2.43725	33.6222	17.2	4.3	12.9	17.2	4.3	4.84	4.3	4.84	16.67	3	1	2	4	1	1	1	1	3	7	1	5
AT3G52960		Thioredoxin superfamily protein	0.447	1.44	0.937	0.301	0.698	1.14	0.937	-0.301	2.99633e+07	8.75917e+07	1.1759e+08	1.45149e+08	2.42447e+07	6.50016e+07	7.97045e+06	9.21161e+06	4.45781e+07	18.2386	29.421	50.1827	46.7262	13.623	27.9247	3.97055	1.89398	16.8471	25.64	45.73	38.46	52.99	31.62	29.49	8.55	4.7	24.79	6	10	10	12	7	7	2	1	5	12	13	21
AT2G22250		aspartate aminotransferase	0.907	0.515	0.961	-0.0485	0.918	0.564	0.961	0.0485	2.6285e+06	0	8.24686e+06	2.492e+06	0	1.42867e+07	0	0	3.2008e+06	7.11186	0	2.69478	5.02576	0	2.2587	0	0	0	9.81	0	8.18	5.37	0	4.67	0	0	1.87	3	0	3	2	0	2	0	0	1	3	0	3
AT3G60245		Zinc-binding ribosomal protein family protein	0.93	-0.341	0.941	-0.688	0.941	0.347	0.941	0.688	1.31312e+09	2.28246e+08	9.46327e+07	3.19201e+09	6.88662e+08	6.9125e+07	2.67276e+09	50234124	8.42158e+07	154.064	34.4284	16.5048	90.083	44.5088	10.793	144.689	20.3757	23.325	77.17	43.48	26.09	57.61	46.74	17.39	70.65	17.39	30.43	15	4	2	9	4	1	10	1	2	53	14	5
AT3G04470		Ankyrin repeat family protein	0.576	-1.55	0.936	0.379	0.397	-1.93	0.936	-0.379	0	0	0	3.05465e+06	0	0	1641224	0	5.68661e+06	0	0	0	0	0	0	0	0	0	2.5	0	0	1.56	0	0	1.56	0	1.56	2	0	0	1	0	0	1	0	1	2	0	0
AT3G20390		endoribonuclease L-PSP family protein	0.804	1.57	0.932	0.644	0.906	0.927	0.932	-0.644	1.67382e+07	5.17648e+06	0	3.13577e+07	0	0	0	0	0	0	0	0	9.74047	0	0	0	0	0	4.81	6.95	0	35.83	0	0	0	0	0	1	1	0	5	0	0	0	0	0	1	1	0
AT4G22240		Plastid-lipid associated protein PAP / fibrillin family protein	0.926	0.373	0.942	0.546	0.945	-0.174	0.942	-0.546	8.49464e+06	0	2.43207e+07	2.49064e+07	0	0	0	1.64276e+06	30374932	2.89447	0	10.4738	12.9998	0	0	0	1.98119	12.6558	4.84	0	16.13	22.9	0	0	0	4.84	20.32	1	0	4	6	0	0	0	1	5	1	0	4
AT5G39830		Trypsin family protein with PDZ domain	0.601	1.65	0.571	1.42	0.939	0.235	0.571	-1.42	2.4591e+06	8.1983e+06	4.18944e+06	4.98917e+06	0	4.56713e+06	0	0	0	1.75107	2.19691	2.55584	7.64593	0	2.13329	0	0	0	5.07	2.3	6.91	11.98	0	2.53	0	0	0	2	1	2	4	0	1	0	0	0	2	1	2
AT1G78300		general regulatory factor 2	0.895	-0.446	0.96	-0.0541	0.918	-0.392	0.96	0.0541	2.94638e+07	2.50706e+07	4.04209e+07	9.36662e+07	1.46436e+07	3.12044e+07	1.00549e+07	2.27049e+07	6.48993e+07	29.1899	10.6496	23.6083	47.1845	10.0532	26.3112	11.9885	3.56009	20.4546	34.75	11.97	24.71	34.75	11.97	24.71	17.76	6.18	28.96	8	4	6	8	4	6	5	2	6	16	6	9
AT2G19750		Ribosomal protein S30 family protein	0.929	0.269	0.947	0.386	0.946	-0.117	0.947	-0.386	1.83134e+09	1.45247e+09	1.90855e+08	2.04173e+09	1.17228e+09	1.21642e+08	1.08385e+09	1.73252e+08	3.02792e+08	106.561	75.3833	58.1871	80.8153	68.0063	50.3586	97.2136	72.9414	53.8658	19.35	19.35	19.35	19.35	19.35	19.35	19.35	19.35	19.35	4	4	4	4	4	4	4	4	4	37	32	21
AT5G61410		D-ribulose-5-phosphate-3-epimerase	0.926	0.457	0.956	0.265	0.945	0.193	0.956	-0.265	4.37478e+06	0	2.02083e+07	7.59064e+07	0	5.43172e+06	0	0	3.37868e+07	4.42668	2.44822	3.16728	23.2143	0	0	0	0	14.489	13.52	6.76	19.22	21.71	0	19.22	0	0	21.35	2	1	3	4	0	3	0	0	4	3	1	4
AT2G16600		rotamase CYP 3	0.849	1.17	0.916	0.75	0.933	0.419	0.916	-0.75	1.26601e+07	2.9508e+07	2.16258e+07	2.60014e+07	0	1.14787e+07	0	6.75125e+06	5.27761e+07	4.01817	7.25265	6.61787	13.1911	0	6.80577	0	2.37999	23.5544	5.96	9.83	24.5	22.52	0	24.5	0	5.96	24.5	1	2	3	3	0	3	0	1	3	3	3	4
AT1G72160		Sec14p-like phosphatidylinositol transfer family protein	0.393	1.89	0.921	-0.501	0.186	2.39	0.921	0.501	9.62666e+06	2.49801e+07	1.114e+07	1.66762e+07	3.38002e+07	1.07558e+07	6.79994e+06	0	3.1918e+06	15.6047	16.8065	3.59076	27.1973	15.3415	8.34658	15.641	0	1.71138	14.49	13.47	5.71	20.2	15.1	6.73	12.45	0	1.43	5	6	3	10	7	3	6	0	1	7	8	3
AT4G39280		phenylalanyl-tRNA synthetase, putative / phenylalanine--tRNA ligase, putative	0.018	2.9	0.945	0.264	0.0558	2.63	0.945	-0.264	7.04403e+06	9.97497e+06	1.9772e+07	6.73366e+06	8.44013e+06	1.81018e+07	0	0	3.62439e+06	12.5322	6.65631	11.9139	5.13705	0	5.14244	0	0	0	12.37	7.63	12.78	4.74	3.71	14.85	0	0	1.86	6	4	6	2	2	5	0	0	1	6	4	8
AT5G63400		adenylate kinase 1	0.932	-0.249	0.892	1.2	0.877	-1.45	0.892	-1.2	1.12101e+07	0	1.14287e+07	3.31899e+07	0	0	3482215	0	2.23374e+07	19.8678	0	3.79082	23.5724	0	0	0	0	6.34144	28.46	0	12.2	38.21	0	0	3.66	0	12.2	7	0	3	10	0	0	1	0	3	8	0	3
AT3G58510		DEA(D/H)-box RNA helicase family protein	0.913	0.246	0.945	-0.187	0.897	0.433	0.945	0.187	1.01483e+07	2.12125e+07	1.43613e+07	1.19827e+07	1.69499e+07	3.69196e+07	5.50603e+06	4.16431e+06	1.08458e+07	27.6046	7.91037	9.55333	8.41293	10.0856	11.0384	8.44971	9.12521	9.11535	15.36	3.1	6.21	8.01	10.78	12.58	4.08	8.33	8.82	8	2	3	4	5	6	2	4	3	11	3	5
AT5G08670		ATP synthase alpha/beta family protein	0.891	0.5	0.956	-0.117	0.89	0.616	0.956	0.117	1.27675e+08	1.18764e+08	2.59297e+08	4.2712e+08	6.88234e+07	2.18325e+08	4.12631e+07	2.54481e+07	2.59649e+08	114.387	49.8817	96.1682	123.756	37.4819	83.5762	43.9424	43.5395	102.716	35.61	36.51	39.75	44.24	18.53	42.09	21.76	21.94	42.09	17	14	18	18	7	19	8	9	17	48	25	45
AT5G62790		1-deoxy-D-xylulose 5-phosphate reductoisomerase	0.913	0.532	0.738	-1.47	0.677	2	0.738	1.47	4.26396e+06	0	5.71675e+06	8.92806e+06	2.78343e+06	1.28894e+07	0	0	7.09827e+06	11.4318	0	3.94925	18.3023	2.2152	5.7766	0	0	6.04075	12.16	0	9.22	14.88	3.14	7.55	0	0	3.14	4	0	3	6	1	3	0	0	1	7	0	3
AT3G60750		Transketolase	0.919	-0.546	0.957	0.194	0.923	-0.739	0.957	-0.194	1.50122e+08	1.7255e+07	165263766	6.87335e+08	1.18624e+07	4.49652e+07	1.40348e+07	4.05855e+07	4.58331e+08	112.565	20.8381	112.026	175.921	12.9027	51.8552	34.6701	55.8924	219.302	36.22	16.76	31.22	33.24	15.68	22.3	16.35	33.11	35	22	10	20	23	10	14	10	20	24	53	17	59
ATCG00340		Photosystem I, PsaA/PsaB protein	0.909	-0.619	0.959	-0.129	0.93	-0.489	0.959	0.129	5.02745e+07	2.10899e+07	8.08504e+07	3.657e+08	1.59507e+07	2.4639e+07	6.87222e+06	3.2354e+07	2.73718e+08	34.9806	9.51781	23.4541	63.8579	1.69512	6.44368	5.43472	8.82527	47.1227	9.26	7.49	9.26	13.49	2.72	5.59	5.31	2.72	11.31	6	4	6	8	2	3	3	2	8	14	7	14
AT5G44500		Small nuclear ribonucleoprotein family protein	0.796	1.35	0.93	0.561	0.904	0.793	0.93	-0.561	0	3.74411e+06	5.86421e+06	0	9.34704e+06	0	0	0	0	0	1.81825	0	0	1.83881	0	0	0	0	0	3.15	3.15	0	2.76	0	0	0	0	0	1	1	0	1	0	0	0	0	0	1	1
AT5G44070		phytochelatin synthase 1 (PCS1)	0.911	0.523	0.915	-0.691	0.848	1.21	0.915	0.691	4.11773e+06	0	7.12201e+06	7.65229e+06	1.50911e+06	6.39258e+06	0	0	4.47231e+06	5.01105	0	2.91123	9.01478	2.15522	2.57102	0	0	2.29283	10.72	0	2.89	9.28	2.47	2.89	0	2.89	2.89	4	0	1	4	1	1	0	1	1	4	0	1
AT2G04030		Chaperone protein htpG family protein	0.881	-1.32	0.949	0.478	0.862	-1.8	0.949	-0.478	2.6836e+07	3.99043e+06	2.19031e+07	3.5281e+07	0	1.15673e+07	7.88141e+06	4.67616e+06	3.51563e+07	40.8555	3.66215	7.44347	31.3698	0	10.8708	10.0912	4.45765	27.4438	25.48	4.76	12.36	22.52	0	8.37	9.65	4.5	19.31	14	3	7	13	0	5	6	3	11	18	4	10
AT1G10700		phosphoribosyl pyrophosphate (PRPP) synthase 3	0.0874	2.12	0.948	-0.194	0.0494	2.31	0.948	0.194	9406678	1.63137e+07	9.10472e+06	1.47035e+07	1.25767e+07	1.44808e+07	0	0	0	1.62312	1.93221	1.71159	2.26898	1.9044	1.76228	0	0	0	2.19	2.19	5.11	2.19	2.19	2.19	0	0	0	1	1	2	1	1	1	0	0	0	1	1	2
AT2G40510		Ribosomal protein S26e family protein	0.857	-0.902	0.955	-0.172	0.901	-0.73	0.955	0.172	1.89082e+08	8.09552e+08	1.19053e+08	1.26367e+09	3.88312e+08	6.80288e+07	3.85258e+08	1.38688e+08	4.36335e+08	77.8378	53.985	26.4651	54.9316	55.2422	13.8139	48.2499	11.4074	23.023	65.41	45.11	51.13	29.32	39.85	39.85	56.39	18.05	29.32	7	7	4	4	5	3	6	2	4	22	21	10
AT2G40590		Ribosomal protein S26e family protein	0.857	-0.938	0.958	-0.129	0.896	-0.809	0.958	0.129	1.89082e+08	8.09552e+08	1.10541e+08	1.26367e+09	3.88904e+08	5.76609e+07	3.85258e+08	1.38688e+08	4.36335e+08	72.9572	58.5211	21.8789	54.9316	48.5162	8.17225	45.6397	11.4074	23.023	64.89	44.27	50.38	29.77	38.93	38.93	35.11	18.32	29.77	7	7	5	4	5	3	5	2	4	22	21	10
AT5G14740		carbonic anhydrase 2	0.924	0.277	0.962	0.0248	0.938	0.252	0.962	-0.0248	8.25935e+07	6.36374e+07	2.32505e+08	3.25728e+08	2.60781e+07	1.75007e+08	1.57445e+07	4.64737e+07	1.8404e+08	208.453	28.1672	160.511	289.866	11.7928	111.415	66.8222	103.29	229.026	64.09	23.17	47.49	60.62	11.2	45.56	39.77	28.96	44.02	17	5	13	17	2	12	10	8	13	74	13	67
AT3G01480		cyclophilin 38	0.919	0.476	0.924	0.723	0.942	-0.248	0.924	-0.723	1.05574e+07	0	1.12177e+07	3.06176e+07	0	0	0	0	13459565	21.2886	0	2.2689	31.0017	0	0	0	0	9.28404	21.74	0	11.9	32.95	0	0	0	0	10.98	8	0	4	11	0	0	0	0	4	8	0	4
AT1G03880		cruciferin 2	0.785	1.09	0.0504	2.11	0.833	-1.02	0.0504	-2.11	2.01608e+06	1.0065e+07	0	0	0	0	0	0	0	14.0404	12.5606	0	0	0	0	0	0	0	10.33	10.33	0	0	0	0	0	0	0	3	3	0	0	0	0	0	0	0	6	5	0
AT5G18860		inosine-uridine preferring nucleoside hydrolase family protein	0.907	-0.577	0.558	-1.71	0.865	1.14	0.558	1.71	0	0	4.12236e+06	1.46408e+07	0	3.84735e+06	0	0	0	0	0	0	2.2856	0	0	0	0	0	0	0	1.24	1.46	0	1.24	0	0	0	0	0	1	1	0	1	0	0	0	0	0	1
AT4G30920		Cytosol aminopeptidase family protein	0.938	-0.0528	0.957	0.218	0.943	-0.27	0.957	-0.218	9.9244e+06	0	5.63321e+06	2.69904e+07	0	0	0	0	1.89442e+07	22.9858	0	3.97787	31.145	0	0	0	0	26.9954	18.18	0	4.63	23.33	0	1.2	0	0	12.18	9	0	3	11	0	1	0	0	6	13	0	4
AT4G33090		aminopeptidase M1	0.927	-0.289	0.911	0.774	0.882	-1.06	0.911	-0.774	4.78944e+06	0	5.70985e+06	1.18997e+07	0	0	0	0	9.19636e+06	5.46533	0	0	14.6999	0	0	0	0	2.59824	2.5	0	0.8	6.6	0	0	0	0	6.48	2	0	1	5	0	0	0	0	5	2	0	1
AT1G35720		annexin 1	0.923	-0.657	0.963	0.00689	0.935	-0.664	0.963	-0.00689	1.82684e+07	0	2.13256e+07	5.22448e+07	0	6.43743e+06	0	4.50379e+06	1.09003e+08	27.5353	0	15.1702	38.2242	0	1.63249	0	4.60693	107.671	27.76	0	25.55	35.33	0	5.05	0	8.83	46.06	7	0	6	9	0	1	0	2	14	11	0	11
AT1G30230		Glutathione S-transferase, C-terminal-like;Translation elongation factor EF1B/ribosomal protein S6	0.91	-0.276	0.954	-0.11	0.937	-0.166	0.954	0.11	4.23914e+07	2.58061e+07	4.21401e+07	5.70701e+07	0	4.42053e+07	1.32483e+07	2.65869e+07	4.56002e+07	16.3859	8.88879	19.6089	9.14583	0	21.526	5.58415	8.21312	28.3147	29.44	29	17.75	15.15	0	13.42	25.11	13.42	17.75	6	5	5	5	0	4	4	4	5	8	6	12
AT4G39260		cold, circadian rhythm, and RNA binding 1	0.899	0.51	0.868	0.754	0.937	-0.244	0.868	-0.754	3.98964e+07	8.62206e+07	1.60603e+08	1.16053e+08	1.21854e+07	1.04246e+08	1.22819e+07	3.30431e+07	9.23826e+07	26.5429	23.1662	44.2185	24.1562	6.15327	36.3053	9.97903	24.7562	42.4285	34.91	32.54	43.2	39.64	27.22	34.91	12.43	34.32	34.91	5	4	6	5	3	5	2	4	5	12	9	15
AT5G01210		HXXXD-type acyl-transferase family protein	0.0373	2.5	0.953	0.148	0.076	2.35	0.953	-0.148	4.92273e+06	5.53612e+06	1.85639e+07	1.66658e+07	3.50988e+06	8.15191e+06	0	0	0	21.2292	6.74668	12.3784	14.1238	4.96128	13.1573	0	0	0	22.74	10.95	21.89	14.53	9.89	18.32	0	0	0	9	4	8	6	3	6	0	0	0	11	4	9
ATCG00065		ribosomal protein S12A	0.92	0.514	0.958	-0.182	0.925	0.695	0.958	0.182	1.15385e+08	2.9971e+08	1.07068e+07	3.26593e+08	2.13567e+08	1.2282e+07	1.22289e+08	9.85724e+06	2.56175e+07	28.2101	24.3038	7.38543	28.5349	36.3415	9.05702	23.0721	1.95856	5.73941	30.08	21.14	21.14	21.14	21.14	21.14	21.14	6.5	12.2	5	4	3	4	4	3	3	1	2	11	9	4
AT2G36530		Enolase	0.921	0.373	0.938	0.468	0.946	-0.0947	0.938	-0.468	3.14181e+07	2.92805e+07	1.00725e+08	1.07259e+08	5.90969e+06	7.07562e+07	4.55633e+06	1.63862e+07	1.11981e+08	83.0646	24.219	56.1708	97.0337	6.99779	42.3396	8.89416	16.9027	94.893	29.28	33.78	42.34	33.33	18.02	40.09	9.46	24.32	43.92	12	10	14	12	4	12	3	6	15	29	11	32
AT3G11200		alfin-like 2	0.9	0.502	0.557	1.31	0.876	-0.806	0.557	-1.31	0	5.75269e+06	7.92217e+06	0	0	5631547	0	0	3.04938e+06	0	2.73461	1.76118	0	0	2.05491	0	0	2.00223	0	4.88	4.88	0	0	4.88	0	0	4.88	0	1	1	0	0	1	0	0	1	0	1	1
AT2G35810		unknown protein; BEST Arabidopsis thaliana protein match is: unknown protein (TAIR:AT2G35830.2); Has 153 Blast hits to 153 proteins in 52 species: Archae - 0; Bacteria - 62; Metazoa - 0; Fungi - 0; Plants - 82; Viruses - 0; Other Eukaryotes - 9 (source: NCBI BLink).	0.846	-0.647	0.0156	1.84	0.0228	-2.49	0.0156	-1.84	0	7.86175e+06	3.60743e+06	0	0	0	0	3.58845e+06	3.66971e+06	0	0	1.91205	0	0	0	0	2.40903	2.56088	0	8.04	8.04	0	0	0	0	8.04	8.04	0	1	1	0	0	0	0	1	1	0	1	1
AT1G32900		UDP-Glycosyltransferase superfamily protein	0.936	-0.0649	0.958	-0.089	0.948	0.0241	0.958	0.089	0	0	0	0	0	1.8298e+06	0	578419	2.42082e+06	0	0	0	0	0	0	0	0	1.66725	0	0	0	0	0	2.95	0	2.95	5.57	0	0	0	0	0	1	0	1	2	0	0	0
AT3G22640		cupin family protein	0.846	1.03	0.776	1.21	0.942	-0.185	0.776	-1.21	5.55962e+06	3.12643e+07	0	0	6.41955e+06	0	1281349	0	0	10.7541	45.0251	0	0	2.19078	0	4.9481	0	0	10.29	18.52	0	0	1.65	0	4.94	0	0	4	7	0	0	1	0	2	0	0	5	17	0
AT5G20720		chaperonin 20	0.924	0.363	0.931	0.613	0.941	-0.25	0.931	-0.613	6.45014e+07	2.21662e+07	9.58904e+07	2.82109e+08	7.50487e+06	2.3202e+07	6.42538e+06	1.34925e+07	1.45851e+08	67.5329	13.2259	29.574	79.3757	4.88007	5.61358	4.84406	5.38217	55.044	51.38	32.41	47.83	55.34	3.95	15.42	15.42	15.42	47.83	9	5	8	13	1	2	2	2	9	19	6	10
AT3G28900		Ribosomal protein L34e superfamily protein	0.849	-1.93	0.936	-0.883	0.921	-1.05	0.936	0.883	1.89207e+07	4.52784e+07	0	1.21958e+08	3.82962e+07	0	3.29834e+07	0	1.11792e+08	5.33043	4.56044	0	20.1496	4.52253	0	7.7979	0	4.40982	16.67	24.17	0	38.33	14.17	0	24.17	0	6.67	2	3	0	6	2	0	3	0	1	2	3	0
AT4G00630		K+ efflux antiporter 2	0.932	-0.153	0.902	0.673	0.885	-0.826	0.902	-0.673	3.88131e+06	0	0	12067149	0	0	0	0	5.71795e+06	8.92538	0	0	7.08249	0	0	0	0	0	4.17	0	0	2.04	0	0	1.19	0	1.19	3	0	0	2	0	0	1	0	1	3	0	0
AT1G06430		FTSH protease 8	0.851	0.502	0.957	0.0676	0.892	0.434	0.957	-0.0676	2.4422e+07	4.08474e+07	3.98791e+07	3.87786e+07	2.67321e+07	4.52205e+07	7.19832e+06	1.17804e+07	3.42888e+07	36.8547	9.07648	27.4633	39.4332	6.07942	18.9975	6.28024	10.4714	29.426	16.5	14.45	15.33	20.29	10.66	15.47	7.88	8.03	17.23	9	7	9	12	6	10	4	5	11	18	7	15
AT2G44760		Domain of unknown function (DUF3598)	0.749	0.879	0.861	0.58	0.925	0.299	0.861	-0.58	1.23515e+07	2.55084e+07	9.09316e+06	1.01768e+07	1.32746e+07	7.96306e+06	6.75154e+06	0	8.40769e+06	13.2862	8.33312	1.7755	8.98585	13.0571	3.07381	10.2868	0	2.88013	13.2	9.6	3.8	11.4	9.2	6	7.6	0	5.2	5	4	1	4	3	2	3	0	2	6	6	1
AT5G13980		Glycosyl hydrolase family 38 protein	0.371	1.52	0.924	0.373	0.665	1.15	0.924	-0.373	5.5369e+06	5.74302e+06	8.70331e+06	9.99592e+06	0	7.19647e+06	0	0	0	10.8431	1.7611	3.90918	3.47548	0	5.38313	0	0	0	8.89	1.74	2.64	1.46	0	6.05	0	0	0	7	2	2	2	0	4	0	0	0	7	2	2
AT4G36800		RUB1 conjugating enzyme 1	0.704	1.76	0.0565	2.8	0.883	-1.04	0.0565	-2.8	0	2.06408e+07	7.97431e+06	0	0	1.4151e+07	3.01683e+06	1.52271e+06	0	0	1.78682	2.01616	0	0	2.4786	1.94513	1.69238	0	0	4.35	7.61	0	0	11.41	11.96	7.61	0	0	2	1	0	0	2	2	1	0	0	2	1
AT3G01500		carbonic anhydrase 1	0.92	0.323	0.961	0.0498	0.936	0.273	0.961	-0.0498	9.59662e+07	1.329e+08	3.6387e+08	4.50446e+08	4.31653e+07	2.75649e+08	2.44731e+07	6.83966e+07	2.77913e+08	158.821	37.5823	144.642	268.033	11.4571	111.181	61.6813	75.8115	174.643	61.11	23.33	51.48	65.93	11.85	42.96	31.11	16.67	41.48	16	7	14	16	3	13	9	5	12	60	20	63
ATCG00820		ribosomal protein S19	0.917	-0.394	0.919	-0.593	0.941	0.2	0.919	0.593	2.50164e+08	2.60772e+08	1.76563e+08	1.01231e+09	4.96302e+08	9.74817e+07	5.79054e+08	7.11447e+07	120166622	41.3115	23.5593	19.6108	59.5388	11.3165	13.6279	39.21	12.169	17.009	47.83	43.48	34.78	80.43	31.52	22.83	77.17	22.83	34.78	7	6	3	8	4	2	7	2	4	15	12	9
ATCG00730		photosynthetic electron transfer D	0.664	2.87	0.84	1.75	0.912	1.12	0.84	-1.75	1.87353e+07	40958060	45884577	207191296	19255568	0	0	0	49116012	6.2339	3.14648	6.64861	20.1243	3.25741	0	0	0	3.14369	6.25	6.25	6.25	6.25	6.25	0	0	0	6.25	1	1	1	1	1	0	0	0	1	2	1	2
AT1G63810		CONTAINS InterPro DOMAIN/s: Nrap protein (InterPro:IPR005554); Has 396 Blast hits to 382 proteins in 182 species: Archae - 3; Bacteria - 2; Metazoa - 142; Fungi - 146; Plants - 43; Viruses - 0; Other Eukaryotes - 60 (source: NCBI BLink).	0.923	0.27	0.841	0.849	0.909	-0.579	0.841	-0.849	9.84075e+06	0	0	0	5.76201e+06	0	2.27681e+06	1.95824e+06	0	21.3884	0	0	0	3.78799	0	4.29916	4.31202	0	9.97	1.14	0	0	1.99	0	1.99	3.23	0	9	1	0	0	2	0	2	3	0	10	1	0
AT4G34870		rotamase cyclophilin 5	0.911	0.523	0.951	0.276	0.94	0.247	0.951	-0.276	6.18009e+06	2.2791e+07	1.44474e+07	3.56998e+07	5.70965e+06	7.20031e+06	0	4.95019e+06	4.33886e+07	10.6834	10.3987	7.69998	27.645	1.94142	7.98218	0	5.11675	37.3798	22.67	17.44	23.84	49.42	12.21	30.81	0	12.21	35.47	3	3	3	7	2	4	0	2	5	6	4	4
AT3G09740		syntaxin of plants 71	0.586	1.6	0.374	1.57	0.948	0.0281	0.374	-1.57	4.61198e+06	6.88048e+06	6.4278e+06	8.01022e+06	0	2.78489e+06	2.40537e+06	0	0	4.39782	3.57081	1.79345	7.01699	0	0	1.76009	0	0	14.29	8.27	3.76	12.03	4.89	3.38	4.89	0	0	3	2	1	3	1	1	1	0	0	3	2	1
AT4G13780		methionine--tRNA ligase, putative / methionyl-tRNA synthetase, putative / MetRS, putative	0.26	1.57	0.902	0.433	0.589	1.14	0.902	-0.433	1.86096e+07	2.519e+07	1.84166e+07	1.40161e+07	1.71871e+07	1.86708e+07	6.03875e+06	3.48448e+06	3.37285e+06	31.8713	30.8133	21.8249	3.88204	12.0572	28.9291	12.3172	1.79875	8.39589	22.71	19.7	13.8	3.26	12.3	12.67	7.4	4.39	6.02	15	12	9	2	9	9	4	2	3	18	18	13
AT1G24360		NAD(P)-binding Rossmann-fold superfamily protein	0.939	0.00812	0.814	-0.597	0.854	0.605	0.814	0.597	2.00636e+07	6.49249e+07	5.5051e+07	7.71528e+07	7.23187e+07	5.79018e+07	2.78607e+07	1.9097e+07	2.64243e+07	26.925	25.4946	17.4158	41.0936	16.6916	23.5369	26.9007	3.83857	13.342	28.21	26.65	28.84	27.59	21.94	28.21	26.02	17.55	18.81	9	7	7	7	6	8	6	5	6	14	13	9
AT1G18450		actin-related protein 4	0.696	1.35	0.893	0.675	0.899	0.673	0.893	-0.675	9.2194e+06	2.05649e+07	1.48898e+07	6.24412e+06	1.11623e+07	1.2748e+07	6.4682e+06	0	1.11575e+07	2.87675	2.49098	2.78532	6.81359	3.8205	6.11883	3.0224	0	5.53486	2.49	2.49	4.54	13.15	4.76	8.84	2.49	0	4.54	1	1	2	4	2	3	1	0	2	1	1	3
AT1G62750		Translation elongation factor EFG/EF2 protein	0.913	-0.317	0.947	-0.219	0.944	-0.0975	0.947	0.219	15908509	7.768e+06	1.73449e+07	3.98617e+07	7.54993e+06	1.43894e+07	4.27435e+06	6.49585e+06	2.92423e+07	27.6276	8.18881	24.2113	41.9008	1.83687	18.4098	7.21732	13.5242	48.9494	17.75	6.13	11.75	23.5	0.89	11.24	6.13	9.83	22.22	11	4	8	15	1	8	4	7	14	12	4	13
AT3G09820		adenosine kinase 1	0.864	0.857	0.932	0.48	0.931	0.377	0.932	-0.48	3.12628e+07	1.55675e+07	3.82254e+07	4.50056e+07	3.21104e+06	6.07569e+07	4.06713e+06	5.33735e+06	2.82967e+07	41.0262	7.89836	23.5851	44.0367	2.85716	31.3812	6.91196	4.49498	16.5234	32.56	15.41	23.84	26.74	2.91	23.84	13.08	10.47	20.35	9	4	7	8	1	7	4	3	6	16	4	11
AT1G53240		Lactate/malate dehydrogenase family protein	0.848	0.943	0.933	0.464	0.924	0.479	0.933	-0.464	5.63303e+07	1.64446e+07	5.31225e+07	1.17931e+08	0	2.11745e+07	4.87912e+06	5.03592e+06	5.52594e+07	58.9568	23.7338	35.2355	56.512	0	15.8663	11.2447	9.70762	49.3172	36.95	26.1	33.14	36.95	0	29.91	12.02	15.84	33.43	9	6	7	9	0	6	4	4	7	26	9	16
AT4G30810		serine carboxypeptidase-like 29	0.546	1.22	0.564	0.991	0.933	0.23	0.564	-0.991	3.57737e+06	8.09623e+06	3.91592e+06	0	0	7.01754e+06	0	0	0	7.18866	3.13199	6.45553	0	0	10.3365	0	0	0	7.93	6.47	7.72	0	0	10.02	0	0	0	3	2	3	0	0	4	0	0	0	3	2	3
AT1G78060		Glycosyl hydrolase family protein	0.699	0.963	0.955	-0.117	0.668	1.08	0.955	0.117	7.12013e+06	2.62417e+07	1.73653e+07	9.76091e+06	2.49264e+07	2.17826e+07	2.98026e+06	3.59487e+06	8.01727e+06	13.3885	23.2805	9.60019	9.1573	17.2013	14.7955	5.40986	3.96282	13.1219	9.91	13.69	9.78	8.87	11.86	9.52	7.43	4.69	6.78	7	11	7	6	9	7	5	3	5	9	15	10
AT3G62110		Pectin lyase-like superfamily protein	0.000245	2.88	0.0618	1.37	0.249	1.51	0.0618	-1.37	9.5895e+06	1.68127e+07	7.7676e+06	3.2818e+06	3.80405e+06	1.1212e+07	0	0	0	6.39336	8.55844	2.58238	3.88273	3.27058	4.9372	0	0	0	7.64	14.23	3.4	5.94	5.94	7.43	0	0	0	3	4	1	2	2	2	0	0	0	3	4	1
AT4G37510		Ribonuclease III family protein	0.927	-0.275	0.889	-0.879	0.92	0.604	0.889	0.879	6.57509e+06	0	8.2616e+06	4.98541e+06	1.00752e+07	7.91064e+06	4.44196e+06	0	1.00286e+07	7.88496	0	1.65454	6.07463	2.14442	1.6182	7.9911	0	4.04462	9.12	0	1.86	5.21	4.84	1.86	7.64	0	3.91	4	0	1	2	3	1	3	0	2	4	0	1
AT1G03220		Eukaryotic aspartyl protease family protein	0.805	0.736	0.963	0.00111	0.834	0.735	0.963	-0.00111	3.27353e+07	1.28371e+08	4.78661e+07	5.2152e+07	9.69198e+07	5.08586e+07	1.29256e+07	1.1831e+07	5.5774e+07	25.0466	22.8064	9.73947	25.9555	12.8293	11.487	10.2848	9.00693	19.7453	15.24	20.32	8.55	21.94	15.47	13.16	11.32	9.01	10.85	6	7	3	8	6	5	4	3	5	10	17	6
AT1G10630		ADP-ribosylation factor A1F	0.526	-1.59	0.526	-1.31	0.934	-0.286	0.526	1.31	1.38725e+06	2.29904e+07	1.72728e+07	3.48409e+07	15743190	1.95433e+07	1.69957e+07	8357803	2.09393e+07	0	2.04282	4.39666	10.1829	2.00849	6.19294	4.64599	1.88115	1.6869	3.87	20.99	11.6	24.86	3.87	11.6	9.39	9.39	9.39	1	3	2	3	1	2	2	2	2	1	3	4
AT3G16640		translationally controlled tumor protein	0.914	0.318	0.932	0.359	0.947	-0.0415	0.932	-0.359	2.45774e+07	4.63638e+07	7.82139e+07	1.1753e+08	1.33263e+07	3.45475e+07	1.2172e+07	1.09814e+07	6.75568e+07	21.7271	13.8079	21.0466	36.5697	7.34501	12.2646	10.8682	5.06124	13.3472	17.86	22.02	31.55	27.38	16.67	21.43	11.31	11.9	11.9	3	6	6	6	4	4	2	2	2	9	7	9
AT1G50250		FTSH protease 1	0.87	0.404	0.894	0.366	0.947	0.0381	0.894	-0.366	2.31944e+07	3.69393e+07	3.79607e+07	3.77338e+07	0	2.61245e+07	1.11327e+07	8.02113e+06	3.08567e+07	47.8176	24.7138	22.3816	68.5104	0	20.5568	15.4334	8.57137	34.7798	21.23	15.22	15.64	30.31	0	13.27	11.45	7.96	17.32	14	12	10	19	0	9	8	4	11	25	14	16
AT5G42270		FtsH extracellular protease family	0.871	0.402	0.907	0.332	0.944	0.0704	0.907	-0.332	2.31944e+07	3.69393e+07	3.79607e+07	3.92482e+07	2.74447e+07	2.69513e+07	1.11327e+07	8.04795e+06	3.08567e+07	80.4664	38.7247	43.6004	116.486	24.5103	37.5076	21.9304	15.334	59.9905	28.41	23.72	20.6	36.79	18.18	19.89	16.62	12.36	27.41	17	15	12	21	10	12	10	6	15	38	21	24
AT1G34430		2-oxoacid dehydrogenases acyltransferase family protein	0.333	1.62	0.939	-0.277	0.189	1.89	0.939	0.277	7.14382e+06	1.28924e+07	1.15211e+07	1.7964e+07	1.23376e+07	1.09136e+07	3.70918e+06	0	4.17478e+06	17.5705	14.8693	9.90875	37.2119	16.3348	7.03659	9.07968	0	7.09081	11.18	11.18	15.05	24.3	14.62	8.82	9.03	0	8.39	4	4	5	9	5	3	3	0	3	6	5	6
ATCG00280		photosystem II reaction center protein C	0.935	0.0567	0.9	-0.438	0.892	0.495	0.9	0.438	1.62204e+08	292757322	1.73962e+08	6.70032e+08	1.73446e+08	2.26348e+08	5.83839e+07	6.9499e+07	3.54841e+08	108.103	99.0046	68.8165	191.632	62.8957	73.8754	59.04	57.2359	130.221	35.73	28.12	25.16	33.4	24.95	25.16	20.08	25.16	30.23	14	11	9	14	9	7	8	7	11	44	36	33
AT1G67700		unknown protein; FUNCTIONS IN: molecular_function unknown; INVOLVED IN: biological_process unknown; EXPRESSED IN: 22 plant structures; EXPRESSED DURING: 13 growth stages.	0.912	0.252	0.952	-0.126	0.907	0.378	0.952	0.126	1.16108e+07	3.72186e+07	3.14724e+07	3.62933e+07	1.99752e+07	3.08888e+07	1.14572e+07	0	2.70712e+07	11.3122	11.4605	12.2629	17.4029	9.76657	15.928	5.82666	0	4.12	10.48	27.51	33.62	20.52	20.52	33.62	25.76	0	14.41	2	4	6	5	4	6	4	0	2	5	5	10
AT4G13940		S-adenosyl-L-homocysteine hydrolase	0.937	-0.0444	0.878	-0.618	0.897	0.574	0.878	0.618	5.50035e+07	3.32039e+07	9.63198e+07	1.14234e+08	3.43405e+07	204152167	1.68441e+07	2.77147e+07	8.10334e+07	95.4516	27.8082	74.6838	118.529	31.8842	130.222	64.2161	38.0391	88.2579	35.67	14.64	26.8	40.82	15.66	40.62	22.68	16.91	28.45	18	9	16	21	7	26	13	9	16	41	15	37
AT3G62030		rotamase CYP 4	0.898	-1.26	0.909	1.38	0.81	-2.65	0.909	-1.38	2.95549e+07	0	2.92356e+07	1.78208e+08	0	0	3.90812e+06	8.08081e+06	7.29415e+07	15.8746	0	3.72604	27.0781	0	0	4.09961	1.87536	12.2392	13.51	0	8.11	11.2	0	0	7.72	4.63	8.11	4	0	2	3	0	0	2	1	2	9	0	3
AT3G15940		UDP-Glycosyltransferase superfamily protein	0.357	-1.97	0.621	1.23	0.0246	-3.2	0.621	-1.23	915496	0	0	0	0	2.7628e+06	0	2.80475e+06	7.40614e+06	0	0	0	0	0	0	0	0	1.65933	1.58	0	0	0	0	1.58	0	1.58	1.58	1	0	0	0	0	1	0	1	1	1	0	0
ATCG00480		ATP synthase subunit beta	0.935	-0.0801	0.949	-0.222	0.942	0.142	0.949	0.222	3.13207e+08	1.96382e+08	4.61754e+08	1.26445e+09	1.30016e+08	3.50991e+08	9.17562e+07	1.25834e+08	5.69829e+08	349.899	101.967	262.174	497.56	77.0841	235.645	118.955	179.984	458.116	64.66	61.24	59.64	75.7	41.57	59.64	51.2	55.02	61.85	30	22	27	33	16	26	20	24	28	152	50	126
AT2G32240		FUNCTIONS IN: molecular_function unknown; INVOLVED IN: response to cadmium ion; LOCATED IN: plasma membrane; EXPRESSED IN: 25 plant structures; EXPRESSED DURING: 13 growth stages; CONTAINS InterPro DOMAIN/s: Prefoldin (InterPro:IPR009053); BEST Arabidopsis thaliana protein match is: unknown protein (TAIR:AT1G05320.3); Has 470429 Blast hits to 168274 proteins in 4282 species: Archae - 6896; Bacter…	0.268	1.79	0.223	1.37	0.915	0.42	0.223	-1.37	13437674	6.89434e+06	1.04094e+07	9.01074e+06	2.4358e+06	3.2828e+06	1.07629e+06	0	6.38756e+06	71.2454	8.42083	23.1716	17.7025	3.03174	0	0	0	1.6536	27.38	11.55	13.2	8.63	2.7	2.85	0.75	0	4.13	30	12	14	9	3	3	1	0	4	31	12	15
AT4G25080		magnesium-protoporphyrin IX methyltransferase	0.898	0.52	0.927	-0.455	0.841	0.975	0.927	0.455	2.8903e+06	1.41526e+07	6.09793e+06	2.33271e+07	0	1.54497e+07	3.09637e+06	0	7.34515e+06	1.72391	1.69066	0	20.9489	0	8.76521	4.13896	0	1.95375	4.49	4.08	11.84	29.8	0	15.92	12.65	0	3.27	1	1	3	7	0	4	3	0	1	1	1	3
AT2G07360		SH3 domain-containing protein	0.917	-0.221	0.892	0.426	0.836	-0.647	0.892	-0.426	4.74684e+06	8.12991e+06	6.94301e+06	4.93663e+06	2.96407e+06	9.67203e+06	2.91619e+06	4.00577e+06	7.12277e+06	5.65122	1.76848	5.37296	5.37007	0	6.76599	3.89849	4.00356	1.99562	3.01	2.42	3.76	1.67	0.75	4.77	3.01	1.84	0.84	3	3	4	2	1	5	3	2	1	3	3	5
AT3G19760		eukaryotic initiation factor 4A-III	0.765	0.852	0.955	-0.112	0.747	0.964	0.955	0.112	2.69038e+07	1.65674e+07	1.24672e+07	3.6084e+07	9.84293e+06	2.53153e+07	3.01067e+06	6.0693e+06	1.01493e+07	34.7738	14.7523	9.72896	33.4179	11.2613	22.5522	10.0268	8.85973	10.458	19.12	7.35	11.27	19.12	9.31	20.59	11.76	12.01	7.6	8	4	4	8	3	9	4	5	4	14	6	5
AT2G19520		Transducin family protein / WD-40 repeat family protein	0.369	1.52	0.904	0.468	0.721	1.05	0.904	-0.468	1.11904e+07	2.22862e+07	1.93402e+07	9785462	2.13869e+07	11159018	4.87027e+06	1.06219e+06	7.7544e+06	12.9819	10.4609	12.1153	19.3798	17.8893	10.522	13.8068	0	2.91965	4.93	4.93	10.85	8.28	11.64	8.28	8.28	2.96	3.35	2	2	4	3	4	3	3	1	1	6	5	6
AT3G55800		sedoheptulose-bisphosphatase	0.939	-0.014	0.957	0.181	0.943	-0.195	0.957	-0.181	6.57245e+07	1.22354e+07	7.77871e+07	2.08023e+08	5.22523e+06	5.05995e+07	7.62184e+06	1.53662e+07	1.07833e+08	59.5422	1.72613	28.9673	77.9592	4.47933	16.4996	11.2463	17.3745	57.56	30.28	4.33	24.94	36.9	6.36	15.78	11.7	16.28	26.46	13	2	9	14	3	6	5	7	11	31	2	22
AT4G23100		glutamate-cysteine ligase	0.802	1.28	0.873	0.927	0.934	0.358	0.873	-0.927	7.29563e+06	1.39252e+07	2.21166e+07	2.05369e+07	0	2.0948e+07	1.33391e+06	1.34784e+06	1.69505e+07	9.02682	4.73894	10.2776	9.44413	0	9.88178	0	0	9.17773	5.75	4.21	8.81	6.32	0	11.3	2.49	2.49	11.3	3	2	4	3	0	5	1	1	5	4	2	4
AT1G80460		Actin-like ATPase superfamily protein	0.64	1.05	0.95	-0.167	0.561	1.21	0.95	0.167	6.58097e+06	8.81339e+06	1.67223e+07	12754086	8.03709e+06	1.71568e+07	1738295	0	1.01867e+07	4.04607	4.42524	3.11973	5.72687	1.737	7.42704	1.6734	0	0	3.73	9.54	15.77	11.62	1.66	14.11	2.07	1.66	2.28	2	3	6	5	1	5	1	1	1	2	3	7
AT1G56340		calreticulin 1a	0.918	0.505	0.797	1.44	0.904	-0.935	0.797	-1.44	1.0451e+07	0	5.19073e+06	2.04161e+07	0	0	0	0	1.14322e+07	9.33504	0	2.54129	17.049	0	0	0	0	4.3127	17.22	0	4.25	17.45	0	0	0	0	8.96	7	0	1	7	0	0	0	0	2	7	0	1
AT3G51840		acyl-CoA oxidase 4	1.31e-05	2.77	0.96	-0.033	1.76e-05	2.8	0.96	0.033	7.02951e+06	1.03084e+07	1.26055e+07	12287507	7.80106e+06	1.39508e+07	0	0	0	13.1078	8.31978	12.1133	16.6077	1.69542	15.6488	0	0	0	11.01	9.17	11.24	13.76	2.75	18.35	0	0	0	4	3	4	6	1	7	0	0	0	5	5	7
AT3G44890		ribosomal protein L9	0.783	1.21	0.951	0.23	0.863	0.977	0.951	-0.23	4.32934e+08	1.0983e+09	2.14807e+08	9.3425e+08	5.65582e+08	1.53527e+08	3.58471e+08	3.24986e+07	1.39669e+08	148.48	105.593	50.519	123.185	46.718	49.726	99.2029	14.794	38.9082	60.91	58.38	49.24	58.38	44.16	41.12	63.45	15.74	34.52	19	15	10	15	9	8	15	3	7	53	44	22
AT1G10290		dynamin-like protein 6	0.936	0.0604	0.921	0.415	0.923	-0.354	0.921	-0.415	3.86136e+07	1.6269e+07	2.76399e+07	2.7629e+07	1.82308e+07	1.86479e+07	3.03292e+07	6.20747e+06	1.59503e+07	132.275	14.5711	33.7519	49.1264	20.2975	15.8403	99.8915	9.61485	20.4152	38.84	16.85	18.93	21.55	13.13	14.22	34.79	14.11	11.27	30	12	17	16	11	11	28	10	9	60	16	28
AT2G21330		fructose-bisphosphate aldolase 1	0.897	0.534	0.954	0.166	0.928	0.369	0.954	-0.166	2.29801e+08	1.05784e+08	2.74453e+08	5.95134e+08	5.48712e+07	1.85381e+08	3.2542e+07	4.27773e+07	3.09302e+08	103.686	11.7937	53.4638	124.189	9.02405	39.7505	35.3936	31.9272	93.094	40.1	11.31	26.57	51.38	7.71	22.06	20.55	15.04	39.1	15	5	9	18	4	7	8	6	10	42	7	23
AT5G19510		Translation elongation factor EF1B/ribosomal protein S6 family protein	0.915	-0.261	0.949	0.175	0.904	-0.436	0.949	-0.175	4.77284e+07	3.35982e+07	4.06628e+07	7.70238e+07	1.77553e+07	4.24402e+07	1.47184e+07	2.73348e+07	5.47307e+07	14.2821	4.72551	10.8008	15.3282	4.20756	12.146	6.43291	3.34963	19.5732	33.04	12.05	24.11	33.48	8.04	29.02	24.11	10.27	29.02	6	2	4	7	2	5	4	2	6	9	2	8
AT3G12780		phosphoglycerate kinase 1	0.869	0.571	0.961	-0.0286	0.884	0.6	0.961	0.0286	2.25752e+08	1.64806e+08	4.21306e+08	4.41026e+08	1.17699e+08	4.29499e+08	4.66278e+07	7.82568e+07	2.56785e+08	309.221	129.077	241.187	384.913	97.5443	250.052	130.13	116.955	254.275	57.17	52.81	50.52	53.64	38.46	50.31	41.37	44.28	50.52	26	21	26	28	16	25	16	20	25	119	61	98
AT3G22960		Pyruvate kinase family protein	0.916	0.209	0.891	-0.399	0.834	0.608	0.891	0.399	1.42616e+07	1.62638e+07	1.20069e+07	2.51761e+07	1.34347e+07	2.42028e+07	4.46462e+06	6.94263e+06	1.14183e+07	20.5749	7.25345	7.21471	25.5938	5.16427	9.86494	11.8112	9.3198	15.3869	13.59	6.04	7.55	11.41	6.04	6.38	8.56	5.7	9.56	7	3	4	6	3	3	5	3	5	11	3	4
AT3G62530		ARM repeat superfamily protein	0.802	0.722	0.919	-0.366	0.63	1.09	0.919	0.366	3.07453e+06	7.28855e+06	6.10185e+06	1.27595e+07	5.18811e+06	5.65927e+06	2.89359e+06	0	3.24093e+06	6.8593	4.57246	2.92316	9.10307	3.28928	3.0629	4.63161	0	1.60334	14.48	9.05	8.6	14.93	5.43	8.6	11.31	0	3.17	3	2	2	4	1	2	2	0	1	6	2	2
AT1G03230		Eukaryotic aspartyl protease family protein	0.872	0.565	0.953	-0.142	0.862	0.708	0.953	0.142	2.16407e+07	9.62212e+07	3.51417e+07	4.37719e+07	6.11219e+07	4.71045e+07	6.56917e+06	1.06762e+07	6.31422e+07	29.4835	19.0894	23.974	35.9335	11.4201	35.4713	16.5196	19.4505	54.5504	23.27	22.81	21.2	28.34	11.29	29.26	21.43	23.27	29.26	8	8	9	10	4	13	7	8	13	11	12	13
AT2G30950		FtsH extracellular protease family	0.862	0.453	0.959	0.0496	0.895	0.404	0.959	-0.0496	29967325	4.95809e+07	5.23746e+07	4.53358e+07	3.54423e+07	5.59548e+07	1.03081e+07	1.48378e+07	3.88793e+07	55.281	12.4198	42.8196	58.5584	14.7424	31.9821	14.165	14.4806	41.313	22.3	15.25	17.99	24.6	17.27	18.71	10.79	9.64	17.12	14	8	12	16	10	13	5	6	12	28	9	25
AT5G14580		polyribonucleotide nucleotidyltransferase, putative	0.886	0.737	0.521	1.61	0.888	-0.876	0.521	-1.61	7.94409e+06	9.62786e+06	4462742	0	7.0957e+06	5.07283e+06	2.51812e+06	1.71154e+06	3.96233e+06	14.6358	8.19943	6.20381	0	13.7182	8.0207	7.59571	3.84234	3.71589	9.59	5.15	5.05	0	8.68	5.35	5.05	3.83	3.83	8	5	4	0	8	4	5	3	3	8	5	4
AT3G58660		Ribosomal protein L1p/L10e family	0.921	0.22	0.817	0.686	0.904	-0.466	0.817	-0.686	1.27795e+07	9.74348e+06	8.43192e+06	4.37346e+06	1.31097e+07	5.63293e+06	3.98929e+06	4.351e+06	7.84332e+06	15.1523	7.21835	0	5.048	16.4332	0	6.80193	3.87461	4.51775	11.43	9.64	7.62	9.87	14.35	7.62	7.62	3.81	7.62	5	4	3	4	7	3	3	2	3	9	8	3
AT1G19170		Pectin lyase-like superfamily protein	0.889	-0.845	0.959	0.128	0.895	-0.973	0.959	-0.128	2.46259e+06	0	0	0	0	0	0	9.24371e+06	526977	2.12081	0	0	0	0	0	0	0	0	3.16	0	0	0	0	0	0	1.19	3.56	1	0	0	0	0	0	0	1	1	1	0	0
AT1G06410		trehalose-phosphatase/synthase 7	0.907	-0.484	0.7	1.23	0.617	-1.71	0.7	-1.23	2.94906e+06	0	7.71993e+06	0	0	5.32742e+06	0	3.40542e+06	7.30439e+06	0	0	0	0	0	2.86779	0	2.12604	0	1.41	0	1.29	0	0	3.06	0	1.29	1.29	1	0	1	0	0	2	0	1	1	1	0	1
AT1G22530		PATELLIN 2	0.883	0.417	0.93	-0.283	0.819	0.701	0.93	0.283	3.32914e+07	3.82088e+07	2.22474e+07	66472215	3.94376e+07	2.49285e+07	1.54081e+07	1.05495e+07	2.18492e+07	32.0932	12.5921	9.0804	34.447	2.21975	12.1168	17.9697	2.37202	4.55729	23.87	8.2	10.69	21.52	4.98	7.03	10.98	1.46	9.52	13	5	5	13	4	5	7	1	7	18	8	7
AT3G23400		Plastid-lipid associated protein PAP / fibrillin family protein	0.926	-0.315	0.929	0.635	0.897	-0.95	0.929	-0.635	1.32389e+07	6.48571e+06	2.21323e+07	7.58234e+07	0	5.98565e+06	2.7168e+06	5.5395e+06	4.77021e+07	25.5814	5.84478	10.0677	32.6337	0	2.12861	1.79581	2.1105	19.0314	29.23	11.62	30.63	43.66	0	8.8	3.52	3.52	40.14	7	3	5	9	0	2	1	1	7	13	3	5
AT4G38970		fructose-bisphosphate aldolase 2	0.902	0.519	0.945	0.302	0.939	0.217	0.945	-0.302	2.97978e+08	1.39683e+08	3.85865e+08	8.32876e+08	5.48712e+07	2.40026e+08	4.56847e+07	5.588e+07	4.18973e+08	169.674	27.5911	83.8542	230.784	20.5339	60.6544	44.4031	34.7118	127.696	52.01	21.61	39.2	52.01	17.09	28.89	26.63	13.57	39.2	20	10	13	20	6	10	11	6	13	60	13	34
ATCG00770		ribosomal protein S8	0.821	-1.11	0.956	0.162	0.813	-1.27	0.956	-0.162	2.29971e+07	7.87998e+07	3.6641e+07	264362022	1.5799e+07	1.45333e+07	1.06321e+08	1.79789e+07	6.78981e+07	13.7633	9.52135	16.7516	31.9117	2.38188	16.9213	30.5271	18.4697	13.1662	23.13	15.67	23.13	41.04	6.72	15.67	21.64	15.67	15.67	4	3	4	6	2	3	4	3	3	6	6	9
AT4G09040		RNA-binding (RRM/RBD/RNP motifs) family protein	0.136	1.84	0.73	0.771	0.656	1.07	0.73	-0.771	6.04492e+06	1.06707e+07	0	8.31689e+06	0	3.13347e+06	0	0	0	4.1088	0	0	6.81209	0	0	0	0	0	6.97	10.66	0	11.89	0	10.66	6.56	0	0	2	2	0	3	0	2	1	0	0	2	2	0
AT5G37510		NADH-ubiquinone dehydrogenase, mitochondrial, putative	0.774	1.26	0.797	1.07	0.942	0.183	0.797	-1.07	6.03482e+06	10302021	3.41956e+06	1.14276e+07	0	1.79341e+06	0	710391	7.14655e+06	8.14102	1.66985	2.01044	4.61987	0	6.44283	0	0	10.7319	7.38	1.34	1.61	2.82	0	5.77	0	3.89	8.05	4	1	1	2	0	3	0	2	4	4	1	1
AT4G16260		Glycosyl hydrolase superfamily protein	0.898	-1.07	0.908	1.18	0.808	-2.25	0.908	-1.18	1.08941e+07	0	8.31733e+06	2.52232e+07	0	0	0	6.42384e+06	7.07854e+07	11.5112	0	1.61439	7.52349	0	0	0	2.351	30.8946	15.99	0	8.43	13.66	0	3.78	0	6.4	27.91	4	0	3	5	0	1	0	2	7	5	0	3
AT1G14000		VH1-interacting kinase	0.312	1.55	0.962	-0.0208	0.304	1.58	0.962	0.0208	4.35382e+06	9.49783e+06	1.22386e+07	6.70245e+06	5.7401e+06	1.75964e+07	0	0	4.67791e+06	8.65903	6.78047	5.96368	10.7894	2.37334	2.056	0	0	2.26351	8.22	11.19	20.55	10.05	6.39	2.51	0	0	2.51	3	4	7	4	2	1	0	0	1	4	5	7
AT2G41220		glutamate synthase 2	0.939	0.0346	0.958	0.14	0.947	-0.105	0.958	-0.14	1.91891e+07	0	1.99279e+07	4.87124e+07	0	7.90821e+06	2.08088e+06	1.7458e+06	3.96635e+07	16.8531	0	14.8063	23.1201	0	8.78032	1.69217	2.63243	16.5598	3.87	0	5.4	4.3	0	3.19	0.8	1.04	3.62	6	0	7	6	0	4	1	1	5	7	0	9
AT1G20090		RHO-related protein from plants 2	0.929	0.418	0.956	0.315	0.948	0.103	0.956	-0.315	1.45943e+07	7.36519e+07	0	1.12072e+08	2.35242e+07	0	7.08973e+07	0	0	9.75278	12.9329	0	21.0102	8.298	0	23.5594	0	0	19.49	18.46	0	22.05	14.87	0	25.13	0	0	4	5	0	6	4	0	5	0	0	5	8	0
AT1G06290		acyl-CoA oxidase 3	0.717	1.38	0.795	1.04	0.932	0.339	0.795	-1.04	3.72761e+06	2.65305e+07	2.2129e+06	2.95967e+06	3.72399e+06	2.9155e+06	0	0	7318244	6.92783	4.02312	2.36215	7.36043	1.67055	4.598	0	0	0	5.63	5.78	3.85	3.41	4.3	5.48	0	0	1.63	3	4	2	2	3	4	0	0	1	3	4	2
AT1G42440		FUNCTIONS IN: molecular_function unknown; INVOLVED IN: ribosome biogenesis; LOCATED IN: nucleus; EXPRESSED IN: 22 plant structures; EXPRESSED DURING: 13 growth stages; CONTAINS InterPro DOMAIN/s: AARP2CN (InterPro:IPR012948), Protein of unknown function DUF663 (InterPro:IPR007034); BEST Arabidopsis thaliana protein match is: P-loop containing nucleoside triphosphate hydrolases superfamily protein…	0.855	-0.515	0.0114	1.59	0.0214	-2.11	0.0114	-1.59	2.04955e+06	0	0	0	0	0	1.12642e+06	0	2.88179e+06	5.73482	0	0	0	0	0	5.49424	0	1.93378	5.67	0	0	0	0	0	5.3	0	3.28	3	0	0	0	0	0	3	0	2	3	0	0
AT5G56030		heat shock protein 81-2	0.843	-2.19	0.956	-0.33	0.889	-1.86	0.956	0.33	6.8562e+07	0	7.01874e+07	1.85578e+08	0	4.3272e+07	1.4105e+07	2.34496e+07	1.25255e+08	94.699	0	71.3213	118.518	0	62.9003	44.9999	38.4878	82.1939	29.18	0	19.89	32.47	0	20.89	18.31	15.16	26.75	21	0	15	24	0	15	12	9	19	43	0	33
AT4G04910		AAA-type ATPase family protein	0.94	-0.00206	0.785	-0.688	0.843	0.686	0.785	0.688	2.18134e+06	0	3.85055e+06	5.32764e+06	2.98716e+06	3.23214e+06	997881	908738	0	6.59964	0	2.02371	6.05382	2.21254	2.09478	0	1.73329	0	6.2	0	2.96	4.85	1.21	1.48	1.21	1.48	0	4	0	2	3	1	1	1	1	0	4	0	2
AT5G44380		FAD-binding Berberine family protein	0.758	1.43	0.954	0.211	0.839	1.22	0.954	-0.211	1.36812e+07	1.49194e+08	9.99377e+07	1.5133e+07	9.68477e+07	1.13106e+08	3.83155e+06	1.41159e+07	3.70626e+07	33.4818	71.4607	80.788	14.6105	47.4405	89.3821	6.04393	15.1672	35.5038	25.69	37.89	35.3	12.75	31.24	37.89	7.02	17.56	29.21	14	21	21	7	17	21	4	9	15	15	38	38
ATCG00750		ribosomal protein S11	0.931	-0.143	0.951	-0.201	0.947	0.0585	0.951	0.201	3.24051e+07	4.43808e+07	1.9301e+07	1.27958e+08	3.92383e+07	1.07646e+07	2.59911e+07	1.06683e+07	2.64236e+07	14.9789	11.7301	9.54582	38.3126	8.40772	5.44376	22.2806	8.42444	14.9614	17.39	23.91	23.91	40.58	29.71	17.39	33.33	17.39	23.91	2	3	3	7	4	2	4	2	3	7	8	8
AT1G59610		dynamin-like 3	0.936	0.0565	0.925	0.379	0.925	-0.323	0.925	-0.379	3.86136e+07	1.79317e+07	2.85475e+07	2.7629e+07	2.06135e+07	2.01988e+07	3.03292e+07	6.69188e+06	1.69818e+07	125.408	32.4436	39.3276	57.7392	28.4137	24.7056	103.452	12.152	26.8411	35.54	23.26	23.37	22.61	18.48	15.22	34.57	12.83	13.26	28	17	20	17	14	11	28	9	10	56	24	33
AT2G30200		catalytics;transferases;[acyl-carrier-protein] S-malonyltransferases;binding	0.93	-0.119	0.946	0.196	0.922	-0.314	0.946	-0.196	1.50975e+07	2.41974e+07	1.8181e+07	2.54275e+07	6.46572e+06	3.44472e+07	1.02481e+07	1.00788e+07	1.61387e+07	12.908	9.93324	18.3611	25.6084	6.06548	28.704	2.63595	8.22263	15.8447	15.78	19.34	15.01	24.43	5.85	19.08	2.8	11.45	15.01	5	8	4	8	3	6	1	4	4	7	10	9
AT1G56190		Phosphoglycerate kinase family protein	0.867	0.579	0.962	-0.0123	0.886	0.592	0.962	0.0123	2.25752e+08	1.64806e+08	4.21306e+08	4.26337e+08	1.17699e+08	4.29499e+08	4.58616e+07	7.82568e+07	2.56785e+08	216.054	82.4027	120.412	260.565	54.0497	148.03	96.8833	72.1315	142.532	63.46	44.44	41.63	46.42	40.99	44.56	36.54	24.69	39.33	23	14	16	17	12	17	11	10	15	77	38	55
AT2G04780		FASCICLIN-like arabinoogalactan 7	0.709	1.81	0.88	1	0.909	0.81	0.88	-1	1.24896e+07	0	8.1628e+06	1.62429e+07	0	0	236232	0	5.17615e+06	8.11948	0	2.22842	8.26732	0	0	0	0	5.40863	10.63	0	10.63	11.42	0	0	7.09	0	7.87	2	0	2	3	0	0	1	0	2	3	0	2
AT3G16400		nitrile specifier protein 1	0.872	-1.26	0.952	-0.359	0.916	-0.904	0.952	0.359	2.29081e+07	0	5.90489e+06	7.10017e+07	0	1.54143e+07	8.05539e+06	2.90108e+06	2.40305e+07	43.5352	0	9.80568	51.2071	0	7.35133	4.68304	1.67318	17.3544	27.45	0	8.09	38.72	0	10.21	2.55	2.55	27.02	11	0	4	15	0	4	1	1	9	20	0	4
AT1G31440		SH3 domain-containing protein	0.764	0.771	0.954	0.117	0.843	0.655	0.954	-0.117	6.16043e+07	5.16225e+07	5.16305e+07	6.23237e+07	5.30871e+07	4.98879e+07	2.7284e+07	1.27803e+07	1.85673e+07	125.665	92.0564	35.1944	71.339	82.4453	43.1085	113.63	30.6152	20.5993	44.19	39.86	29.38	33.49	40.09	35.54	46.47	23.69	23.01	19	15	10	13	15	13	21	8	7	51	39	14
AT2G31410		unknown protein; Has 1719 Blast hits to 1091 proteins in 184 species: Archae - 5; Bacteria - 24; Metazoa - 559; Fungi - 169; Plants - 192; Viruses - 1; Other Eukaryotes - 769 (source: NCBI BLink).	0.934	0.0797	0.904	0.469	0.917	-0.389	0.904	-0.469	5.18846e+07	6.75288e+07	2.10277e+07	36211273	4.44754e+07	2.21016e+07	2.58104e+07	2.16265e+07	2.19317e+07	33.7452	17.3542	8.15463	4.9624	31.6518	6.92755	13.8568	12.9178	9.51293	26.13	19.1	19.6	4.52	31.16	19.1	19.1	25.63	19.1	4	2	3	1	4	2	2	3	2	10	6	4
AT4G34740		GLN phosphoribosyl pyrophosphate amidotransferase 2	0.915	0.429	0.943	0.366	0.947	0.0635	0.943	-0.366	7.45832e+06	9.46073e+06	0	9.7833e+06	7.13198e+06	0	2.75643e+06	0	6.66193e+06	13.7163	1.99809	0	10.8751	0	0	4.59692	0	4.21851	7.66	3.74	0	6.06	1.96	0	4.1	0	3.39	4	2	0	4	1	0	2	0	2	6	2	0
AT2G25840		Nucleotidylyl transferase superfamily protein	0.933	0.103	0.518	1.2	0.767	-1.1	0.518	-1.2	1.60785e+07	4.352e+07	5.26427e+06	1.65508e+07	4.93073e+06	4.78744e+06	8.57767e+06	7.07488e+06	9.61049e+06	19.1941	18.2281	4.41488	15.0819	7.31935	3.49652	11.8188	2.24407	5.94667	17.89	17.93	10.61	13.48	8.59	11.11	8.33	3.03	7.83	6	7	3	4	3	3	3	1	3	8	10	3
AT5G58140		phototropin 2	0.772	0.823	0.96	0.0421	0.821	0.781	0.96	-0.0421	1.1493e+07	1.73551e+07	9.15113e+06	1.7993e+07	1.0649e+07	1.11797e+07	8.15531e+06	1.56143e+06	5.07454e+06	34.8706	14.5776	11.4995	26.7163	15.8737	9.96614	30.3209	0	4.79216	15.26	11.8	6.35	11.92	8.02	9.47	13.14	3.01	4.45	11	10	5	8	6	7	10	2	3	20	13	10
AT5G48230		acetoacetyl-CoA thiolase 2	0.00335	2.31	0.844	0.524	0.0731	1.78	0.844	-0.524	1.71037e+07	1.6614e+07	1.41496e+07	1.71631e+07	1.02453e+07	9.8423e+06	2.27804e+06	0	3.53064e+06	26.9911	13.2724	11.0476	15.0373	8.02994	12.0185	5.11609	0	0	30.9	18.09	9.3	12.56	9.3	12.56	3.27	0	4.27	7	4	2	3	2	3	1	0	1	8	6	4
AT4G25630		fibrillarin 2	0.822	-1.88	0.94	0.675	0.747	-2.56	0.94	-0.675	5.39299e+07	0	2.97343e+07	4.28289e+07	0	1.22302e+07	3.45007e+07	1.53512e+07	2.19827e+07	59.6339	0	12.7102	29.9651	0	4.85922	26.9151	9.75509	14.2951	44.06	0	23.13	26.25	0	9.69	31.56	10.94	17.19	14	0	6	9	0	3	10	4	6	28	0	8
AT5G52470		fibrillarin 1	0.92	-0.251	0.871	0.625	0.825	-0.877	0.871	-0.625	5.39299e+07	2.21369e+07	2.97343e+07	4.28289e+07	2.3646e+07	1.22302e+07	3.45007e+07	1.54758e+07	2.19827e+07	56.1069	12.0775	15.5521	31.2357	19.2835	7.44129	31.0577	15.8106	21.2108	42.53	21.98	27.11	27.27	22.4	16.48	32.79	17.95	20.15	13	6	6	9	6	4	10	5	6	26	8	9
AT3G58610		ketol-acid reductoisomerase	0.921	0.21	0.94	-0.245	0.901	0.454	0.94	0.245	1.87431e+07	1.76823e+07	1.74712e+07	5.30568e+07	8.77401e+06	2.65136e+07	6.73586e+06	5.52723e+06	1.97269e+07	44.1336	15.1782	10.1155	61.6031	3.93387	18.0129	7.64899	4.89961	20.3616	23.35	14.89	12.52	23.69	6.94	14.04	12.52	11.34	11.68	12	6	6	15	3	8	6	4	6	20	7	7
AT4G36020		cold shock domain protein 1	0.247	2.01	0.856	0.708	0.669	1.3	0.856	-0.708	5.37063e+06	1.05865e+07	1.1093e+07	4.49447e+06	6.22009e+06	6.62501e+06	0	0	7.67361e+06	3.15127	2.04672	1.62027	2.31739	2.45748	4.58566	0	0	2.38632	4.68	4.68	4.68	4.68	4.68	4.68	0	0	4.68	1	1	1	1	1	1	0	0	1	1	1	1
AT1G74000		strictosidine synthase 3	0.939	0.00959	0.953	0.23	0.941	-0.221	0.953	-0.23	2.92965e+06	1.21392e+07	2.35394e+06	0	5.01232e+06	1.31034e+07	0	2.75213e+06	7.937e+06	2.28879	3.81961	5.20089	2.1274	2.12067	4.9066	0	2.11222	0	3.95	6.99	11.25	3.95	3.04	9.73	0	3.95	3.95	1	2	2	1	1	2	0	1	1	1	2	2
AT1G68010		hydroxypyruvate reductase	0.89	0.844	0.666	1.68	0.907	-0.838	0.666	-1.68	3.58153e+07	4.16905e+07	4.70976e+07	6.59141e+07	0	4.70635e+07	7.8335e+06	1.0489e+07	2.90325e+07	41.479	17.5386	21.2867	68.8396	0	26.2233	10.5669	9.87291	23.8097	31.87	28.76	29.79	38.86	0	32.12	18.13	12.18	27.72	9	9	9	13	0	10	6	4	8	19	12	14
AT3G13460		evolutionarily conserved C-terminal region 2	0.916	0.302	0.958	0.081	0.936	0.221	0.958	-0.081	2.62025e+06	0	0	2.87001e+06	0	2.61927e+06	0	0	2.21943e+06	5.75948	0	0	2.41219	0	0	0	0	2.13516	1.96	0	2.56	1.96	0	2.56	0	0	2.56	1	0	1	1	0	1	0	0	1	2	0	1
AT3G59990		methionine aminopeptidase 2B	0.93	0.157	0.941	0.299	0.942	-0.142	0.941	-0.299	2.2255e+06	9376044	0	4.39442e+06	4.43891e+06	0	0	0	8.34544e+06	0	1.84335	0	1.83483	1.84019	0	0	0	0	1.82	1.82	0	1.82	1.82	0	0	0	2.96	1	1	0	1	1	0	0	0	1	1	1	0
AT2G40060		Clathrin light chain protein	0.938	0.0545	0.854	-1.23	0.871	1.29	0.854	1.23	11024795	0	1.71972e+07	1.48371e+07	7.96578e+06	1.953e+07	4.49265e+06	0	1.47445e+07	1.94611	0	1.64998	1.91243	1.65711	2.27599	1.64883	0	2.43951	5.81	0	5.81	5.81	5.81	5.81	5.81	0	5.81	1	0	1	1	1	1	1	0	1	1	0	1
AT4G02930		GTP binding Elongation factor Tu family protein	0.62	1	0.961	-0.0239	0.648	1.03	0.961	0.0239	2.29682e+07	2.07804e+07	2.59154e+07	2.01034e+07	1.95906e+07	4.22796e+07	5.64792e+06	2.97565e+06	1.78742e+07	34.0205	18.0104	25.1887	31.8466	4.309	40.5114	12.3339	2.20849	21.3594	29.74	22.69	23.35	24.67	5.07	30.18	10.79	6.61	18.94	11	8	8	10	2	10	4	2	6	15	11	12
AT5G11720		Glycosyl hydrolases family 31 protein	8.8e-14	5.39	0.909	0.367	1.33e-13	5.03	0.909	-0.367	2.73965e+07	7.72163e+07	2.58396e+07	2.98546e+07	3.68051e+07	2.97151e+07	0	0	0	62.9153	78.8733	47.2758	34.0444	43.0835	57.5808	0	0	0	16.74	17.74	13.75	8.54	12.2	13.53	0	0	0	12	14	11	6	10	10	0	0	0	26	34	23
AT4G22670		HSP70-interacting protein 1	0.936	-0.0881	0.829	1.21	0.851	-1.29	0.829	-1.21	4.95931e+06	0	1.07118e+07	1.10269e+07	0	0	0	0	9.28748e+06	7.44967	0	0	9.37446	0	0	0	0	1.69477	11.11	0	3.17	18.82	0	0	0	0	11.11	4	0	1	7	0	0	0	0	3	4	0	1
AT3G04260		plastid transcriptionally active 3	0.829	-0.678	0.963	0.00192	0.854	-0.68	0.963	-0.00192	4.69118e+06	3.60731e+06	1.06777e+07	6.34136e+06	6.29919e+06	5.7295e+06	2.73813e+06	4.71245e+06	1.26178e+07	9.27095	4.12466	11.9694	2.98476	6.55449	4.88143	5.75257	4.37723	5.14382	6.37	6.92	8.24	2.31	8.24	3.74	5.93	4.29	5.05	4	4	5	1	5	3	3	4	3	4	4	5
AT4G01130		GDSL-like Lipase/Acylhydrolase superfamily protein	0.651	0.966	0.803	0.642	0.919	0.324	0.803	-0.642	8.19613e+07	1.6775e+08	5.99797e+07	6.33459e+07	9.54642e+07	4.59867e+07	2.24363e+07	2.4579e+07	3.93723e+07	35.4338	41.1923	23.2129	34.711	27.4814	17.9479	29.3676	15.1293	18.0066	21.73	19.37	11.26	25.65	15.45	8.64	8.64	8.64	8.64	7	6	4	8	5	3	3	3	3	14	21	11
AT4G23670		Polyketide cyclase/dehydrase and lipid transport superfamily protein	0.887	-0.904	0.941	-0.503	0.935	-0.401	0.941	0.503	2.73822e+06	0	6.21945e+06	3.53197e+07	0	0	0	0	1.06241e+07	4.09982	0	7.91055	18.179	0	0	0	0	9.89805	14.57	0	16.56	23.84	0	0	0	0	16.56	2	0	3	4	0	0	0	0	3	3	0	4
AT4G34450		coatomer gamma-2 subunit, putative / gamma-2 coat protein, putative / gamma-2 COP, putative	0.935	-0.0621	0.436	0.938	0.632	-1	0.436	-0.938	1.3652e+07	7.0844e+06	1.18094e+07	6.65706e+06	6.06837e+06	5.14946e+06	5.00794e+06	4.27974e+06	1.18913e+07	36.1116	8.1867	5.36213	9.36403	6.53769	4.33934	11.5757	1.80541	10.9108	21.33	11.17	6.77	6.09	6.66	5.42	8.69	8.01	10.84	15	8	4	5	5	3	6	4	5	17	8	4
AT4G09010		ascorbate peroxidase 4	0.85	0.636	0.949	0.19	0.908	0.446	0.949	-0.19	20602371	3.29699e+07	4.95766e+07	4.66501e+07	2.03656e+07	2.9524e+07	3.9426e+06	1.03409e+07	4.31678e+07	20.9453	24.249	34.1288	71.7243	11.0908	33.9404	4.03461	7.99569	30.7366	24.07	24.07	30.66	39.54	18.34	29.8	8.6	15.19	28.94	6	7	10	10	5	9	2	4	9	10	13	16
AT4G32260		ATPase, F0 complex, subunit B/B', bacterial/chloroplast	0.912	-0.618	0.955	-0.239	0.937	-0.379	0.955	0.239	2.19713e+07	3.1919e+06	2.59224e+07	1.35936e+08	3.0218e+06	9.31565e+06	3.80972e+06	4.8302e+06	7.00056e+07	21.3876	2.8683	18.8314	40.7229	1.918	4.23705	3.03185	2.71074	38.4624	28.31	7.31	24.2	28.31	4.11	7.31	7.31	17.81	28.31	5	1	6	8	1	1	2	2	7	7	1	9
AT1G05240		Peroxidase superfamily protein	0.906	0.526	0.925	0.558	0.948	-0.0321	0.925	-0.558	0	1.01352e+07	4389828	0	945300	7.1653e+06	0	681786	2.40521e+06	0	8.92978	2.16851	0	4.40937	8.65102	0	0	3.02794	0	10.46	4.92	0	4.92	7.69	0	4.92	4.92	0	3	1	0	1	2	0	1	1	0	6	1
AT5G52840		NADH-ubiquinone oxidoreductase-related	0.886	-0.86	0.886	-0.968	0.946	0.108	0.886	0.968	0	0	9.84861e+06	1.06035e+07	0	8.93353e+06	0	0	9.41981e+06	0	0	2.56779	2.64854	0	0	0	0	2.66041	0	0	8.88	8.88	0	5.92	0	0	14.79	0	0	1	1	0	1	0	0	2	0	0	1
AT5G64570		beta-D-xylosidase 4	0.876	0.794	0.921	0.587	0.941	0.207	0.921	-0.587	3.33981e+06	0	6.0818e+06	4.07072e+06	0	7.13255e+06	0	0	6.12623e+06	3.31087	0	3.78144	1.88325	0	1.93508	0	0	5.76149	2.93	0	2.68	1.15	0	2.68	0	0	2.68	2	0	2	1	0	2	0	0	2	2	0	2
AT3G54470		uridine 5'-monophosphate synthase / UMP synthase (PYRE-F) (UMPS)	0.64	1.45	0.94	-0.348	0.49	1.8	0.94	0.348	2.38315e+07	3.59039e+07	1.01824e+07	2.35706e+07	2.50834e+07	3.89066e+07	1.13697e+07	0	9.30248e+06	33.5441	17.5249	5.99509	37.9228	21.8205	18.9601	22.1772	0	2.45727	19.12	17.23	11.34	22.48	20.38	14.29	15.34	0	4.83	7	7	4	9	9	5	6	0	2	15	11	4
AT5G17990		tryptophan biosynthesis 1	0.765	1.01	0.928	0.399	0.894	0.609	0.928	-0.399	1.36757e+07	1.03838e+07	8.16903e+06	1.64334e+07	0	1.35518e+07	3.96508e+06	0	8425351	11.2122	4.32538	4.66063	17.0492	0	4.9318	5.46972	0	10.2455	13.06	5.86	5.86	8.56	0	9.01	5.41	0	8.56	5	2	2	3	0	3	2	0	3	7	2	2
AT5G53860		embryo defective 2737	0.875	-0.911	0.77	-1.34	0.932	0.429	0.77	1.34	877874	4010175	0	1.85021e+06	0	9.8824e+06	0	4.65674e+06	0	2.37131	0	2.52596	2.61143	0	1.86431	0	1.81258	0	4.27	8.54	2.24	4.27	0	1.99	0	1.99	0	1	2	1	1	0	1	0	1	0	1	2	1
AT1G56110		homolog of nucleolar protein NOP56	0.939	0.00586	0.934	0.368	0.926	-0.362	0.934	-0.368	7.42913e+07	4.87539e+07	3.71416e+07	5.57003e+07	9.08254e+07	1.585e+07	4.06215e+07	2.33065e+07	2.75267e+07	120.28	41.8185	45.6273	60.6869	67.8264	16.3787	70.7738	32.0064	36.9278	38.51	29.69	19.73	34.48	33.14	13.03	33.72	16.48	24.9	20	14	11	16	17	6	18	9	13	50	22	22
AT1G17220		Translation initiation factor 2, small GTP-binding protein	0.844	0.556	0.888	0.443	0.941	0.113	0.888	-0.443	1.06511e+07	1.40451e+07	1.04255e+07	7.30147e+06	1.42029e+07	7.67145e+06	3.55834e+06	3.88684e+06	6.95811e+06	31.737	27.9019	15.1734	4.53005	8.98405	16.7024	17.278	7.34563	16.8661	11.79	10.23	4	2.63	7.89	4.87	6.63	3.12	3.9	10	9	4	2	6	4	5	2	3	16	20	8
AT5G44400		FAD-binding Berberine family protein	0.877	1.01	0.955	0.236	0.915	0.775	0.955	-0.236	1.69742e+07	0	3.44973e+07	2.01513e+07	4.15114e+07	4.96731e+07	0	1.88225e+07	9.31337e+07	2.40624	0	6.64714	2.048	5.7432	13.1008	0	2.53396	14.2564	1.68	0	6.7	1.68	2.98	8.01	0	1.68	12.1	1	0	3	1	2	5	0	1	8	1	0	5
AT5G06600		ubiquitin-specific protease 12	0.841	-1.04	0.962	-0.0167	0.868	-1.02	0.962	0.0167	4.64595e+06	0	4.90468e+06	7.86347e+06	8.30875e+06	4.53957e+06	2.02534e+06	1.90244e+06	6.74019e+06	11.087	0	2.25121	6.74975	0	2.11761	5.81577	0	6.60091	5.56	0	3.35	3.05	2.64	1.73	2.42	0.61	4.16	6	0	4	4	3	2	3	1	4	6	0	4
AT1G73110		P-loop containing nucleoside triphosphate hydrolases superfamily protein	0.926	0.157	0.945	-0.199	0.916	0.356	0.945	0.199	6.62098e+06	7.0732e+06	5.16075e+06	6.80089e+06	5.46982e+06	1.25878e+07	3.11757e+06	3.53486e+06	3.10071e+06	9.56709	6.71745	2.86078	15.0478	2.69209	7.26248	6.41662	2.60419	0	9.26	8.56	6.02	10.42	2.55	9.95	6.71	3.47	2.08	4	3	2	4	1	4	3	1	1	4	4	2
AT2G47510		fumarase 1	0.521	1.77	0.949	-0.26	0.419	2.03	0.949	0.26	8.48807e+06	4.56282e+06	1.74632e+07	1.35136e+07	0	1.70074e+07	1.21691e+06	0	9.79205e+06	21.3599	1.63773	11.3202	18.1567	0	10.2022	2.62698	0	9.30444	19.31	5.08	12.6	17.28	0	18.5	2.24	0	12.4	8	2	5	7	0	7	1	0	5	12	2	7
AT3G22890		ATP sulfurylase 1	0.926	-0.255	0.936	0.43	0.904	-0.686	0.936	-0.43	4.4141e+06	6.96202e+06	1.22683e+07	1.38429e+07	0	1.08669e+07	1.17038e+06	3.68609e+06	2.46757e+07	9.59246	1.71643	6.10364	16.4125	0	3.91752	2.20665	0	7.45273	7.56	1.51	6.7	17.71	0	3.67	2.16	2.16	5.4	4	1	3	8	0	2	1	1	3	6	1	5
AT3G48870		Clp ATPase	0.938	-0.0189	0.949	-0.14	0.939	0.121	0.949	0.14	7.86052e+07	7.17405e+07	8.46227e+07	1.18683e+08	6.38345e+07	1.08015e+08	2.78191e+07	3.53897e+07	9.88604e+07	139.681	62.1623	62.4459	161.784	41.1356	77.6147	51.958	43.6509	62.0859	32.79	24.43	23.24	31.27	16.29	22.15	18.78	19.44	23.34	26	19	17	27	13	18	15	15	18	56	28	35
AT2G40490		Uroporphyrinogen decarboxylase	0.0374	3.27	0.942	0.348	0.106	2.92	0.942	-0.348	4.28806e+07	4.04544e+07	9.43848e+07	66994292	2.30927e+07	65740749	2.72659e+06	0	2.47763e+07	44.5863	25.2626	35.0409	50.1197	18.597	29.5252	0	0	5.68039	36.8	25.13	30.2	32.99	17.77	26.9	13.96	0	17.26	13	10	12	13	8	10	4	0	7	20	15	21
AT4G32460		Protein of unknown function, DUF642	0.927	-0.348	0.949	0.388	0.92	-0.736	0.949	-0.388	0	0	1.11481e+07	0	0	1.16035e+07	0	1.45411e+06	6.94698e+06	0	0	4.78907	0	0	6.46746	0	2.57295	5.5274	0	0	2.47	0	0	6.03	0	3.56	6.03	0	0	2	0	0	3	0	1	3	0	0	2
AT4G16180		unknown protein; FUNCTIONS IN: molecular_function unknown; INVOLVED IN: biological_process unknown; LOCATED IN: plasma membrane; BEST Arabidopsis thaliana protein match is: unknown protein (TAIR:AT3G28720.1); Has 5 Blast hits to 5 proteins in 3 species: Archae - 0; Bacteria - 0; Metazoa - 0; Fungi - 0; Plants - 4; Viruses - 0; Other Eukaryotes - 1 (source: NCBI BLink).	0.834	0.519	0.0926	1.11	0.83	-0.592	0.0926	-1.11	3.29898e+06	5.39377e+06	3.81766e+06	0	0	2.86773e+06	1.5167e+06	0	2.51415e+06	4.00623	0	1.94714	0	0	2.11359	1.63863	0	1.73527	4.63	6.95	3.78	0	0	2.2	4.51	0	2.2	2	4	2	0	0	1	3	0	1	2	4	2
AT3G63410		S-adenosyl-L-methionine-dependent methyltransferases superfamily protein	0.859	0.632	0.907	0.476	0.94	0.156	0.907	-0.476	3.25333e+07	3.88758e+07	2.29721e+07	5.29208e+07	6.42224e+06	4.06937e+07	1.08064e+07	6.53961e+06	2.165e+07	36.0588	24.1107	20.1416	66.2214	10.4582	38.253	12.1507	7.54608	22.3862	32.25	22.19	12.43	45.27	7.99	22.78	18.93	8.58	12.43	9	6	3	12	4	6	4	2	3	17	13	7
AT1G62740		stress-inducible protein, putative	0.632	0.932	0.819	0.578	0.911	0.354	0.819	-0.578	4.63812e+06	3.88155e+06	4.25143e+06	4768236	2.95452e+06	2.98974e+06	2.04394e+06	0	0	11.9136	4.93912	1.67255	7.62075	5.03905	0	4.55882	0	0	6.3	3.68	4.2	4.73	3.85	4.38	1.93	0	0	3	2	2	3	2	2	1	0	0	6	2	2
AT4G14360		S-adenosyl-L-methionine-dependent methyltransferases superfamily protein	0.938	0.0284	0.931	-0.32	0.92	0.348	0.931	0.32	4.38968e+07	7.51759e+07	3.01117e+07	6.2444e+07	6.97539e+07	5.27841e+07	4.98724e+07	1.24775e+07	2.95189e+07	48.3233	26.1416	11.7721	28.2726	28.9247	32.1714	31.4731	7.38009	5.8861	22.2	17.43	8.06	17.11	15.63	18.91	17.93	3.29	10.03	14	12	5	10	10	11	11	2	4	24	18	7
AT2G21960		unknown protein; LOCATED IN: chloroplast; EXPRESSED IN: 22 plant structures; EXPRESSED DURING: 13 growth stages; BEST Arabidopsis thaliana protein match is: unknown protein (TAIR:AT1G56180.1); Has 224 Blast hits to 222 proteins in 59 species: Archae - 0; Bacteria - 65; Metazoa - 0; Fungi - 0; Plants - 134; Viruses - 0; Other Eukaryotes - 25 (source: NCBI BLink).	0.245	2.49	0.945	-0.313	0.139	2.8	0.945	0.313	6.73719e+06	21985771	7.25693e+06	1.99669e+07	1.25287e+07	1.05571e+07	4.95606e+06	0	0	2.15003	6.12269	3.31695	8.44534	2.99122	6.85945	4.88889	1.76156	0	3.31	9.64	7.23	12.95	5.72	10.24	6.63	3.92	3.92	1	3	2	4	2	3	2	1	1	1	3	2
AT5G43060		Granulin repeat cysteine protease family protein	0.12	2.96	0.942	0.366	0.228	2.59	0.942	-0.366	1.54394e+07	2.10011e+07	2.72258e+07	22440223	7.06607e+06	3.33015e+07	0	0	8499563	26.1147	12.3247	18.6233	14.1896	5.35387	16.1918	0	0	2.26201	10.58	10.58	10.58	10.58	7.78	10.58	0	0	7.13	4	4	4	4	2	4	0	0	2	9	5	8
AT3G03710		polyribonucleotide nucleotidyltransferase, putative	0.9	0.544	0.28	1.72	0.809	-1.18	0.28	-1.72	3.45768e+06	3.47521e+06	6.14725e+06	9.01483e+06	0	983641	0	0	4.15714e+06	9.39074	4.74335	6.73523	11.6662	0	2.12874	0	0	2.44413	6.72	3.47	4.88	6.29	0	2.71	0	0	3.15	6	3	4	5	0	2	0	0	2	6	3	4
AT2G24270		aldehyde dehydrogenase 11A3	0.411	-1.67	0.822	-0.803	0.846	-0.864	0.822	0.803	1.6459e+06	0	968329	4.30776e+06	0	0	0	0	1.16083e+07	2.38218	0	0	5.98627	0	0	0	0	12.7986	4.23	3.02	3.02	9.07	0	0	0	0	10.89	2	1	1	4	0	0	0	0	4	2	1	1
AT5G28840		GDP-D-mannose 3',5'-epimerase	0.937	0.0493	0.959	-0.0658	0.943	0.115	0.959	0.0658	9.54001e+06	1.61367e+07	3.71217e+07	2.84224e+07	6.77421e+06	4.35905e+07	7.93369e+06	7.40527e+06	1.72143e+07	20.1563	7.44865	23.5165	23.5984	1.8107	30.4548	10.7094	14.7726	28.129	15.12	6.37	20.42	17.77	2.12	27.59	8.22	18.57	21.75	4	3	7	6	1	9	2	5	7	7	3	11
AT3G24430		ATP binding	0.851	-1.05	0.959	0.1	0.859	-1.15	0.959	-0.1	2.85538e+06	0	0	9.97121e+06	0	0	628107	0	3.49535e+06	3.69507	0	0	3.74222	0	0	1.60224	0	1.7637	3.57	0	0	3.57	0	0	2.07	0	2.07	2	0	0	2	0	0	1	0	1	2	0	0
AT3G12490		cystatin B	0.751	-1	0.949	-0.204	0.851	-0.797	0.949	0.204	0	0	0	3.7945e+06	0	773801	0	0	0	0	0	0	0	0	0	0	0	0	8.96	0	0	4.48	0	7.96	0	0	0	1	0	0	1	0	1	0	0	0	1	0	0
AT1G80930		MIF4G domain-containing protein / MA3 domain-containing protein	0.818	0.817	0.688	0.969	0.941	-0.152	0.688	-0.969	1.86639e+06	3.25854e+06	5.54142e+06	1.30884e+06	2.36366e+06	0	1.65856e+06	0	0	3.99094	1.82258	1.78581	1.72951	4.36097	0	1.69015	0	0	3.56	2.67	5.56	1.78	2.44	0	4.11	0	0	3	2	4	2	3	0	3	0	0	3	2	4
AT3G47370		Ribosomal protein S10p/S20e family protein	0.93	0.195	0.892	0.746	0.918	-0.551	0.892	-0.746	1.3642e+09	2.0657e+09	1.65024e+09	3.49948e+09	3.7278e+08	9.2827e+08	2.94809e+09	1.49084e+08	1.3823e+09	159.005	62.7631	72.0972	131.01	55.8457	51.3144	186.968	27.6349	58.533	62.3	48.36	54.92	58.2	48.36	54.1	54.92	45.9	46.72	16	8	8	12	7	7	10	5	6	65	35	32
AT1G03870		FASCICLIN-like arabinoogalactan 9	0.925	0.502	0.888	1.42	0.922	-0.919	0.888	-1.42	9.46344e+06	0	15757208	2.47554e+07	0	0	0	0	3.44104e+07	11.5699	0	7.85185	12.0948	0	0	0	0	9.39347	6.07	0	9.72	9.72	0	0	0	0	9.72	1	0	2	2	0	0	0	0	2	4	0	4
AT4G34090		unknown protein; FUNCTIONS IN: molecular_function unknown; INVOLVED IN: biological_process unknown; LOCATED IN: chloroplast, chloroplast stroma; EXPRESSED IN: 22 plant structures; EXPRESSED DURING: 13 growth stages; BEST Arabidopsis thaliana protein match is: unknown protein (TAIR:AT2G23370.1); Has 30201 Blast hits to 17322 proteins in 780 species: Archae - 12; Bacteria - 1396; Metazoa - 17338; F…	0.88	0.593	0.886	0.624	0.948	-0.0308	0.886	-0.624	2.90421e+06	6.33738e+06	3.95662e+06	9.79772e+06	0	2.99939e+06	2.17422e+06	0	3.82108e+06	4.24273	0	0	7.13783	0	2.04744	1.91539	0	0	10	3.33	3.33	9.39	0	6.06	3.33	0	6.67	3	1	1	3	0	2	1	0	2	3	1	1
AT2G04842		threonyl-tRNA synthetase, putative / threonine--tRNA ligase, putative	0.922	0.297	0.872	-0.782	0.83	1.08	0.872	0.782	1.48752e+07	1.19499e+07	0	1.96545e+07	1.24029e+07	5.59663e+06	7.86324e+06	0	0	30.5767	9.74434	0	24.8213	3.65611	3.85748	18.2756	0	1.86163	20	10.46	0	18.31	2.92	6.31	10.31	0	6.31	11	6	0	10	2	3	6	0	3	15	7	0
AT1G76160		SKU5 similar 5	0.39	1.45	0.942	0.244	0.607	1.21	0.942	-0.244	1.78939e+07	1.0041e+08	6.50805e+07	3.2213e+07	7.16166e+07	3.90525e+07	9.34486e+06	7.52388e+06	1.58831e+07	27.1304	19.1397	19.0416	29.9427	12.6764	14.9278	9.86742	7.20967	15.9409	17.74	18.48	15.71	21.44	12.94	11.09	10.35	6.28	13.31	9	8	7	9	6	5	5	3	6	12	12	10
AT3G57280		Transmembrane proteins 14C	0.847	1.02	0.961	-0.0382	0.865	1.06	0.961	0.0382	0	1.05732e+07	6.05983e+06	0	5.03324e+06	1.19898e+07	0	0	0	0	1.66972	5.01458	0	1.61771	2.19765	0	0	0	0	4.42	30.09	0	4.42	18.58	0	0	0	0	1	3	0	1	3	0	0	0	0	1	3
AT5G47910		respiratory burst oxidase homologue D	0.937	0.061	0.923	0.567	0.922	-0.506	0.923	-0.567	1.32392e+06	0	7.85652e+06	0	0	9.84842e+06	991677	0	9.69233e+06	3.4781	0	3.7825	0	0	6.45928	0	0	2.09788	1.52	0	5.86	0	0	6.84	0.76	0.87	2.17	2	0	5	0	0	6	1	1	2	2	0	5
AT3G46440		UDP-XYL synthase 5	0.911	0.704	0.942	0.571	0.946	0.133	0.942	-0.571	6277505	3.64072e+07	2.75392e+07	1.44052e+07	19913880	1.35526e+07	0	0	2.56906e+07	3.35116	2.00332	4.03043	9.75788	2.0358	4.13629	0	0	5.91125	4.11	2.35	2.35	9.38	2.35	6.45	0	0	2.35	1	1	1	3	1	2	0	0	1	1	1	2
AT2G45770		signal recognition particle receptor protein, chloroplast (FTSY)	0.568	1.62	0.96	0.0727	0.653	1.55	0.96	-0.0727	6.88687e+06	1.21891e+07	2698701	1.05188e+07	0	3.63126e+06	3.84215e+06	0	0	18.4428	5.07149	0	11.9105	0	0	1.99333	0	0	21.04	6.83	2.19	15.3	0	2.19	2.19	0	0	7	3	1	5	0	1	1	0	0	7	3	1
AT3G45140		lipoxygenase 2	0.686	-2.44	0.962	0.0397	0.718	-2.48	0.962	-0.0397	4.50998e+06	0	7.15123e+06	1.40257e+07	0	7.128e+06	0	7.54143e+06	1.31645e+08	8.95967	0	7.99541	26.43	0	6.58556	0	5.93343	51.0395	4.91	0	7.14	12.61	0	6.47	0	5.25	23.88	3	0	6	8	0	5	0	4	18	3	0	7
AT3G45780		phototropin 1	0.708	1.79	0.961	-0.0464	0.734	1.84	0.961	0.0464	3.41549e+07	6.88144e+07	7.70877e+06	3.27387e+07	4.81969e+07	1.62001e+07	2.72972e+07	0	0	62.5844	86.2185	3.92891	22.4396	55.385	3.90521	69.1657	0	0	22.59	24.7	3.41	17.37	16.67	6.73	24.7	0	1.1	20	25	3	14	17	6	23	0	1	31	46	4
AT3G04920		Ribosomal protein S24e family protein	0.482	-1.21	0.957	-0.0894	0.605	-1.12	0.957	0.0894	5.19033e+08	1.03781e+09	9.07283e+08	1.58485e+09	7.41009e+08	6.41975e+08	4.77894e+08	6.42025e+08	3892366201	109.37	112.901	128.692	107.875	68.2793	129.625	145.319	163.987	254.814	53.38	51.88	31.58	53.38	51.13	31.58	45.11	45.11	34.59	10	9	6	9	8	6	8	8	7	31	42	40
AT1G18080		Transducin/WD40 repeat-like superfamily protein	0.374	1.34	0.614	0.858	0.892	0.487	0.614	-0.858	5.01335e+07	4.13911e+07	2.34484e+07	4.00754e+07	1.83494e+07	2.18354e+07	1.04354e+07	7.41473e+06	9.91825e+06	46.5864	16.9297	11.9622	42.4854	8.83433	11.9125	11.1692	2.44948	12.0303	34.86	17.13	11.62	31.19	13.76	11.62	16.51	7.65	11.62	14	7	3	13	4	3	6	2	3	20	9	6
AT3G11510		Ribosomal protein S11 family protein	0.898	-0.377	0.945	0.207	0.875	-0.584	0.945	-0.207	5.374e+08	1769575360	1.18063e+09	1.10764e+09	1.57214e+09	5.36599e+08	7.50348e+08	3.75259e+08	1.71138e+09	153.802	156.228	188.016	158.762	132.638	146.764	200.548	139.427	236.282	52.67	49.33	54	49.33	49.33	52.67	49.33	52.67	54	11	10	13	11	10	12	11	11	13	46	54	70
AT3G56340		Ribosomal protein S26e family protein	0.876	-0.62	0.939	-0.324	0.931	-0.296	0.939	0.324	1.89082e+08	9.96047e+08	2.72103e+08	1.34463e+09	5.99537e+08	1.59875e+08	3.23897e+08	1.65429e+08	6.80849e+08	118.728	100.39	69.3762	104.917	108.033	36.5709	88.8109	48.2768	97.4342	61.54	43.85	50.77	55.38	43.85	38.46	55.38	38.46	50.77	8	7	7	8	6	5	8	4	8	30	31	19
AT3G06730		Thioredoxin z	0.842	0.893	0.914	-0.564	0.696	1.46	0.914	0.564	0	2.34783e+06	0	9264971	3.44239e+06	0	1.61933e+06	0	0	0	3.1213	0	8.77941	2.77844	0	3.03003	0	0	0	9.84	0	17.49	9.84	0	9.84	0	0	0	1	0	3	1	0	1	0	0	0	1	0
AT3G57410		villin 3	0.775	0.909	0.727	0.886	0.948	0.0237	0.727	-0.886	7.16801e+06	6.49791e+06	6.02587e+06	5.93164e+06	3.84231e+06	2.50131e+06	2.72586e+06	0	4.27277e+06	18.7102	13.3877	13.9889	2.39926	1.62041	3.50473	0	0	2.48807	14.92	15.13	10.36	1.66	4.87	5.7	1.76	0	6.74	10	9	7	1	4	4	1	0	4	10	9	8
AT3G01280		voltage dependent anion channel 1	0.933	0.0762	0.91	-0.361	0.894	0.437	0.91	0.361	6.13327e+06	2.04497e+07	11087546	2.28613e+07	1.20762e+07	1.34102e+07	6.7714e+06	4.98955e+06	6.88805e+06	12.3504	19.6291	11.6295	35.522	3.7123	15.0769	11.6359	4.10549	9.05005	25.36	31.52	34.06	39.13	13.77	33.33	30.43	8.33	16.67	5	6	6	9	2	6	6	2	4	6	8	7
AT2G35840		Sucrose-6F-phosphate phosphohydrolase family protein	0.898	-0.678	0.827	-1.15	0.929	0.469	0.827	1.15	1.6374e+06	0	5.46123e+06	5965377	0	1.53096e+07	0	0	6.51098e+06	9.19407	0	9.93056	11.4403	0	12.6926	0	0	10.0664	16.59	0	9.95	18.48	0	11.85	0	0	14.22	5	0	3	5	0	4	0	0	4	5	0	3
AT4G27160		seed storage albumin 3	0.855	2.32	0.927	1.32	0.93	0.994	0.927	-1.32	1.79768e+08	3.34055e+08	0	8.00698e+07	1.69363e+08	0	1.15611e+08	0	0	25.5483	28.0205	0	10.0027	13.1218	0	8.61055	0	0	13.41	18.29	0	18.29	8.54	0	18.29	0	0	3	3	0	3	1	0	3	0	0	10	18	0
AT2G36160		Ribosomal protein S11 family protein	0.909	-0.306	0.931	0.307	0.868	-0.613	0.931	-0.307	5.374e+08	1.64445e+09	1.11418e+09	9.42206e+08	1.45291e+09	4.8682e+08	6.6463e+08	3.47009e+08	1.58169e+09	158.316	155.348	180.507	163.021	121.831	141.438	198.614	139.823	220.404	52.67	49.33	54	49.33	49.33	49.33	49.33	49.33	54	10	10	12	11	10	10	11	10	12	47	55	68
AT4G09650		ATP synthase delta-subunit gene	0.912	0.701	0.931	0.766	0.948	-0.0654	0.931	-0.766	2.59857e+07	2.20519e+07	3.98638e+07	1.88985e+08	0	2.63077e+07	0	12685638	6.29089e+07	17.0896	8.90868	18.3132	31.9654	0	10.3554	0	6.77771	28.7367	26.07	14.1	14.1	26.07	0	6.41	0	9.83	14.1	6	4	4	6	0	2	0	2	4	7	4	6
AT1G55480		protein containing PDZ domain, a K-box domain, and a TPR region	0.452	2.29	0.899	0.814	0.799	1.48	0.899	-0.814	2.45351e+07	3.66282e+07	1.29404e+07	4.03872e+07	1.52021e+07	4.46965e+06	4.55066e+06	0	1.4956e+07	44.6494	23.864	16.8254	54.3727	9.59704	4.91421	7.94641	0	16.2398	50.15	38.81	26.57	48.06	21.49	11.94	15.52	0	24.48	17	13	8	18	8	3	5	0	7	22	15	11
AT2G22230		Thioesterase superfamily protein	0.914	0.326	0.95	-0.195	0.905	0.521	0.95	0.195	5.77631e+07	1.21124e+08	152873331	3.61904e+08	8.21696e+07	6.91552e+07	9.51712e+07	2.40925e+07	4.64488e+07	6.83877	25.8021	23.9903	22.8556	14.364	13.9789	14.8731	5.86938	6.8063	12.73	16.36	22.73	25.45	16.36	22.73	22.73	21.82	10	2	4	4	5	3	5	4	4	2	3	10	10
AT1G23740		Oxidoreductase, zinc-binding dehydrogenase family protein	0.474	1.24	0.908	0.417	0.797	0.823	0.908	-0.417	2.93289e+07	4.54225e+07	3.36359e+07	6.12806e+07	1.53059e+07	3.59086e+07	8.23374e+06	3.67258e+06	1.97647e+07	46.4435	16.0456	32.4131	48.7942	1.88417	39.1592	15.4969	1.9648	34.5113	43.78	27.46	32.9	43.01	12.69	34.46	23.06	14.51	26.68	14	8	10	13	4	10	6	4	8	20	9	17
AT3G52300		ATP synthase D chain, mitochondrial	0.921	-0.626	0.932	0.9	0.892	-1.53	0.932	-0.9	1.28777e+07	0	14370340	6.11163e+07	0	1.67228e+06	0	5856196	3.33185e+07	7.15895	0	0	24.3509	0	2.91952	0	2.07922	7.92899	12.5	0	31.97	43.45	0	15.57	0	9.84	32.79	3	0	3	9	0	2	0	1	4	3	0	3
AT2G44350		Citrate synthase family protein	0.901	-0.577	0.951	0.251	0.891	-0.828	0.951	-0.251	5.35141e+06	0	1.40062e+07	4.6155e+06	0	9.73175e+06	1.1241e+06	0	8.95949e+06	9.74948	0	1.88002	0	0	1.68603	0	0	4.23054	7.82	0	2.11	9.51	0	4.86	2.11	0	2.11	3	0	1	3	0	2	1	0	1	6	0	1
AT4G10340		light harvesting complex of photosystem II 5	0.912	-0.321	0.45	-1.16	0.829	0.84	0.45	1.16	1.53783e+08	7.82781e+08	1.48499e+08	1.25809e+09	5.8739e+08	3.46731e+08	2.5189e+08	1.02053e+08	2.65947e+08	138.878	123.374	72.3687	258.465	93.2853	88.4531	166.705	42.3196	112.247	45	58.21	58.21	58.57	49.64	56.07	58.57	20.71	56.07	14	15	14	16	11	14	14	6	14	49	56	39
AT3G52580		Ribosomal protein S11 family protein	0.913	-0.279	0.916	0.387	0.854	-0.666	0.916	-0.387	5.374e+08	1.64445e+09	1.11418e+09	7.96691e+08	1.45291e+09	4.8682e+08	6.28382e+08	3.47009e+08	1.58169e+09	141.529	148.812	158.942	160.84	123.758	132.637	193.667	127.142	197.977	42.67	42.67	42.67	49.33	42.67	42.67	42.67	42.67	42.67	8	9	9	11	9	9	10	9	9	42	50	59
AT4G23690		Disease resistance-responsive (dirigent-like protein) family protein	0.904	0.446	0.884	0.661	0.938	-0.215	0.884	-0.661	1.72013e+06	2.9699e+06	0	5.72154e+06	0	0	681904	0	0	2.43438	0	0	2.03587	0	0	1.80472	0	0	7.49	4.81	0	7.49	0	0	7.49	0	0	1	1	0	1	0	0	1	0	0	1	1	0
AT5G13420		Aldolase-type TIM barrel family protein	0.915	-0.496	0.951	0.295	0.909	-0.791	0.951	-0.295	6.04941e+06	8.42278e+06	1.84436e+07	2.48511e+07	0	2.8132e+07	1.86488e+06	9.23217e+06	3.00292e+07	14.8844	0	9.60934	25.6334	0	14.0488	5.82423	7.76113	25.1761	15.53	2.51	10.96	23.97	0	16.67	5.48	5.48	18.49	5	1	4	8	0	6	2	2	6	7	1	6
AT5G65430		general regulatory factor 8	0.809	-0.774	0.926	-0.364	0.914	-0.41	0.926	0.364	1.23613e+07	2.52112e+07	4.21955e+07	7.4785e+07	0	3.05374e+07	1.01277e+07	2.36861e+07	5.37761e+07	22.5934	10.2168	21.6424	40.5642	0	22.2564	6.87249	6.2368	21.5721	23.98	15.04	19.92	26.83	0	23.17	8.13	8.13	19.51	6	3	5	7	0	6	2	2	4	11	5	8
AT5G10450		G-box regulating factor 6	0.809	-0.774	0.927	-0.358	0.913	-0.417	0.927	0.358	1.23613e+07	0	4.21955e+07	7.37508e+07	1.57342e+07	3.05374e+07	1.01277e+07	2.36861e+07	5.37761e+07	18.3733	0	23.9633	44.6603	6.15623	27.565	6.87249	6.2368	20.3738	17.07	0	26.42	43.9	8.13	29.67	8.13	8.13	19.11	5	0	6	10	2	7	2	2	4	10	0	9
AT3G06400		chromatin-remodeling protein 11	0.936	-0.0707	0.553	1.16	0.703	-1.23	0.553	-1.16	3.64528e+06	4.5894e+06	9.59075e+06	0	2.43926e+06	6972302	2.01396e+06	2.91158e+06	6.21586e+06	7.57536	4.79498	11.6121	0	2.24241	12.6959	5.0759	1.96377	3.02417	3.22	2.09	8.25	0	2.18	6.82	2.46	2.94	3.89	3	2	9	0	2	7	2	3	4	3	2	10
AT3G56150		eukaryotic translation initiation factor 3C	0.881	0.375	0.908	-0.338	0.77	0.713	0.908	0.338	1.90465e+07	3.23509e+07	3.28827e+07	3.45227e+07	3.99039e+07	3.80548e+07	8.18085e+06	9.28892e+06	2.39787e+07	27.4405	16.8619	26.1923	16.687	24.7783	36.8308	17.8173	6.5189	15.9782	14.33	9.67	13.33	8.33	9.22	17.78	7.11	6.33	14.22	11	8	10	8	9	13	6	5	9	11	9	15
AT3G28540		P-loop containing nucleoside triphosphate hydrolases superfamily protein	0.807	-1.72	0.961	0.0749	0.824	-1.8	0.961	-0.0749	0	0	1.51504e+07	0	0	1.35772e+07	0	10716804	2.10062e+07	0	0	6.66644	0	0	3.95452	0	8.45095	6.14927	0	0	10.63	0	0	3.94	0	6.69	3.94	0	0	4	0	0	2	0	3	2	0	0	4
AT5G09660		peroxisomal NAD-malate dehydrogenase 2	0.916	0.339	0.957	0.121	0.938	0.219	0.957	-0.121	3.03309e+07	4.40809e+07	5.30166e+07	8.66414e+07	1.69902e+07	4.54687e+07	4.12753e+06	2.38954e+07	6.9599e+07	45.3452	23.2086	58.9236	67.2733	9.76923	50.416	8.01958	18.438	61.7327	38.14	34.23	36.34	40.54	12.01	38.14	14.11	16.52	38.14	9	9	10	11	3	9	3	4	9	20	10	26
AT2G46470		inner membrane protein OXA1-like	0.911	0.439	0.962	-0.0137	0.924	0.453	0.962	0.0137	2.95045e+06	1.07177e+07	0	0	0	6327076	0	0	1.99752e+06	1.61994	2.29303	0	0	0	1.66177	0	0	0	6.5	3.71	0	0	0	5.8	0	0	3.02	2	1	0	0	0	2	0	0	1	2	1	0
AT1G74910		ADP-glucose pyrophosphorylase family protein	0.747	0.846	0.962	-0.0121	0.776	0.858	0.962	0.0121	9.72525e+06	2.02794e+07	1.85902e+07	1.17963e+07	1.70934e+07	2.38859e+07	2.14316e+06	4.29936e+06	1.34323e+07	11.7664	12.0566	4.43536	18.9254	5.25657	7.88927	4.52678	3.93931	6.13079	11.63	12.4	8.53	11.63	8.53	14.73	8.53	11.63	8.53	4	4	3	4	3	5	3	4	3	7	7	3
AT1G14830		DYNAMIN-like 1C	0.877	-0.639	0.952	-0.192	0.919	-0.448	0.952	0.192	1.43921e+07	2.82956e+06	7.0126e+06	1.22885e+07	0	6.90858e+06	1.09705e+07	3.64154e+06	5.29623e+06	43.3572	3.36885	2.84143	25.1231	0	4.80324	51.4961	2.40804	2.27434	28.01	4.72	5.54	16.78	0	6.84	25.57	5.21	1.79	15	3	3	11	0	3	16	2	1	20	3	4
AT2G05710		aconitase 3	0.936	0.0604	0.95	-0.186	0.934	0.247	0.95	0.186	1.58126e+07	1.83598e+07	2.91745e+07	4.86516e+07	1.41386e+07	2.32285e+07	4.04892e+06	6.41745e+06	5.63722e+07	16.7725	13.2095	20.9226	17.1231	7.54518	12.4214	4.48493	6.34948	31.7451	8.89	8.18	12.63	12.22	6.67	11.41	5.56	3.74	16.26	7	7	10	10	6	9	4	3	12	7	7	15
AT1G69740		Aldolase superfamily protein	0.85	0.632	0.906	-0.453	0.692	1.09	0.906	0.453	1.11337e+07	8.18552e+06	9.90504e+06	3.00188e+07	6.20182e+06	1.594e+07	1.98839e+06	1.91244e+06	1.24959e+07	32.1521	10.6458	9.28678	44.1303	7.94379	11.7198	5.27268	0	17.9193	11.4	10	10.47	23.02	7.67	16.74	7.21	5.12	16.74	5	4	3	8	3	5	3	2	5	14	5	5
AT5G12860		dicarboxylate transporter 1	0.921	0.276	0.823	0.828	0.906	-0.552	0.823	-0.828	7.26976e+06	1.76111e+07	9.25025e+06	2.02259e+07	0	9.11911e+06	7.6287e+06	1.99482e+06	1.4562e+07	7.87182	1.81423	0	13.506	0	1.85083	2.1654	0	3.26804	4.5	3.06	1.8	6.29	0	1.8	1.8	1.8	1.8	3	2	1	4	0	1	1	1	1	6	2	2
ATCG00120		ATP synthase subunit alpha	0.931	-0.142	0.942	-0.308	0.941	0.166	0.942	0.308	4.77708e+08	3.15984e+08	9.90458e+08	1.66223e+09	1.99132e+08	1.09776e+09	1.39519e+08	3.1356e+08	1.00892e+09	240.508	86.6551	172.844	316.618	53.0998	196.706	114.608	150.843	269.909	42.41	38.66	38.86	42.8	33.93	38.86	36.09	38.26	39.64	24	17	21	23	15	21	17	18	23	104	47	86
AT1G08520		ALBINA 1	0.927	0.134	0.849	-0.519	0.829	0.653	0.849	0.519	1.17006e+07	1.2418e+07	1.27969e+07	3.94308e+07	9.25468e+06	1.92213e+07	5.51419e+06	4.20798e+06	1.19037e+07	61.824	21.633	24.642	50.9754	9.93251	27.2096	45.7305	12.9628	11.0662	25.66	11.45	12.76	22.5	10.13	14.61	21.18	11.84	12.76	18	8	8	16	7	9	15	7	8	28	13	17
AT1G76010		Alba DNA/RNA-binding protein	0.679	-2.04	0.858	-1.19	0.91	-0.85	0.858	1.19	6.72285e+06	0	1.91563e+07	1.84834e+07	2.35972e+06	29917449	4.30986e+06	1.81708e+07	1.49508e+07	3.86629	0	2.20409	2.1916	0	4.41536	3.66621	2.87499	5.1934	10.86	0	3.14	3.14	3.14	3.14	3.14	3.14	3.14	4	0	1	1	1	1	1	1	1	5	0	1
AT2G23070		Protein kinase superfamily protein	0.9	0.48	0.946	0.27	0.938	0.21	0.946	-0.27	3.41389e+08	2.38347e+08	8.67903e+07	1.83854e+08	1.0172e+08	1.54553e+08	1.02457e+08	1.13785e+08	4.42804e+07	212.239	93.5507	64.3144	131.258	79.3558	80.0665	132.675	55.4948	42.1872	52.78	47.69	38.19	52.08	42.82	44.44	50	34.26	30.09	26	21	16	24	18	20	23	14	13	82	45	30
AT2G05990		NAD(P)-binding Rossmann-fold superfamily protein	0.0799	1.63	0.841	0.496	0.404	1.13	0.841	-0.496	4.62248e+07	1.11332e+08	7.79724e+07	8.12729e+07	5.4518e+07	4.1321e+07	9.04631e+06	1.01025e+07	2.92156e+07	25.0605	22.7183	25.4415	39.1454	9.70693	23.2157	3.76362	6.23279	19.9549	33.59	19.23	22.05	26.67	13.59	21.03	12.31	6.41	18.97	9	7	7	9	5	6	4	2	6	12	12	17
AT4G26970		aconitase 2	0.939	0.00817	0.921	-0.414	0.915	0.422	0.921	0.414	6265245	7907180	6.97049e+06	1.97979e+07	0	1.13788e+07	2.712e+06	1.2786e+06	1.91994e+07	8.1428	3.57121	6.89941	12.5675	0	1.95224	1.90851	1.90774	14.9702	5.23	1.71	7.44	7.84	0	0.8	0.8	0.9	12.26	4	2	5	6	0	1	1	1	8	4	2	6
AT4G38230		calcium-dependent protein kinase 26	0.186	-2.18	4.78e-07	-3.52	0.659	1.34	4.78e-07	3.52	0	0	0	8.84704e+06	8.00323e+06	9.43011e+06	0	0	9.96143e+06	0	0	0	2.10449	2.07321	2.15347	0	0	2.209	0	0	0	2.65	2.65	2.65	0	0	2.65	0	0	0	1	1	1	0	0	1	0	0	0
AT4G18100		Ribosomal protein L32e	0.907	0.539	0.93	0.524	0.949	0.0143	0.93	-0.524	6.21263e+08	1.09208e+09	2.26501e+08	7.51423e+08	7.80934e+08	1.12753e+08	7.02178e+08	6.20915e+07	223817852	102.795	130.777	86.2339	142.916	129.256	66.6003	159.96	62.2742	108.42	52.63	46.62	45.11	63.91	45.86	45.11	63.91	33.83	48.12	12	13	9	13	11	8	12	7	9	39	52	34
AT2G33800		Ribosomal protein S5 family protein	0.932	-0.0848	0.905	-0.374	0.92	0.289	0.905	0.374	3.98481e+08	1.47936e+09	7.49207e+08	1.51427e+09	1.10294e+09	7.36705e+08	3.6505e+08	356343299	7.94252e+08	238.869	284.533	178.938	250.376	264.269	183.953	230.011	131.596	148.855	47.19	47.19	37.95	47.19	44.22	37.95	47.19	37.95	37.95	19	17	11	17	16	11	17	12	11	98	126	77
AT5G55280		homolog of bacterial cytokinesis Z-ring protein FTSZ 1-1	0.894	0.638	0.911	0.648	0.949	-0.00977	0.911	-0.648	6.6254e+06	6.87102e+06	0	6.14226e+06	3.7669e+06	0	0	0	0	2.57348	1.88618	0	2.65163	2.27259	0	0	0	0	3.23	3.23	0	3.23	3.23	0	0	0	0	1	1	0	1	1	0	0	0	0	1	1	0
AT5G50920		CLPC homologue 1	0.932	-0.0798	0.942	-0.191	0.94	0.111	0.942	0.191	7.86954e+07	7.62574e+07	9.90491e+07	1.18683e+08	7.46337e+07	1.27864e+08	3.06668e+07	4.06337e+07	1.1042e+08	212.637	94.8087	102.3	279.485	74.6882	143.963	85.4661	58.1937	114.55	50.38	37.24	34.88	47.9	24.97	34.88	27.88	26.48	38.64	43	31	29	44	23	33	23	21	33	85	44	56
AT4G20330		Transcription initiation factor TFIIE, beta subunit	0.856	0.825	0.951	0.22	0.907	0.605	0.951	-0.22	0	6.14325e+06	4.00359e+06	0	6.17157e+06	3.36808e+06	0	0	3.72696e+06	0	4.46744	0	0	4.68417	3.71941	0	0	3.41527	0	11.54	8.39	0	6.99	6.99	0	0	6.99	0	3	2	0	2	2	0	0	2	0	3	2
AT4G33760		tRNA synthetase class II (D, K and N) family protein	0.109	1.96	0.95	0.167	0.177	1.79	0.95	-0.167	3.64631e+06	8.31177e+06	1.20627e+07	6.56401e+06	7.0606e+06	7.13501e+06	1.313e+06	0	2.75903e+06	5.75739	2.72322	3.74201	6.47272	2.22903	2.09113	2.54225	0	0	7.38	2.56	4.97	7.38	2.56	4.07	2.56	2.56	2.56	4	1	3	4	1	2	1	1	1	6	1	4
AT1G09795		ATP phosphoribosyl transferase 2	0.824	-0.993	0.852	-0.856	0.943	-0.138	0.852	0.856	0	0	6.42123e+06	8.03474e+06	0	7164407	0	0	6.37934e+06	0	0	0	4.62308	0	1.6143	0	0	0	0	0	4.12	5.08	0	2.66	0	0	1.45	0	0	2	2	0	1	0	0	1	0	0	2
AT1G44575		Chlorophyll A-B binding family protein	0.826	0.672	0.91	-0.411	0.65	1.08	0.91	0.411	1.83117e+08	5.61693e+08	1.94659e+08	8.53509e+08	2.4992e+08	2.82507e+08	1.34564e+08	4.51079e+07	1.59811e+08	93.0232	43.8286	44.9315	119.396	28.5778	64.434	62.6511	21.9815	60.4281	34.34	30.57	27.55	33.21	23.77	27.55	23.77	23.02	27.55	9	8	8	9	6	8	7	5	8	31	20	19
AT1G15140		FAD/NAD(P)-binding oxidoreductase	0.936	-0.0813	0.952	0.264	0.936	-0.346	0.952	-0.264	0	0	6.72139e+06	6.84265e+06	0	8.23425e+06	0	2.75089e+06	5.39282e+06	0	0	0	4.87917	0	4.61355	0	0	1.62399	0	0	2.71	11.07	0	9.83	0	2.71	11.19	0	0	1	3	0	3	0	1	2	0	0	1
AT1G41830		SKU5-similar 6	0.707	0.997	0.962	0.0162	0.754	0.981	0.962	-0.0162	2.18931e+07	1.1736e+08	7.35439e+07	3.80764e+07	9.84823e+07	6.24075e+07	1.30848e+07	1.28958e+07	2.76127e+07	28.7569	40.7422	28.0079	25.1898	23.3964	32.1259	16.4711	16.7079	20.9496	15.31	35.61	26.01	17.16	23.06	24.35	13.47	14.76	22.14	8	14	11	8	10	10	6	6	9	12	20	16
AT5G42130		Mitochondrial substrate carrier family protein	0.935	0.121	0.962	-0.0264	0.945	0.147	0.962	0.0264	5.80858e+06	0	0	1.1168e+07	0	5.105e+06	1455480	0	1.23396e+06	4.80295	0	0	8.68441	0	1.60507	1.88451	0	0	9.71	0	0	14.32	0	9.71	2.18	0	6.07	3	0	0	5	0	3	1	0	2	3	0	0
AT1G10840		translation initiation factor 3 subunit H1	0.598	1.27	0.963	-0.00115	0.645	1.27	0.963	0.00115	3.209e+06	5.58042e+06	8.16439e+06	5.00641e+06	4.51639e+06	8.30275e+06	1.48198e+06	0	4.7061e+06	11.273	2.59263	8.59801	9.65356	1.71043	10.8482	1.85965	0	4.86897	11.57	11.6	12	10.98	4.4	16	5.64	0	11.6	4	2	3	4	1	4	2	0	2	4	2	3
AT1G12840		vacuolar ATP synthase subunit C (VATC) / V-ATPase C subunit / vacuolar proton pump C subunit (DET3)	0.929	-0.219	0.908	0.689	0.883	-0.907	0.908	-0.689	9.56383e+06	4.37201e+06	1.91812e+07	1.38529e+07	0	1.30476e+07	1.63046e+06	5.51925e+06	2.7539e+07	22.5818	4.16906	9.28205	43.6215	0	8.96642	4.14579	3.64238	21.6842	25.87	4.8	17.6	23.73	0	15.47	5.6	4.27	20.8	8	2	6	8	0	5	2	2	7	10	2	8
AT1G04820		tubulin alpha-4 chain	0.81	0.612	0.949	-0.148	0.768	0.76	0.949	0.148	7.10676e+07	0	8.43841e+07	1.29163e+08	6.40693e+07	1.01121e+08	1.48266e+07	2.51279e+07	7.07815e+07	81.9593	0	29.4495	66.0701	25.7701	47.4879	29.2303	24.6868	54.3633	41.56	0	23.78	37.33	23.11	23.78	14.67	21.33	23.78	14	0	7	14	8	8	5	6	7	34	0	17
AT4G14960		Tubulin/FtsZ family protein	0.81	0.612	0.949	-0.148	0.768	0.76	0.949	0.148	7.10676e+07	8.01214e+07	8.43841e+07	1.29163e+08	6.40693e+07	1.01121e+08	1.48266e+07	2.51279e+07	7.07815e+07	77.8235	38.4358	27.2774	65.2359	25.8128	46.3732	22.4326	24.6868	54.002	41.56	34.19	23.78	37.33	24.36	23.78	14.67	18.22	23.78	14	11	7	14	8	8	5	5	7	34	22	18
AT1G29900		carbamoyl phosphate synthetase B	0.935	0.152	0.961	-0.0551	0.944	0.207	0.961	0.0551	7.74013e+06	1.38397e+06	1.06209e+07	1.84645e+07	1.02583e+06	8.62813e+06	0	3.53588e+06	1.8642e+07	11.6282	1.8683	8.26916	13.3812	0	6.81083	0	4.31332	12.1551	6.66	1.35	5.73	6.57	1.35	6.57	0	2.19	5.05	7	1	6	7	1	6	0	2	5	8	1	6
AT2G30860		glutathione S-transferase PHI 9	0.923	-0.207	0.954	-0.128	0.945	-0.0796	0.954	0.128	3.79667e+07	5.06812e+07	7.56082e+07	1.3211e+08	4.1159e+07	4.46943e+07	1.33301e+07	1.89487e+07	1.31917e+08	28.6419	12.839	12.0433	43.2173	7.99091	13.5272	15.3728	4.31244	36.1908	40.36	40.96	27.11	53.01	11.45	31.33	27.71	15.06	31.33	7	5	4	10	2	6	4	3	6	13	6	7
AT3G25530		glyoxylate reductase 1	0.918	0.248	0.962	0.00908	0.932	0.239	0.962	-0.00908	9.62274e+06	2.62358e+07	3.81354e+07	2.07744e+07	1.32044e+07	4.41177e+07	6.85106e+06	1.19763e+07	1.37318e+07	6.81988	6.7728	11.0589	13.7663	3.82286	16.9273	10.4045	4.51707	12.9408	15.11	18.35	28.42	17.27	9.35	28.42	18.71	13.67	28.42	4	3	5	5	2	5	5	3	5	6	4	10
AT4G39330		cinnamyl alcohol dehydrogenase 9	0.282	1.63	0.301	1.2	0.909	0.434	0.301	-1.2	1.96989e+07	1.41063e+07	13323927	1.29496e+07	4.55774e+06	6.65109e+06	2.4083e+06	0	10349368	7.01933	5.25239	5.54771	11.3046	2.31665	2.38694	2.87791	0	4.85105	4.5	7.72	8.68	11.9	3.22	8.04	4.5	0	8.68	1	2	2	3	1	2	1	0	2	3	2	4
AT2G31960		glucan synthase-like 3	0.923	0.223	0.9	0.524	0.929	-0.301	0.9	-0.524	2.02393e+06	4.56573e+06	2.66374e+06	0	0	4.14291e+06	1.46085e+06	0	2.36304e+06	5.61473	2.01502	0	0	0	5.03223	5.71424	0	0	2.26	1.08	1.13	0	0	2.36	2.05	0	0.46	4	2	2	0	0	5	4	0	1	4	2	2
AT5G64100		Peroxidase superfamily protein	0.824	0.654	0.92	0.352	0.923	0.302	0.92	-0.352	1.54515e+07	27549884	4.93555e+07	2.03435e+07	2.95812e+07	2.15229e+07	9.65689e+06	9463005	1.15834e+07	5.10024	6.52354	19.9054	10.1153	2.05421	9.44075	2.93713	2.80602	9.50735	8.16	9.97	20.85	14.2	7.85	10.88	9.37	5.44	8.76	2	3	7	4	2	3	2	1	2	2	5	10
ATCG00540		photosynthetic electron transfer A	0.914	0.277	0.931	-0.317	0.878	0.594	0.931	0.317	4.2505e+07	2.00558e+08	9.85971e+07	2.69138e+08	1.02217e+08	7.55955e+07	3.95253e+07	1.93795e+07	1.20958e+08	59.6258	47.0833	28.7493	100.149	23.0307	20.8707	35.258	15.8556	47.1651	39.69	36.56	30.63	43.13	25.94	23.75	29.69	13.13	28.13	11	12	8	14	8	6	9	3	8	29	29	17
AT2G20140		AAA-type ATPase family protein	0.862	0.671	0.899	-0.55	0.704	1.22	0.899	0.55	7.10495e+06	1.33874e+07	1.79904e+07	1.7811e+07	8.82156e+06	4.0127e+07	6.57215e+06	1.06162e+06	1.09142e+07	9.11258	11.1827	16.2246	16.0339	7.86475	20.4666	9.48722	0	8.03558	10.61	9.71	13.54	14	10.38	21.44	4.97	2.71	11.51	4	4	6	5	5	8	2	1	5	6	6	8
AT4G24280		chloroplast heat shock protein 70-1	0.936	-0.0579	0.956	0.102	0.939	-0.16	0.956	-0.102	8.50924e+07	3.63776e+07	7.89193e+07	1.32898e+08	3.58226e+07	5.31331e+07	1.89536e+07	2.7086e+07	1.05248e+08	156.432	37.213	93.0096	156.822	19.5815	56.1124	33.488	48.9263	100.582	43.45	17.13	26.74	39.69	11.7	17.69	16.85	18.38	32.87	34	11	22	32	9	13	12	13	25	71	20	50
AT4G28750		Photosystem I reaction centre subunit IV / PsaE protein	0.905	0.943	0.959	-0.178	0.911	1.12	0.959	0.178	2.50312e+07	1.99955e+07	7.35722e+07	3.77981e+08	8.44188e+06	2.13826e+07	1.97943e+07	0	1.52009e+08	26.6579	2.05716	14.9444	64.255	8.01203	12.0808	12.9072	0	28.1589	41.26	26.57	46.85	55.94	32.17	32.17	32.17	0	41.26	5	2	4	6	3	3	3	0	4	11	2	7
AT2G40300		ferritin 4	0.755	1.28	0.876	-0.797	0.414	2.07	0.876	0.797	0	0	8.54582e+06	2.21954e+07	0	4.76131e+06	0	0	0	0	0	0	3.10841	0	0	0	0	0	0	0	5.79	3.86	0	5.79	0	0	0	0	0	1	1	0	1	0	0	0	0	0	1
AT4G38630		regulatory particle non-ATPase 10	0.795	0.705	0.947	-0.179	0.738	0.884	0.947	0.179	8.65362e+06	7.24672e+06	7.82664e+06	1.30412e+07	8.68192e+06	8.06007e+06	4.01402e+06	0	5.24264e+06	9.77929	8.30092	3.7468	17.6194	0	8.98337	7.6632	0	6.17157	10.62	16.84	10.62	16.84	7.25	10.62	13.73	0	10.62	3	4	3	5	2	3	4	0	3	5	4	5
AT3G45850		P-loop containing nucleoside triphosphate hydrolases superfamily protein	0.784	1.19	0.916	-0.59	0.587	1.78	0.916	0.59	5.30192e+06	1.44823e+07	6.13459e+06	6.9409e+06	1.80855e+07	16387026	5.01968e+06	0	0	15.5311	13.6274	5.66187	6.34356	19.6043	6.82425	13.6533	0	0	9.26	9.17	2.74	4.06	11.63	3.88	10.78	0	0	9	8	3	4	12	4	10	0	0	9	8	3
AT2G21660		cold, circadian rhythm, and rna binding 2	0.936	-0.0612	0.949	0.197	0.932	-0.259	0.949	-0.197	3.60289e+07	5.97818e+07	1.31645e+08	8.36512e+07	2.52921e+07	1.13884e+08	1.65049e+07	3.55455e+07	1.07627e+08	32.6545	29.2493	29.018	26.4284	13.446	29.3019	20.4036	18.2388	33.7098	32.95	32.95	23.27	32.39	23.3	23.27	32.39	23.27	23.27	5	5	3	4	3	3	4	3	3	14	12	11
AT1G63000		nucleotide-rhamnose synthase/epimerase-reductase	0.939	0.00878	0.913	-0.377	0.909	0.385	0.913	0.377	6.72146e+06	1.1468e+07	1.35848e+07	1.1489e+07	1.12641e+07	2.26774e+07	3.50702e+06	7033317	8174216	7.82917	1.66795	8.42246	7.4575	1.81606	11.1323	4.14411	2.21635	2.91833	15.61	2.99	6.64	10.96	2.99	6.64	6.64	2.99	3.65	4	1	2	3	1	2	2	1	1	4	1	3
AT1G70070		DEAD/DEAH box helicase, putative	0.913	0.307	0.85	0.651	0.923	-0.344	0.85	-0.651	1.66599e+08	3.83068e+08	1.3295e+08	1.34097e+08	2.68094e+08	7.803e+07	1.06128e+08	8.53509e+07	9.70094e+07	260.185	274.513	102.384	115.508	146.698	95.6488	219.792	173.695	134.277	45.77	37.83	26.99	24.17	27.5	25.88	33.65	25.62	29.97	48	46	29	27	32	28	40	31	31	111	128	62
AT2G17390		ankyrin repeat-containing 2B	0.735	-1.43	0.929	0.523	0.557	-1.96	0.929	-0.523	0	0	6.13045e+06	0	0	0	0	3.24818e+06	8.648e+06	0	0	1.65414	0	0	0	0	0	2.76298	0	0	2.62	0	0	0	0	2.62	2.62	0	0	1	0	0	0	0	1	1	0	0	1
AT5G46290		3-ketoacyl-acyl carrier protein synthase I	0.933	0.0729	0.852	-0.501	0.853	0.574	0.852	0.501	9.75297e+06	1.8528e+07	1.22858e+07	2.41021e+07	1.20902e+07	2.76694e+07	4.43731e+06	7.76935e+06	1.08524e+07	27.9183	17.989	12.2257	51.6695	13.2288	13.8757	15.7398	2.65776	12.157	22.73	20.81	14.11	20.81	10.77	20.57	16.75	3.11	10.53	7	7	3	6	4	5	6	1	3	13	9	5
AT5G63680		Pyruvate kinase family protein	0.918	0.312	0.889	-0.644	0.837	0.956	0.889	0.644	4.08416e+06	3.5478e+06	1.74842e+06	5.90104e+06	2.26731e+06	9.26268e+06	1.44347e+06	1.47333e+06	5.15887e+06	7.78829	7.17985	0	9.56327	1.91338	4.44064	0	0	4.17948	10.2	8.24	6.47	11.37	7.84	11.18	2.35	3.14	9.02	4	3	2	5	3	4	1	1	3	4	4	2
AT5G16620		hydroxyproline-rich glycoprotein family protein	0.737	1.23	0.93	0.437	0.88	0.796	0.93	-0.437	2.95911e+06	0	2951846	1.01987e+07	0	0	0	0	3.4721e+06	8.20118	0	0	10.451	0	0	0	0	1.9956	15.66	0	2.24	18.34	0	0	0	0	2.68	5	0	1	6	0	0	0	0	1	5	0	1
AT5G01410		Aldolase-type TIM barrel family protein	0.904	0.704	0.958	-0.138	0.909	0.842	0.958	0.138	6.2603e+06	0	5.61109e+06	1.34289e+07	0	5.65788e+06	3.38288e+06	0	0	2.67278	0	0	12.6489	0	0	1.63434	0	2.03386	2.27	0	4.53	19.74	0	7.77	1.94	0	7.77	1	0	1	6	0	2	1	0	2	1	0	2
AT3G17840		receptor-like kinase 902	0.509	1.42	0.898	-0.542	0.225	1.96	0.898	0.542	7.07906e+06	8.15961e+06	3.52621e+06	9.90524e+06	6.10514e+06	1.13038e+07	3.12252e+06	390080	1.71989e+06	12.8338	14.0083	1.91361	19.7113	13.9637	11.6035	13.7609	0	1.68566	10.51	11.9	5.87	15.61	11.59	9.12	10.36	1.39	4.33	6	8	3	9	7	5	6	1	2	6	9	4
AT5G03040		IQ-domain 2	0.517	1.95	0.906	0.701	0.822	1.25	0.906	-0.701	4.07996e+06	1.00822e+07	1.41313e+07	0	7.08253e+06	9.7915e+06	0	0	1.20015e+07	7.17104	5.19821	10.2411	0	4.75884	6.71172	0	0	6.91707	3.9	1.74	15.18	0	1.74	11.71	0	0	10.85	2	1	4	0	1	3	0	0	4	3	2	4
AT5G10160		Thioesterase superfamily protein	0.908	0.354	0.951	-0.176	0.899	0.531	0.951	0.176	5.64814e+07	156774713	1.33431e+08	3.09188e+08	1.26042e+08	5.60497e+07	7.90362e+07	2.56932e+07	5.45996e+07	21.7261	31.5999	40.9118	39.9848	22.599	27.0119	32.1996	17.7477	14.7061	27.4	30.14	36.53	36.53	24.66	36.53	36.53	29.22	23.74	7	9	9	10	6	10	10	8	6	10	14	21
AT3G54890		photosystem I light harvesting complex gene 1	0.9	-0.353	0.575	-0.901	0.88	0.548	0.575	0.901	2.26402e+07	1.2205e+08	75430921	2.358e+08	7.37854e+07	9.99658e+07	4.11034e+07	2.71622e+07	7.62694e+07	43.5862	42.7499	43.8151	88.3229	18.0012	54.7698	51.1879	24.7513	53.3092	16.43	16.9	16.43	16.9	16.43	16.9	16.43	11.74	16.43	6	7	6	7	6	7	6	5	6	17	19	20
AT5G02960		Ribosomal protein S12/S23 family protein	0.904	-0.376	0.958	-0.0844	0.928	-0.292	0.958	0.0844	6.35027e+08	1.14073e+09	5.36264e+08	1.68711e+09	1.0172e+09	3.45606e+08	7.66479e+08	2.21295e+08	9.82133e+08	199.602	106.002	101.645	144.558	105.498	64.2486	149.814	63.573	114.895	69.72	34.51	45.07	64.79	34.51	30.99	46.48	30.99	45.07	15	7	7	14	9	5	11	5	8	62	35	31
AT5G44340		tubulin beta chain 4	0.853	0.46	0.95	-0.125	0.829	0.585	0.95	0.125	6.94834e+07	8.73703e+07	7.21275e+07	1.22032e+08	0	7.35058e+07	2.11785e+07	2.46221e+07	6.32607e+07	81.0675	38.5569	30.6109	75.6015	0	47.6858	37.6649	16.8031	42.5477	38.29	29.5	24.1	40.32	0	27.93	19.37	13.06	21.62	15	11	10	17	0	11	9	5	8	41	24	23
AT1G23290		Ribosomal protein L18e/L15 superfamily protein	0.617	-1.07	0.962	-0.011	0.671	-1.06	0.962	0.011	2.10105e+08	3.90776e+08	2.66123e+08	7.36059e+08	2.34603e+08	1.6584e+08	1.88957e+08	2.01551e+08	1.03743e+09	79.9313	49.3218	92.6015	83.1114	39.0536	83.7213	95.2015	115.769	182.487	32.19	36.3	37.67	43.15	29.45	29.45	36.3	40.41	40.41	6	6	6	7	5	5	6	7	7	24	30	37
AT5G06860		polygalacturonase inhibiting protein 1	0.389	1.37	0.843	0.6	0.819	0.768	0.843	-0.6	3.81765e+06	8.80795e+06	1.28779e+07	4.60617e+06	7.74821e+06	4.46385e+06	0	0	4.76967e+06	4.90287	7.08058	8.15003	4.60577	5.74743	5.48594	0	0	5.26669	8.48	12.12	12.12	8.48	8.48	9.7	0	0	12.12	2	3	3	2	2	2	0	0	3	2	4	4
AT3G28460		methyltransferases	0.896	-0.751	0.831	1.21	0.694	-1.96	0.831	-1.21	6561770	6.79861e+06	0	6764241	0	607104	1.1842e+07	0	0	12.6577	1.67961	0	6.58501	0	0	17.4234	0	0	14.01	8.92	0	8.92	0	5.41	17.2	0	0	4	2	0	2	0	1	5	0	0	5	2	0
AT4G01050		thylakoid rhodanese-like	0.867	0.555	0.949	0.181	0.917	0.374	0.949	-0.181	3.56186e+07	4.64252e+07	6.44287e+07	1.04605e+08	3.10253e+07	2.88707e+07	1.1542e+07	8.15574e+06	6.99731e+07	32.4874	22.9789	25.547	52.2935	11.8664	22.0941	16.8819	9.96836	34.6125	17.38	20.39	18.67	23.61	16.95	17.17	10.52	7.3	21.67	10	9	8	12	8	7	5	3	10	15	10	15
AT4G25550		Cleavage/polyadenylation specificity factor, 25kDa subunit	0.915	0.49	0.95	0.313	0.944	0.176	0.95	-0.313	7.65915e+06	0	5.50915e+06	7.24578e+06	0	8.912e+06	906265	0	1.68609e+07	3.99064	0	4.81677	4.59624	0	4.84875	2.21328	0	4.64349	14.5	7.5	21	14	0	21	7.5	0	13.5	2	1	3	2	0	3	1	0	2	2	1	3
AT4G20890		tubulin beta-9 chain	0.853	0.46	0.95	-0.125	0.829	0.585	0.95	0.125	6.94834e+07	0	7.21275e+07	1.22032e+08	8.11286e+07	7.35058e+07	2.11785e+07	2.46221e+07	6.32607e+07	80.5369	0	28.6455	72.9747	16.4667	43.6562	34.853	16.8031	40.9265	38.29	0	21.4	38.29	15.54	25.23	13.96	13.06	18.92	15	0	9	16	7	10	7	5	7	41	0	22
AT2G25710		holocarboxylase synthase 1	0.928	-0.193	0.96	0.0684	0.935	-0.261	0.96	-0.0684	3.99922e+06	0	0	3.94528e+06	0	0	0	1.51296e+06	2157688	3.74017	0	0	0	0	0	0	0	0	6.54	1.91	0	1.91	0	0	0	1.91	1.91	3	1	0	1	0	0	0	1	1	3	1	0
AT3G53110		P-loop containing nucleoside triphosphate hydrolases superfamily protein	0.722	1.49	0.559	1.55	0.947	-0.0606	0.559	-1.55	5.18941e+06	6289146	6.10587e+06	7.74669e+06	0	5.52241e+06	0	0	3.41366e+06	8.80002	2.12122	2.47258	7.79208	0	5.08352	0	0	1.8068	7.86	3.02	5.85	7.26	0	5.85	0	0	5.85	3	1	2	3	0	2	0	0	2	4	1	2
AT1G70600		Ribosomal protein L18e/L15 superfamily protein	0.603	-1.08	0.958	-0.0687	0.697	-1.01	0.958	0.0687	2.09997e+08	3.82578e+08	2.75984e+08	7.36059e+08	2.55634e+08	1.74114e+08	1.88957e+08	2.0244e+08	1.07287e+09	73.022	48.8865	89.3292	83.3676	39.2076	75.4887	89.0096	109.598	180.747	32.19	36.3	37.67	43.15	29.45	29.45	36.3	40.41	40.41	6	6	6	7	5	5	6	7	7	22	28	35
AT5G12470		Protein of unknown function (DUF3411)	0.888	0.353	0.963	-0.00393	0.905	0.357	0.963	0.00393	3.06747e+07	3.59621e+07	2.12004e+07	4.35877e+07	2.38022e+07	3.11368e+07	1.36649e+07	9.4721e+06	1.81928e+07	23.3756	4.55536	2.47747	11.2957	3.67667	6.93697	9.84255	6.45902	6.36348	24.61	10.36	8.29	12.95	4.66	12.95	10.36	5.7	12.44	9	4	3	6	2	5	4	2	5	13	4	4
AT3G15660		glutaredoxin 4	0.905	0.629	0.923	0.656	0.949	-0.0277	0.923	-0.656	7664608	0	13891779	12765713	0	8.68988e+06	0	1.14842e+06	11086880	1.98021	0	1.92499	2.31674	0	0	0	0	1.90177	7.1	0	14.79	7.1	0	7.1	0	7.1	14.79	1	0	2	1	0	1	0	1	2	1	0	2
AT5G50850		Transketolase family protein	0.268	1.42	0.957	-0.0781	0.216	1.5	0.957	0.0781	2.52348e+07	3.61438e+07	4.88415e+08	4.53166e+07	21853387	6.85065e+07	6.95727e+06	4.02985e+06	1.64856e+07	24.4813	18.2106	25.423	32.6663	4.3529	41.2232	9.58566	0	17.2274	24.79	24.79	29.48	28.65	5.23	29.48	13.77	3.03	23.42	7	7	9	8	2	9	4	1	6	13	11	16
AT5G58290		regulatory particle triple-A ATPase 3	0.927	-0.142	0.912	-0.365	0.93	0.223	0.912	0.365	2.01066e+07	2.0887e+07	2.24026e+07	3.95438e+07	2.08333e+07	4.92024e+07	1.13701e+07	1.92341e+07	1.78322e+07	13.8415	6.56959	8.31276	38.3766	3.34433	29.3116	16.9546	4.22849	6.52291	13.73	9.8	10.54	28.19	8.33	26.47	16.42	2.94	10.54	5	3	4	9	3	8	7	1	4	10	6	6
AT1G11720		starch synthase 3	0.645	0.913	0.000418	1.95	0.59	-1.03	0.000418	-1.95	2.39897e+06	4551923	4.05077e+06	0	0	0	554160	0	2.80467e+06	1.84084	0	0	0	0	0	0	0	0	1.15	1.25	1.25	0	0	0	1.15	0	1.25	1	1	1	0	0	0	1	0	1	1	1	1
AT3G45030		Ribosomal protein S10p/S20e family protein	0.938	-0.0378	0.921	0.492	0.913	-0.53	0.921	-0.492	1.62518e+09	2.46355e+09	2.15082e+09	4.25324e+09	7.22853e+08	1.2498e+09	3.66673e+09	278446456	1.78907e+09	188.296	84.0024	108.189	150.513	63.9046	79.4922	203.3	57.4636	95.5714	61.29	47.58	54.03	57.26	47.58	53.23	54.03	45.16	45.97	16	8	9	12	7	8	10	6	7	70	39	42
AT5G08420		RNA-binding KH domain-containing protein	0.928	0.245	0.474	1.78	0.777	-1.53	0.474	-1.78	4.78346e+06	0	3330484	0	1.18863e+07	0	0	0	1.06415e+07	1.63825	0	3.21936	0	0	0	0	0	4.49167	6.39	0	2.56	0	2.3	0	0	0	5.88	3	0	1	0	1	0	0	0	2	3	0	1
ATCG01110		NAD(P)H dehydrogenase subunit H	0.413	1.52	0.961	-0.0399	0.414	1.56	0.961	0.0399	1.17043e+07	1.02304e+07	9.43689e+06	1.46439e+07	7.27655e+06	1.47575e+07	3.84712e+06	0	4.93833e+06	13.3681	7.4543	6.85912	22.1907	5.49349	8.71841	3.11415	0	0	17.56	7.38	15.27	15.27	4.83	12.98	2.54	0	7.89	6	3	5	6	2	5	1	0	2	6	4	6
AT3G21110		purin 7	0.651	1.39	0.776	0.979	0.924	0.409	0.776	-0.979	4.67651e+06	6.39667e+06	4.04822e+06	4.86285e+06	0	4.53922e+06	1.93753e+06	0	2.72198e+06	2.9236	2.30813	1.85766	3.28885	0	6.18169	2.51533	0	3.87682	2.68	2.68	2.68	7.79	0	17.27	2.68	0	3.41	1	1	1	2	0	5	1	0	2	1	1	1
AT2G25800		Protein of unknown function (DUF810)	0.908	0.355	0.885	0.562	0.936	-0.207	0.885	-0.562	3.96985e+06	3.49074e+06	1.20587e+06	1.49926e+06	1.31914e+06	3.36319e+06	1.30254e+06	0	1.16623e+06	4.90776	1.72735	0	1.63266	2.03107	6.64391	7.22933	0	0	2.74	1.62	1.62	1.62	1.62	2.74	3.85	0	1.62	2	1	1	1	1	2	3	0	1	2	1	1
AT2G46520		cellular apoptosis susceptibility protein, putative / importin-alpha re-exporter, putative	0.933	-0.107	0.894	-0.606	0.913	0.499	0.894	0.606	2.87171e+06	0	5.53503e+06	8.61827e+06	0	3.00096e+06	0	1.19444e+06	6.99693e+06	3.23252	0	1.75852	4.37615	0	0	0	0	5.01028	1.75	0	1.23	2.67	0	1.75	0	1.75	2.98	1	0	1	2	0	1	0	1	2	1	0	1
AT2G20280		Zinc finger C-x8-C-x5-C-x3-H type family protein	0.479	1.83	0.218	1.8	0.949	0.0268	0.218	-1.8	5.38936e+06	1.21369e+07	8.47316e+06	0	7.41868e+06	5.09769e+06	0	1.08687e+06	6599752	7.31684	18.8861	5.3105	0	5.9284	2.63452	0	0	2.84567	5.12	10.78	8.09	0	8.63	2.96	0	2.96	2.96	2	4	3	0	3	1	0	1	1	3	7	3
AT3G13750		beta galactosidase 1	0.903	0.383	0.941	-0.262	0.875	0.645	0.941	0.262	5.55098e+06	3.06199e+07	2.78398e+07	8.97714e+06	2.46208e+07	2.08945e+07	3.83082e+06	4.92569e+06	9.79836e+06	8.20457	33.9146	8.94725	10.6722	26.49	17.2969	9.07116	1.81414	8.48873	7.44	14.64	10.39	10.27	9.56	16.65	8.15	9.09	10.74	5	10	7	7	7	11	7	6	6	6	22	9
AT1G65930		cytosolic NADP+-dependent isocitrate dehydrogenase	0.913	0.245	0.95	-0.145	0.904	0.39	0.95	0.145	1.48507e+07	2.54032e+07	2.52792e+07	3.81072e+07	1.12647e+07	3.84587e+07	7.83734e+06	7.71726e+06	1.85804e+07	76.9724	19.8482	38.6526	107.073	13.435	43.7407	13.7255	19.6733	35.6922	42.2	15.61	22.2	43.9	10.98	27.32	11.46	16.59	23.9	17	6	7	18	4	10	4	5	8	33	9	16
AT1G78830		Curculin-like (mannose-binding) lectin family protein	0.832	-0.852	0.845	0.779	0.514	-1.63	0.845	-0.779	5.71322e+06	2.14979e+07	4.12797e+06	7.85495e+06	0	2.50499e+06	2.51126e+06	9417615	2.47098e+07	8.06669	8.40041	7.44363	9.64621	0	2.76619	0	6.15591	19.5266	10.55	7.69	7.25	12.97	0	11.21	1.76	2.64	16.26	4	4	3	4	0	3	1	1	6	4	4	3
AT4G30610		alpha/beta-Hydrolases superfamily protein	0.816	0.62	0.956	-0.0896	0.806	0.71	0.956	0.0896	8.63666e+06	2.98615e+07	1.88921e+07	1.87094e+07	1.72416e+07	2.3312e+07	4.43362e+06	4.69961e+06	1.64183e+07	6.69661	21.3901	11.0956	16.8292	11.9841	14.1373	6.30695	1.77657	7.42254	8.17	17.2	11.61	16.34	14.41	15.7	8.17	1.72	7.96	3	7	5	7	6	7	3	1	4	3	12	5
AT3G03060		P-loop containing nucleoside triphosphate hydrolases superfamily protein	0.827	1.26	0.955	0.204	0.881	1.06	0.955	-0.204	1.64893e+07	4.06802e+07	4.46785e+07	1.32352e+07	2.86677e+07	6.62644e+07	1.74126e+07	602942	4.08148e+07	5.51826	12.1252	26.3359	4.08034	5.82532	25.8168	1.7235	0	20.5875	2.55	10.19	16.08	2.55	9.55	21.02	3.34	2.39	16.24	2	6	9	2	5	11	2	1	10	3	8	13
AT1G10760		Pyruvate phosphate dikinase, PEP/pyruvate binding domain	0.933	-0.0866	0.96	0.0442	0.941	-0.131	0.96	-0.0442	1.12111e+07	8.73298e+06	1.1414e+07	1.48444e+07	6.1182e+06	1.43766e+07	2.55712e+06	7.04881e+06	1.45561e+07	51.1529	29.2915	17.0681	28.7764	19.9157	24.028	14.4433	12.8651	17.4967	17.08	10.58	6.72	9.58	4.93	8.86	7.22	6.58	9.51	20	13	7	12	7	10	8	8	10	23	15	8
AT3G05590		ribosomal protein L18	0.399	-1.53	0.952	-0.165	0.552	-1.37	0.952	0.165	3.3574e+08	2.22078e+09	1.45855e+09	1.51354e+09	1.75069e+09	7.40947e+08	8.45168e+08	1.48613e+09	4.10122e+09	79.575	82.9996	185.354	80.3168	67.8619	148.209	70.0311	208.442	368.463	35.29	43.85	62.03	49.2	41.71	59.36	43.32	57.22	64.17	10	10	16	12	9	13	11	14	21	26	35	63
AT5G52920		plastidic pyruvate kinase beta subunit 1	0.922	0.171	0.83	0.538	0.906	-0.366	0.83	-0.538	7.89633e+06	0	9.2211e+06	1.1494e+07	0	1.06163e+07	2.64065e+06	5.23232e+06	1.09454e+07	17.0638	0	2.72624	13.7359	0	2.65627	7.48988	2.61426	4.85082	8.64	0	6.91	8.64	0	1.73	5.35	1.73	1.73	4	0	3	4	0	1	3	1	1	7	0	3
AT1G69530		expansin A1	0.879	-0.742	0.927	-0.512	0.939	-0.23	0.927	0.512	2.75449e+06	3.81742e+07	3.40016e+07	1.30637e+07	2.60316e+07	3.90659e+07	5.05617e+06	12485536	51927280	1.7248	9.11365	4.74609	6.55931	4.59196	6.68124	1.73035	4.47383	7.65261	4	16.4	4	16	4.08	4	3.6	4	4	2	3	2	2	2	2	1	2	2	2	5	2
AT1G64190		6-phosphogluconate dehydrogenase family protein	0.92	0.181	0.952	-0.117	0.917	0.297	0.952	0.117	2.20231e+07	2.80173e+07	3.27446e+07	3.51948e+07	1.97941e+07	4.73564e+07	8.97255e+06	1.17066e+07	2.59107e+07	32.2511	21.6656	26.5053	53.4062	5.85928	39.4174	13.3642	15.3183	37.4993	21.56	17.45	26.49	26.9	11.5	28.75	11.29	14.78	23.82	9	9	10	12	5	11	5	6	9	15	12	18
AT5G47010		RNA helicase, putative	0.91	-0.295	0.953	-0.128	0.938	-0.167	0.953	0.128	756398	0	0	0	1.72794e+06	2.40874e+06	777421	0	2.42209e+06	2.62061	0	0	0	2.28342	0	4.26985	0	1.6338	2.71	0	0	0	1.44	1.99	2.79	0	1.44	2	0	0	0	1	2	3	0	1	2	0	0
AT1G20010		tubulin beta-5 chain	0.847	0.475	0.948	-0.141	0.814	0.616	0.948	0.141	6.99234e+07	8.73703e+07	7.47004e+07	1.22032e+08	8.35741e+07	7.68524e+07	2.11785e+07	2.46221e+07	6.39381e+07	74.4949	39.7706	24.9253	73.6131	14.4898	45.4068	32.5898	17.1205	40.8657	32.07	33.41	19.15	34.74	14.92	29.18	14.48	16.26	22.05	13	13	8	15	7	12	7	6	8	38	24	20
AT3G02560		Ribosomal protein S7e family protein	0.839	-0.662	0.962	-0.0206	0.868	-0.642	0.962	0.0206	8.11141e+08	1.67659e+09	6.16997e+08	1.92598e+09	1.22749e+09	4.74571e+08	1.13801e+09	4.47316e+08	1.28091e+09	184.457	184.673	228.252	174.87	127.247	194.74	240.71	210.604	341.715	57.59	60.73	58.64	82.2	57.59	59.69	67.54	65.97	58.64	23	25	19	27	19	18	24	23	22	63	69	81
AT1G72150		PATELLIN 1	0.568	1.07	0.957	-0.0779	0.55	1.15	0.957	0.0779	5.42149e+07	8.93459e+07	5.9891e+07	1.27498e+08	8.00442e+07	4.28202e+07	25806553	7.87589e+06	2.99761e+07	81.8907	50.7369	49.2996	64.3694	30.0875	41.1894	50.8141	10.7765	21.8473	38.39	36.65	29.67	39.97	34.21	29.67	30.19	10.12	21.47	25	19	15	21	17	15	16	6	10	35	29	21
AT3G10090		Nucleic acid-binding, OB-fold-like protein	0.885	1.26	0.875	1.47	0.945	-0.215	0.875	-1.47	2.23199e+07	5.11331e+07	1.50111e+07	7.89468e+07	0	1.33021e+07	7.33442e+07	0	8.71358e+06	21.495	2.22936	0	5.48008	0	1.78375	15.075	0	2.47926	34.38	18.75	18.75	23.44	0	18.75	23.44	0	18.75	4	1	1	2	0	1	2	0	1	7	1	1
ATCG00810		ribosomal protein L22	0.708	-1.5	0.843	-0.978	0.921	-0.525	0.843	0.978	3.7119e+06	6.27429e+07	3.49561e+07	1.3052e+08	4.67057e+07	1.30669e+07	4.9139e+07	1.32566e+07	5.57362e+07	8.66066	31.6486	21.5139	36.0488	35.736	9.9931	19.6926	7.39685	21.6573	19.38	26.25	19.38	46.88	26.25	19.38	25.62	19.38	19.38	3	6	4	8	6	3	5	3	3	6	12	9
AT5G62690		tubulin beta chain 2	0.861	0.438	0.95	-0.129	0.837	0.567	0.95	0.129	6.94834e+07	8.73703e+07	7.21275e+07	1.22032e+08	8.06156e+07	7.46044e+07	2.11785e+07	2.46221e+07	6.6257e+07	87.974	39.8351	35.6619	88.4793	16.7558	58.903	30.824	21.9879	47.8414	40.44	29.56	30	42.89	21.56	33.78	14.44	24.44	29.56	17	11	11	18	8	12	7	8	10	45	24	26
AT5G09650		pyrophosphorylase 6	0.933	-0.138	0.884	0.818	0.875	-0.956	0.884	-0.818	1.50398e+07	1.21669e+07	3.4657e+07	4.97406e+07	0	1.57345e+07	4.09769e+06	1.06156e+07	3.81048e+07	14.9897	0	14.2228	27.4089	0	9.7848	3.16971	2.88897	14.3192	16.67	4.33	20	22.33	0	13.67	4.33	4.33	17.67	4	1	5	7	0	4	1	1	5	7	1	7
AT1G04410		Lactate/malate dehydrogenase family protein	0.0138	1.91	0.875	0.422	0.133	1.48	0.875	-0.422	2.45016e+08	4.17101e+08	3.86543e+08	3.16457e+08	2.18771e+08	3.03909e+08	4.16801e+07	2.68449e+07	1.31354e+08	124.122	41.7673	62.5037	86.2576	25.3076	56.1898	29.8615	15.0595	55.9716	49.1	47.29	41.87	47.29	30.42	41.87	33.13	31.02	33.43	14	11	10	13	8	9	9	7	8	50	20	31
AT1G72610		germin-like protein 1	0.887	-0.574	0.918	-0.495	0.946	-0.0791	0.918	0.495	1.80104e+08	3.27956e+08	1.17928e+08	5.48974e+08	4.78771e+08	9.4999e+07	3.13551e+08	6.09995e+07	2.40938e+08	23.9684	12.1474	19.8683	26.9752	16.131	21.0195	30.2833	23.0241	43.4537	8.17	7.69	12.5	8.17	7.69	12.98	7.69	12.98	15.87	2	1	2	2	1	3	1	3	5	7	4	8
AT4G40050		Protein of unknown function (DUF3550/UPF0682)	0.921	0.307	0.919	-0.546	0.877	0.853	0.919	0.546	2.01239e+06	0	0	2.45175e+06	1.57197e+06	6.52278e+06	2.49404e+06	0	1.36822e+06	4.62989	0	0	0	2.34595	3.29615	3.85318	0	0	6.84	0	0	1.34	2.34	2.34	5.51	2.34	3.17	3	0	0	1	1	1	2	1	1	3	0	0
AT1G62380		ACC oxidase 2	0.508	2.26	0.863	1.05	0.861	1.21	0.863	-1.05	1.07292e+07	6.7223e+06	1.48456e+07	2.47632e+07	0	7.9884e+06	0	0	9.65342e+06	11.1025	1.80415	5.19733	15.4057	0	5.40907	0	0	4.83395	22.81	2.5	9.06	18.75	0	9.06	0	0	9.06	5	1	2	5	0	2	0	0	2	7	1	2
AT4G31460		Ribosomal L28 family	0.195	-3.06	0.95	-0.288	0.279	-2.77	0.95	0.288	0	0	1.01708e+07	0	7.79541e+06	0	5.32992e+06	8.01613e+06	1.81298e+07	0	0	1.95626	0	3.14068	0	1.83512	2.1686	3.09961	0	0	4.72	0	5.19	0	4.72	4.72	4.72	0	0	1	0	1	0	1	1	1	0	0	1
AT4G02510		translocon at the outer envelope membrane of chloroplasts 159	0.925	0.164	0.946	-0.186	0.914	0.35	0.946	0.186	2.6335e+07	2.09887e+07	2.0618e+07	3.70649e+07	1.39876e+07	4.14551e+07	1.40259e+07	6.69e+06	1.69297e+07	63.2983	28.0172	20.7667	58.7859	21.5091	60.1648	40.4102	15.6682	18.2424	17.23	10.25	11.38	12.11	7.58	14.7	10.31	4.46	6.25	20	12	11	15	8	16	12	5	7	27	13	13
AT4G12420		Cupredoxin superfamily protein	0.932	-0.0983	0.814	0.658	0.824	-0.756	0.814	-0.658	2.05072e+07	1.53512e+07	1.68038e+07	2.73601e+07	4.8441e+06	1.3021e+07	7.84877e+06	6.3311e+06	2.56128e+07	18.1766	10.8959	10.979	11.7517	4.4271	0	3.26423	2.87201	17.8905	11.58	9.54	10.05	9.2	2.9	2.21	2.21	2.21	14.48	7	5	5	6	2	1	1	1	7	8	5	6
AT5G66920		SKU5 similar 17	0.669	0.984	0.956	-0.0998	0.644	1.08	0.956	0.0998	1.02606e+07	3.09473e+07	8.19961e+06	1.56419e+07	19487381	1.50668e+07	5.14614e+06	1889821	6.78859e+06	5.98178	7.10789	5.46001	4.03805	5.03863	8.21229	4.95349	1.64788	4.89534	5.49	13.74	6.78	3.66	12.09	12.27	6.41	2.01	4.76	3	5	3	2	4	5	3	1	2	3	6	3
AT1G04430		S-adenosyl-L-methionine-dependent methyltransferases superfamily protein	0.933	-0.0966	0.92	-0.389	0.927	0.292	0.92	0.389	4.87254e+07	9.10657e+07	3.01117e+07	6.1283e+07	96571830	6.15772e+07	5.4589e+07	1.34512e+07	4.36233e+07	58.9116	28.9996	18.5246	39.9678	26.9878	37.5032	43.2531	9.33961	10.1392	21.99	15.89	11.4	21.19	15.89	20.06	17.34	5.14	5.3	15	11	7	11	11	11	11	3	4	29	18	9
AT5G66760		succinate dehydrogenase 1-1	0.887	0.957	0.86	1.24	0.941	-0.288	0.86	-1.24	5.44796e+06	0	8.31859e+06	5.88598e+06	0	8.39768e+06	0	1.57462e+06	1.79711e+07	9.1536	0	4.28148	7.97256	0	4.15851	0	4.05221	14.0452	5.99	0	7.89	8.52	0	5.84	0	4.26	9.46	3	0	4	5	0	3	0	2	5	5	0	5
AT1G50370		Calcineurin-like metallo-phosphoesterase superfamily protein	0.259	-2.35	0.936	-0.402	0.444	-1.95	0.936	0.402	2.37212e+06	0	0	4.06545e+06	0	0	2.55616e+06	0	4.10579e+06	1.84096	0	0	2.14774	0	0	2.28323	0	1.63608	2.97	0	0	2.97	0	0	2.97	0	2.97	1	0	0	1	0	0	1	0	1	1	0	0
AT3G47470		light-harvesting chlorophyll-protein complex I subunit A4	0.898	0.411	0.951	-0.165	0.888	0.576	0.951	0.165	1.98141e+08	5.83762e+08	2.8092e+08	1.05421e+09	3.1479e+08	2.87148e+08	2.66418e+08	6.04768e+07	2.73559e+08	74.5367	76.9412	76.1237	126.696	55.6688	75.2458	77.8316	31.6935	71.2749	31.08	40.64	41.04	36.25	28.69	41.04	29.08	15.94	38.65	7	9	10	8	6	10	7	4	9	28	33	28
AT3G56910		plastid-specific 50S ribosomal protein 5	0.894	-0.5	0.953	0.162	0.888	-0.662	0.953	-0.162	1.43881e+08	7.93995e+08	2.58388e+08	6.63785e+08	4.99524e+08	9.53341e+07	2.9232e+08	1.47048e+08	4.4579e+08	75.8108	57.4459	26.0875	72.1099	38.7466	20.9028	75.0171	46.4318	54.0918	35.81	28.38	16.22	33.78	28.38	16.89	33.78	18.24	30.41	7	5	4	6	5	4	6	5	6	26	27	11
AT5G19440		NAD(P)-binding Rossmann-fold superfamily protein	0.905	0.558	0.953	0.219	0.935	0.339	0.953	-0.219	4.62419e+06	0	5.02487e+06	6.56579e+06	0	3.33546e+06	0	0	5.6676e+06	1.91576	0	0	6.17022	0	0	0	0	1.65592	3.07	0	3.07	10.43	0	3.07	0	0	3.07	1	0	1	3	0	1	0	0	1	1	0	2
AT1G62330		O-fucosyltransferase family protein	0.785	-1.08	0.93	0.434	0.646	-1.51	0.93	-0.434	0	0	733600	0	0	0	0	514711	5.89227e+06	0	0	0	0	0	0	0	0	3.62773	0	0	1.84	0	0	0	0	1.84	1.53	0	0	1	0	0	0	0	1	1	0	0	1
AT3G19960		myosin 1	0.679	-1.15	0.713	0.935	0.168	-2.08	0.713	-0.935	0	2.76451e+06	3.90105e+06	0	0	0	1.74087e+06	0	5.30718e+06	1.95421	0	0	0	0	0	3.42589	0	0	2.14	2.32	1.46	0	0	0	2.92	0	1.46	2	2	1	0	0	0	3	0	1	2	2	1
AT1G30580		GTP binding	0.783	0.638	0.937	0.221	0.891	0.417	0.937	-0.221	1.01862e+08	1.39902e+08	1.00495e+08	9.63259e+07	1.20727e+08	9.96761e+07	3.9321e+07	3.02298e+07	6.27246e+07	134.879	81.6076	72.5527	108.377	56.5995	75.7322	58.7943	32.6873	59.1973	63.96	49.24	47.46	51.02	43.91	45.69	41.37	22.84	40.1	23	17	18	21	16	16	14	8	14	54	38	33
AT1G68560		alpha-xylosidase 1	0.698	0.908	0.938	0.251	0.849	0.657	0.938	-0.251	2.93239e+07	8.84877e+07	3.3667e+07	4.25051e+07	7.50509e+07	2.52348e+07	1.46226e+07	8.304e+06	2.13451e+07	44.9605	81.6496	27.2212	12.781	40.6728	19.0198	24.837	10.3578	15.5657	22.19	26.45	12.79	9.4	15.74	13.88	10.49	9.29	11.37	16	19	8	7	14	9	8	6	7	25	38	16
AT5G48300		ADP glucose pyrophosphorylase 1	0.939	-0.0103	0.957	-0.0852	0.945	0.0749	0.957	0.0852	1.03514e+07	1.34621e+07	2.4883e+07	2.88988e+07	7.34062e+06	2.49984e+07	3.83059e+06	7.72154e+06	2.34862e+07	18.5872	9.85218	16.0132	41.546	8.84952	17.1126	1.77716	3.44598	22.8272	14.62	12.88	17.12	26.73	12.31	20	4.04	5.58	18.65	6	5	7	12	5	8	2	3	8	10	6	12
AT1G71695		Peroxidase superfamily protein	0.811	1.15	0.896	0.748	0.93	0.402	0.896	-0.748	1.03658e+07	2.17155e+07	1.81512e+06	1.13661e+07	0	8124430	2.54717e+06	0	4.84767e+06	8.83142	5.33907	0	7.06663	0	2.62458	4.71694	0	0	11.73	10.61	2.79	11.73	0	14.8	7.54	0	8.94	3	3	1	3	0	4	2	0	2	3	3	1
AT3G27850		ribosomal protein L12-C	0.857	0.807	0.937	0.386	0.925	0.422	0.937	-0.386	9.92592e+07	1.2158e+08	7.41898e+07	4.0281e+08	5.13903e+07	2.48503e+07	3.79577e+07	1.09561e+07	7.88106e+07	26.4445	18.6181	9.6911	38.076	8.22716	7.86097	10.8686	4.15332	16.4214	22.46	25.13	20.86	29.41	18.72	20.86	20.86	11.76	22.46	5	5	4	7	3	4	4	2	6	11	7	4
AT4G23940		FtsH extracellular protease family	0.747	-0.774	0.742	0.688	0.248	-1.46	0.742	-0.688	3.89794e+06	3.00041e+06	4.37415e+06	0	3.02575e+06	3.1843e+06	2.84941e+06	2.41386e+06	8.19198e+06	8.63269	2.57965	11.8374	0	6.56963	1.73201	12.5781	1.90757	9.85466	6.13	3.07	5.07	0	2.43	2.43	7.61	5.71	3.91	4	3	4	0	2	2	5	4	3	4	3	5
AT5G28060		Ribosomal protein S24e family protein	0.542	-1.1	0.962	0.00675	0.585	-1.1	0.962	-0.00675	4.27899e+08	7.7869e+08	6.20837e+08	1.05314e+09	5.64342e+08	4.39639e+08	3.31903e+08	4.96845e+08	2.40813e+09	91.5492	91.2264	88.4187	89.9175	64.3209	83.9983	109.266	109.343	164.696	48.87	47.37	31.58	42.86	47.37	31.58	45.11	34.59	31.58	9	8	5	7	8	5	7	6	5	27	33	30
AT1G67280		Glyoxalase/Bleomycin resistance protein/Dioxygenase superfamily protein	0.924	0.274	0.949	-0.265	0.917	0.54	0.949	0.265	3.46692e+06	0	5932514	1.27103e+07	0	2.53674e+06	0	0	4.06871e+06	1.76047	0	0	13.9447	0	0	0	0	1.95553	4.29	0	4.29	12.86	0	2.29	0	0	4.29	1	0	1	5	0	1	0	0	1	1	0	1
AT5G27850		Ribosomal protein L18e/L15 superfamily protein	0.38	-1.59	0.951	-0.177	0.529	-1.41	0.951	0.177	3.37768e+08	2.22078e+09	1.66188e+09	1.54969e+09	1.75069e+09	8.49994e+08	8.45168e+08	1.70446e+09	4.63821e+09	166.885	170.898	258.432	162.84	163.682	210.852	170.416	282.387	388.422	53.48	56.15	64.71	55.61	56.15	62.03	55.61	57.75	64.71	14	13	19	16	13	16	15	14	21	48	59	75
AT1G50200		Alanyl-tRNA synthetase	0.919	0.213	0.932	0.279	0.945	-0.0653	0.932	-0.279	1.70279e+07	10303694	1.9297e+07	1.92482e+07	1.05703e+07	1.40405e+07	4.49572e+06	4.65598e+06	2.03467e+07	35.8361	9.95823	15.5772	26.105	6.07173	12.518	8.25463	3.51992	9.00944	13.26	6.88	13.36	10.27	2.08	7.68	5.48	2.69	6.18	13	7	11	10	2	7	5	3	6	16	8	11
AT3G23310		AGC (cAMP-dependent, cGMP-dependent and protein kinase C) kinase family protein	0.902	-0.495	0.962	0.0113	0.917	-0.506	0.962	-0.0113	4.53197e+06	1.38455e+07	9.72819e+06	0	1.05063e+07	2.76101e+07	3.23143e+06	8.61149e+06	1.01963e+07	6.86227	12.2262	5.33936	0	8.22833	16.1658	6.15468	2.83024	3.43416	6.34	9.68	5.81	0	9.51	9.68	6.16	4.23	7.75	4	4	2	0	4	4	3	2	3	4	7	4
AT3G07320		O-Glycosyl hydrolases family 17 protein	0.906	-0.298	0.956	-0.0955	0.933	-0.203	0.956	0.0955	2.8811e+07	2.95271e+07	2.0916e+07	3.54284e+07	2.88853e+07	2.71635e+07	1.96122e+07	1.89433e+07	1.74532e+07	15.9097	8.80323	4.53247	12.1065	8.92616	10.4135	17.4338	14.2017	9.65092	15.43	14.57	8.91	20.43	18.04	12.83	8.91	9.13	12.83	7	6	3	7	6	5	5	4	5	9	7	3
AT5G41670		6-phosphogluconate dehydrogenase family protein	0.923	0.161	0.95	-0.139	0.917	0.3	0.95	0.139	2.06813e+07	2.80173e+07	3.27446e+07	3.51948e+07	1.97941e+07	4.66037e+07	8.78074e+06	1.17066e+07	2.59107e+07	31.6074	28.8111	31.7568	63.7328	8.01918	48.9731	17.6605	20.5241	49.485	20.12	23.82	26.08	29.36	11.5	26.08	16.43	18.07	24.64	9	11	10	13	5	10	7	7	10	15	14	19
AT5G49910		chloroplast heat shock protein 70-2	0.93	-0.142	0.959	0.072	0.936	-0.214	0.959	-0.072	8.50924e+07	3.05835e+07	7.89193e+07	1.29273e+08	3.17515e+07	5.51805e+07	1.88039e+07	2.73495e+07	1.05248e+08	122.877	38.7836	88.3863	137.097	21.8829	65.6187	39.4086	56.6538	92.0325	38.44	17.13	21.03	33.43	11.7	17.69	16.85	18.25	27.58	28	11	18	25	9	13	12	12	21	59	20	46
AT3G18790		FUNCTIONS IN: molecular_function unknown; INVOLVED IN: biological_process unknown; LOCATED IN: chloroplast; EXPRESSED IN: 22 plant structures; EXPRESSED DURING: 13 growth stages; CONTAINS InterPro DOMAIN/s: Isy1-like splicing (InterPro:IPR009360); Has 1147 Blast hits to 965 proteins in 236 species: Archae - 12; Bacteria - 13; Metazoa - 351; Fungi - 230; Plants - 49; Viruses - 9; Other Eukaryotes …	0.937	0.0683	0.941	-0.439	0.926	0.507	0.941	0.439	5.00954e+06	0	1.38241e+07	0	5.54209e+06	9.49195e+06	4.10352e+06	0	3.18603e+06	8.10737	0	10.9413	0	4.93063	10.9073	10.2265	0	2.46758	13.67	0	10	0	11.33	10	18	5.67	5.67	3	0	2	0	2	2	4	1	1	3	0	4
AT1G80750		Ribosomal protein L30/L7 family protein	0.72	-1.06	0.889	0.566	0.396	-1.62	0.889	-0.566	5.07163e+06	9.2123e+06	1.55695e+07	4.26859e+06	1.09503e+07	6.15043e+06	4.01126e+06	1.25511e+07	2.55204e+07	5.68431	3.82176	7.7786	1.89588	5.73462	3.82163	1.88776	4.1644	6.37902	14.98	15.38	15.38	6.88	10.12	17.81	15.79	10.12	18.62	3	4	4	2	3	5	4	3	5	3	4	4
AT3G54050		high cyclic electron flow 1	0.911	-0.332	0.928	-0.37	0.948	0.0375	0.928	0.37	2.06677e+07	27989780	5.75639e+07	6.05224e+07	1.90898e+07	7.96664e+07	8.77652e+06	2.30947e+07	6.42984e+07	60.8846	21.3325	30.5634	100.734	15.5225	37.5737	23.1615	31.4444	47.5112	26.86	16.79	23.5	31.41	16.07	19.66	17.75	19.66	23.98	8	5	7	10	4	6	5	6	7	23	9	15
ATCG01240		ribosomal protein S7	0.638	-1.32	0.861	0.714	0.259	-2.03	0.861	-0.714	2.37313e+08	6.79613e+08	2.31743e+09	533086227	4.15311e+08	4.89747e+08	3.9143e+08	1.25235e+09	2309447495	96.891	70.1082	196.718	71.3337	70.6228	98.9978	97.8759	156.758	191.847	60.65	47.1	59.35	47.1	47.1	49.68	46.45	59.35	58.71	13	9	14	9	9	10	8	14	13	33	31	65
AT4G35090		catalase 2	0.854	0.62	0.952	0.158	0.906	0.462	0.952	-0.158	7.23782e+07	1.75799e+08	1.86238e+08	1.39981e+08	0	1.70876e+08	1.78366e+07	35391829	2.02659e+08	60.5626	37.7941	76.562	76.0624	0	56.5121	22.0447	30.6044	76.3567	25.41	23.78	34.15	32.11	0	24.19	13.82	9.96	25.81	10	9	11	14	0	9	7	5	10	29	18	41
AT5G60790		ABC transporter family protein	0.92	0.23	0.95	0.168	0.946	0.0618	0.95	-0.168	1.32372e+07	2.72421e+07	1.08458e+07	9.472e+06	2.28366e+07	1.63306e+07	4515535	9.27109e+06	1.13604e+07	15.754	21.2487	7.85905	10.0974	24.1691	12.2582	5.94331	8.29035	8.18235	9.75	5.71	6.89	7.06	7.73	8.24	3.87	6.22	6.89	6	4	5	5	5	5	3	4	5	8	10	5
AT5G58070		temperature-induced lipocalin	0.922	0.325	0.895	0.756	0.928	-0.431	0.895	-0.756	4074368	0	8.36938e+06	0	0	3.47158e+06	0	0	8608430	2.10821	0	4.37508	0	0	1.85546	0	0	2.7001	6.99	0	12.37	0	0	4.84	0	0	6.99	1	0	2	0	0	1	0	0	1	1	0	2
AT3G48000		aldehyde dehydrogenase 2B4	0.903	0.41	0.96	0.0497	0.924	0.361	0.96	-0.0497	7.4155e+06	1.48007e+07	2.18033e+07	1.87018e+07	7.04279e+06	2.43274e+07	1.91527e+06	6.02533e+06	2.00824e+07	16.9723	4.38457	9.997	28.7321	1.62068	10.1271	2.5233	5.14488	8.82983	11.15	4.46	7.99	16.73	1.86	10.97	1.86	4.46	8.74	6	2	3	10	1	4	1	2	4	8	2	4
AT2G31390		pfkB-like carbohydrate kinase family protein	0.936	-0.101	0.913	-0.744	0.919	0.643	0.913	0.744	7.09497e+06	3.99987e+06	0	1.26613e+07	0	6.81418e+06	0	0	1.36929e+07	12.1271	4.31072	0	8.90004	0	1.97179	2.6873	0	16.1008	11.69	7.38	0	15.08	0	2.77	4.62	0	16	4	2	0	4	0	1	1	0	4	5	2	0
AT5G46430		Ribosomal protein L32e	0.916	0.456	0.942	0.425	0.949	0.0319	0.942	-0.425	5.01461e+08	9.14373e+08	1.52249e+08	6.8311e+08	6.87495e+08	7.87627e+07	6.07769e+08	4.80869e+07	1.79764e+08	105.059	113.742	85.4679	110.444	119.701	59.3181	138.576	61.2602	97.5191	67.67	45.86	45.86	63.91	36.09	33.83	65.41	33.83	33.83	14	11	9	13	9	6	12	7	7	41	47	32
AT5G40770		prohibitin 3	0.899	-0.387	0.864	-0.578	0.936	0.191	0.864	0.578	6.76679e+06	3.40739e+07	4.00175e+07	3.66305e+07	1.81153e+07	6.68309e+07	1.19133e+07	7.64844e+06	4.19375e+07	12.2601	11.3111	21.5934	24.49	8.72999	27.9508	9.09396	2.3508	17.1646	22.38	23.1	30.69	33.94	13	31.05	18.05	7.94	27.44	5	5	7	8	3	8	4	2	6	6	6	9
AT2G20260		photosystem I subunit E-2	0.93	-0.415	0.96	-0.142	0.945	-0.273	0.96	0.142	2.04467e+07	0	5.41496e+07	2.19633e+08	0	2.13826e+07	1.43924e+07	0	8.05419e+07	16.9772	0	12.3761	46.7226	0	5.52541	8.20055	0	15.2375	55.17	0	35.17	51.72	0	14.48	28.28	0	35.17	7	0	4	6	0	2	3	0	4	9	0	6
AT5G14430		S-adenosyl-L-methionine-dependent methyltransferases superfamily protein	0.901	-0.321	0.92	0.329	0.835	-0.65	0.92	-0.329	3.65604e+07	7.25834e+07	7.56422e+07	4.67081e+07	5.28172e+07	4.80744e+07	2.88858e+07	5.02789e+07	5.28806e+07	81.9689	60.7249	55.6131	74.1507	50.6812	38.7594	59.5555	68.0306	68.6634	23.53	25.33	31.05	26.31	23.37	23.37	26.96	30.88	21.73	18	19	17	18	15	13	18	18	15	35	36	36
AT3G10920		manganese superoxide dismutase 1	0.899	-0.771	0.953	-0.278	0.931	-0.493	0.953	0.278	6.99385e+06	0	2.02411e+07	3.27315e+07	0	6.05952e+06	2.20855e+06	2.29386e+06	25516782	2.26431	0	5.0483	8.54494	0	4.90041	0	2.47238	9.59546	11.3	0	11.3	11.3	0	11.3	6.52	11.3	14.78	2	0	2	2	0	2	1	2	3	2	0	2
AT4G20360		RAB GTPase homolog E1B	0.874	0.397	0.962	-0.0153	0.89	0.412	0.962	0.0153	3.49915e+08	6.87147e+08	5.1152e+08	5.18634e+08	4.79717e+08	6.53646e+08	1.72971e+08	1.88289e+08	3.24225e+08	249.055	153.977	185.343	228.713	125.845	198.565	145.165	109.269	170.876	50.84	41.81	36.55	45.8	33.82	41.39	23.74	21.64	42.02	20	16	15	16	15	16	10	9	16	95	76	82
AT1G57720		Translation elongation factor EF1B, gamma chain	0.925	-0.186	0.948	-0.196	0.949	0.0107	0.948	0.196	2.36081e+07	3.12091e+07	5.63217e+07	6.29603e+07	1.97024e+07	6.44784e+07	9.07695e+06	2.52334e+07	5.22845e+07	44.1528	10.9767	51.5997	62.6357	16.4785	56.0248	20.4612	24.8711	71.2495	31.96	16.95	28.57	36.08	14.04	38.26	18.89	25.42	41.16	9	6	11	15	5	14	6	9	14	18	6	19
AT5G16130		Ribosomal protein S7e family protein	0.859	-0.547	0.958	-0.0697	0.895	-0.478	0.958	0.0697	7.26971e+08	1.91698e+09	6.85019e+08	1.6087e+09	1.44256e+09	5.72437e+08	8.66347e+08	4.89727e+08	1.37685e+09	231.565	247.282	269.288	279.513	175.925	254.904	305.999	191.655	414.051	80.53	84.21	73.16	85.26	66.84	71.58	85.26	65.79	74.21	24	29	23	29	22	22	26	24	25	81	97	102
AT4G29410		Ribosomal L28e protein family	0.911	-0.251	0.817	0.563	0.74	-0.814	0.817	-0.563	2.04346e+08	3.03812e+08	1.9217e+08	1.90034e+08	2.26315e+08	1.10139e+08	1.54278e+08	9.73419e+07	2.62517e+08	53.1046	34.7877	41.1303	45.2883	38.3364	44.4153	64.0226	39.4073	62.1494	50.35	34.27	33.57	37.76	25.87	33.57	33.57	33.57	33.57	8	6	5	6	5	5	5	5	4	18	12	14
AT3G02110		serine carboxypeptidase-like 25	0.646	1.53	0.958	-0.108	0.64	1.64	0.958	0.108	1.17618e+07	2.44871e+07	5.93955e+06	2.10621e+07	1.92188e+07	6.77614e+06	8.70587e+06	0	0	10.4899	13.7796	4.7668	15.3349	8.20604	4.61029	15.5295	0	0	9.3	10.99	7.61	11.21	9.3	7.61	13.95	1.48	1.48	4	5	3	5	4	3	6	1	1	5	6	3
AT4G18480		P-loop containing nucleoside triphosphate hydrolases superfamily protein	0.244	1.44	0.706	0.709	0.794	0.733	0.706	-0.709	4.40949e+07	3.12319e+07	3.26239e+07	3.95588e+07	1.5907e+07	2.09373e+07	4.67452e+06	5.805e+06	1.62012e+07	66.3942	16.8768	23.1355	46.5728	11.8009	25.6136	7.68496	4.92584	15.8457	34.91	13.92	13.92	30.19	10.61	14.86	8.49	5.42	10.85	16	6	6	12	5	7	3	2	4	29	8	10
AT1G80670		Transducin/WD40 repeat-like superfamily protein	0.939	-0.0132	0.948	0.236	0.936	-0.249	0.948	-0.236	2.89822e+06	4604831	0	5.21025e+06	2.71579e+06	0	1.35071e+06	0	2.13736e+06	3.18894	3.29545	0	2.30141	2.33651	2.41057	2.8199	0	1.8142	10.32	5.73	0	5.73	5.73	5.73	5.73	0	5.73	2	1	0	1	1	1	1	0	1	2	1	0
AT1G69620		ribosomal protein L34	0.277	-1.51	0.834	-0.597	0.737	-0.909	0.834	0.597	2.96453e+07	7.0962e+07	7.49372e+07	2.25793e+08	5.38739e+07	5.74543e+07	6.01098e+07	6.54034e+07	1.80178e+08	19.2011	6.82618	7.09981	32.6176	8.77109	7.78497	11.0777	9.81084	14.9409	40.34	22.69	10.08	41.18	22.69	10.08	22.69	10.08	16.81	5	3	1	7	3	1	3	1	2	7	3	3
AT1G56070		Ribosomal protein S5/Elongation factor G/III/V family protein	0.454	1.1	0.958	0.0627	0.56	1.04	0.958	-0.0627	2.98529e+08	3.48989e+08	4.08771e+08	4.06629e+08	2.94919e+08	3.99293e+08	4.57892e+07	7.19457e+07	2.55264e+08	258.72	228.633	232.316	193.369	184.4	243.117	75.1135	79.864	154.753	46.38	36.18	40.45	34.4	29.66	35.23	22.3	21	41.4	37	35	34	28	26	32	19	18	31	104	96	107
AT2G45470		FASCICLIN-like arabinogalactan protein 8	0.869	1.23	0.962	0.0157	0.891	1.21	0.962	-0.0157	4.43981e+07	1.85851e+07	3.6083e+06	1.01325e+08	2.16012e+07	0	1.16006e+07	0	3.5357e+06	27.0234	7.81968	2.40653	21.9606	6.94783	0	8.74509	0	2.22569	21.43	4.29	5.24	13.1	4.52	5.24	12.86	0	5.24	8	2	1	6	2	1	4	0	1	11	3	1
AT4G34670		Ribosomal protein S3Ae	0.729	-0.749	0.93	-0.261	0.876	-0.488	0.93	0.261	4.54259e+08	1.12235e+09	1.17353e+09	1.58164e+09	9.01642e+08	9.24126e+08	5.02549e+08	6.10433e+08	1.81397e+09	229.724	179.094	170.39	221.646	147.045	175.906	202.228	132.963	276.344	70.99	67.18	58.4	69.85	59.54	64.5	61.45	56.11	63.36	26	22	21	23	18	23	20	19	25	95	85	84
AT1G20620		catalase 3	0.835	0.683	0.952	0.155	0.894	0.528	0.952	-0.155	7.9196e+07	2.00191e+08	1.86238e+08	1.39981e+08	1.14494e+08	1.70876e+08	1.78366e+07	3.86752e+07	2.02659e+08	144.061	136.68	133.387	114.142	80.5856	110.117	44.5087	62.11	140.923	37.94	44.33	46.54	37.73	36.49	46.75	29.28	29.47	42.48	15	16	16	15	14	16	12	12	15	61	63	61
AT5G06360		Ribosomal protein S8e family protein	0.899	-0.566	0.92	0.556	0.831	-1.12	0.92	-0.556	2.93467e+06	3.59692e+06	0	0	4.07493e+06	0	0	0	10870892	0	0	0	0	0	0	0	0	1.60253	3.08	3.08	0	0	3.08	0	0	0	3.85	1	1	0	0	1	0	0	0	1	1	2	0
AT4G39460		S-adenosylmethionine carrier 1	0.19	2.64	0.928	-0.492	0.0683	3.14	0.928	0.492	8.35715e+06	2.49357e+07	2.82245e+07	3.58078e+07	2.09546e+07	2.79362e+07	8.12351e+06	0	0	8.65925	10.9234	3.37506	15.8418	5.35924	10.2296	8.68099	2.94182	3.84989	6.46	6.46	4.31	6.46	6.46	6.46	6.46	4.31	4.31	2	2	1	2	2	2	2	1	1	4	5	1
AT1G77030		hydrolases, acting on acid anhydrides, in phosphorus-containing anhydrides;ATP-dependent helicases;nucleic acid binding;ATP binding;RNA binding;helicases	0.819	0.72	0.929	0.331	0.915	0.389	0.929	-0.331	9.24489e+06	6.11551e+06	6.78533e+06	4.41286e+06	9.99873e+06	5.59215e+06	2.67812e+06	1.07831e+06	5.82671e+06	6.34042	3.18241	2.91361	2.3306	3.18757	2.13498	4.23103	1.71076	2.37929	5.8	2.84	1.18	1.18	1.18	2.13	2.49	1.66	2.84	5	2	1	1	1	2	2	1	2	7	2	2
AT2G25450		2-oxoglutarate (2OG) and Fe(II)-dependent oxygenase superfamily protein	0.461	2.05	0.963	-0.00585	0.504	2.06	0.963	0.00585	4.17173e+06	5.584e+06	17683967	7.52643e+06	3.50367e+06	1.64853e+07	0	0	7224936	4.03415	6.12207	5.19703	3.75537	0	4.50373	0	0	2.37982	6.41	5.57	2.79	5.57	2.79	2.79	0	0	2.79	2	2	1	2	1	1	0	0	1	2	3	2
AT5G19100		Eukaryotic aspartyl protease family protein	0.845	0.634	0.96	0.0433	0.879	0.59	0.96	-0.0433	7.5408e+06	8.77573e+06	7.79739e+06	7.92935e+06	9.8853e+06	9.03021e+06	1.51595e+06	0	1.38575e+07	5.91907	1.63022	0	4.52097	3.66053	0	6.20883	0	0	14.83	9.97	6.65	10.74	4.09	10.49	8.44	0	2.56	5	3	2	4	2	3	3	0	1	5	3	2
AT2G17265		homoserine kinase	0.877	0.637	0.952	-0.19	0.864	0.827	0.952	0.19	6.91215e+06	7.87214e+06	0	9.04253e+06	0	6679244	1.15943e+06	0	4.44251e+06	9.00673	1.72808	1.9228	7.83592	0	3.30732	4.78562	0	1.86846	10.27	11.62	4.59	10.27	0	4.05	7.03	0	4.05	3	3	1	3	0	1	2	0	1	3	3	1
AT5G58100		unknown protein; INVOLVED IN: pollen exine formation; EXPRESSED IN: 19 plant structures; EXPRESSED DURING: 8 growth stages; BEST Arabidopsis thaliana protein match is: unknown protein (TAIR:AT3G28720.1); Has 35333 Blast hits to 34131 proteins in 2444 species: Archae - 798; Bacteria - 22429; Metazoa - 974; Fungi - 991; Plants - 531; Viruses - 0; Other Eukaryotes - 9610 (source: NCBI BLink).	0.92	0.22	0.882	0.512	0.925	-0.292	0.882	-0.512	3.31777e+06	6.06949e+06	3.23323e+06	3072578	0	5.20175e+06	2.59387e+06	656357	4.74441e+06	5.35861	2.1858	0	0	0	1.73104	2.29214	0	1.95318	2.54	1.48	2.22	1.06	0	2.54	2.33	1.48	2.33	2	1	2	1	0	2	2	1	2	2	1	2
AT1G49760		poly(A) binding protein 8	0.895	0.37	0.953	-0.125	0.888	0.495	0.953	0.125	8.60987e+06	1.85318e+07	1.71792e+07	1.39253e+07	16725401	1.95636e+07	2.69419e+06	5.91523e+06	1.56317e+07	26.6046	26.4885	14.6346	19.1423	14.8169	11.1553	5.88207	8.29698	18.6215	12.22	13.71	9.39	10.73	14.9	9.99	8.05	5.81	9.39	7	8	5	6	9	5	4	3	5	11	15	10
AT1G59870		ABC-2 and Plant PDR ABC-type transporter family protein	0.918	-0.298	0.853	0.744	0.801	-1.04	0.853	-0.744	3.98024e+06	3.44289e+06	7.68039e+06	6833403	0	7.08932e+06	1.11953e+06	2.39367e+06	2.30232e+07	1.88979	0	4.67535	8.60969	0	4.31333	0	1.71925	16.1479	1.97	1.09	4.36	2.25	0	2.59	0.68	2.86	8.03	3	2	7	4	0	4	1	4	12	3	2	7
AT4G18950		Integrin-linked protein kinase family	0.905	0.352	0.959	0.0622	0.927	0.29	0.959	-0.0622	4.67689e+06	5.20051e+06	2.33256e+07	1.07263e+07	5.85797e+06	1.01634e+07	2.56081e+06	2.81536e+06	7.41431e+06	1.85924	1.77656	18.5969	19.2517	1.80834	1.92352	1.61085	1.7552	3.44592	8.5	1.53	23.53	14.38	1.53	7.19	7.19	5.45	3.27	4	1	10	6	1	3	3	2	2	6	1	14
AT1G66200		glutamine synthase clone F11	0.933	-0.213	0.939	0.593	0.919	-0.806	0.939	-0.593	7.50508e+06	0	1.02948e+07	2.6568e+07	0	0	0	0	2.4507e+07	2.54702	0	1.94861	35.8859	0	0	0	0	16.4456	6.18	0	6.18	13.76	0	0	0	0	6.18	2	0	2	5	0	0	0	0	2	2	0	4
AT5G11200		DEAD/DEAH box RNA helicase family protein	0.853	0.486	0.892	-0.397	0.667	0.883	0.892	0.397	1.26874e+07	1.57013e+07	1.34603e+07	3.24972e+07	0	2.33003e+07	3.66712e+06	7.55219e+06	1.3196e+07	11.0234	2.14792	3.41287	7.49619	0	1.74014	7.22695	5.82226	5.7756	7.73	6.09	5.39	6.09	0	2.34	7.73	3.75	7.73	4	3	3	3	0	1	4	2	4	8	3	3
AT1G33810		unknown protein; FUNCTIONS IN: molecular_function unknown; INVOLVED IN: biological_process unknown; LOCATED IN: chloroplast thylakoid membrane, chloroplast, chloroplast envelope; EXPRESSED IN: 22 plant structures; EXPRESSED DURING: 13 growth stages; Has 39 Blast hits to 39 proteins in 18 species: Archae - 0; Bacteria - 0; Metazoa - 0; Fungi - 0; Plants - 39; Viruses - 0; Other Eukaryotes - 0 (sou…	0.925	0.261	0.405	1.56	0.77	-1.29	0.405	-1.56	7.96093e+06	1.08265e+07	5.2927e+06	0	8.06067e+06	2.38086e+06	8.90039e+06	0	3.74219e+06	4.37301	4.67473	0	0	1.77658	0	4.2389	0	0	18.12	23.19	11.59	0	6.52	11.59	23.19	0	11.59	2	3	1	0	1	1	3	0	1	2	3	1
AT3G55170		Ribosomal L29 family protein	0.927	-0.247	0.958	0.115	0.933	-0.363	0.958	-0.115	4.33297e+09	6.95121e+09	1.46279e+09	1.1251e+10	5.1926e+09	7.59955e+08	5.28832e+09	9.38992e+08	2.90953e+09	254.422	166.143	104.972	224.965	148.53	90.6273	273.265	125.29	119.743	69.92	78.05	29.27	78.86	79.67	34.96	79.67	32.52	40.65	22	19	9	19	19	8	19	8	8	99	84	45
AT3G24170		glutathione-disulfide reductase	0.917	0.289	0.946	-0.236	0.903	0.525	0.946	0.236	1.93394e+07	5.19424e+07	3.42413e+07	2.31784e+07	4.6263e+07	6.70739e+07	6.40466e+06	2.55915e+07	2.25549e+07	28.7292	13.3179	15.3769	15.6956	9.84429	15.5424	1.87337	15.923	17.985	16.83	11.02	9.82	11.02	11.02	12.22	8.02	11.42	11.42	8	5	4	5	5	5	3	5	5	14	5	7
AT4G08850		Leucine-rich repeat receptor-like protein kinase family protein	0.93	0.187	0.0443	2.35	0.383	-2.16	0.0443	-2.35	7.28547e+06	4.777e+06	1.42235e+07	0	1.93126e+06	7.08978e+06	2.12527e+06	2.28275e+06	1.35517e+07	7.82484	3.46301	3.59848	0	0	0	2.05089	1.80533	3.72066	6.14	2.78	4.46	0	0.79	2.18	1.29	4.06	2.78	5	2	4	0	1	2	1	3	2	5	2	4
AT3G28200		Peroxidase superfamily protein	0.284	2.19	0.903	0.615	0.624	1.58	0.903	-0.615	2.1573e+07	6.49985e+07	7.94756e+06	1.30395e+07	2.6836e+07	1.1353e+07	6.3607e+06	1.03878e+06	3.47449e+06	30.2681	24.0204	11.1146	17.4254	8.78486	14.657	5.85902	0	1.65728	32.28	29.11	12.03	24.05	11.08	24.05	12.03	5.38	5.38	8	8	3	6	3	6	3	1	1	12	15	5
AT3G07390		auxin-responsive family protein	0.921	-0.34	0.833	0.992	0.792	-1.33	0.833	-0.992	1.87594e+06	0	14851518	2.89045e+06	0	1.26959e+06	0	0	1.2271e+07	3.12897	0	7.83536	2.5924	0	0	0	0	4.87289	4.03	0	4.03	4.03	0	4.03	0	0	4.03	1	0	1	1	0	1	0	0	1	1	0	4
AT5G67510		Translation protein SH3-like family protein	0.409	-1.41	0.919	-0.393	0.727	-1.02	0.919	0.393	5.74579e+07	1.75415e+08	1.491e+08	2.73786e+08	1.2968e+08	1.22741e+08	6.66412e+07	1.26507e+08	6.54483e+08	48.5213	39.5933	59.6498	56.6195	47.0365	50.1537	34.8405	47.1789	93.4003	30.14	42.47	30.14	34.93	29.45	30.14	29.45	30.14	52.05	8	9	10	12	9	10	8	9	12	17	19	24
AT4G26900		HIS HF	0.903	0.557	0.928	-0.519	0.852	1.08	0.928	0.519	3.79959e+06	0	3.09656e+06	7.4928e+06	0	0	0	0	2.80972e+06	2.18992	0	2.2804	2.10538	0	0	0	0	1.67205	1.69	0	4.05	1.69	0	0	0	0	2.03	1	0	2	1	0	0	0	0	1	1	0	2
AT3G09500		Ribosomal L29 family protein	0.929	-0.222	0.958	0.12	0.934	-0.342	0.958	-0.12	4.33297e+09	7.32811e+09	1.50801e+09	1.1251e+10	5.26747e+09	8.05813e+08	5.28832e+09	9.38992e+08	2.9996e+09	338.565	246.136	138.884	306.08	232.209	104.862	386.763	155.338	168.738	85.37	77.24	51.22	78.86	78.86	49.59	80.49	50.41	63.41	31	22	15	26	23	13	24	13	16	136	128	68
AT3G04840		Ribosomal protein S3Ae	0.683	-0.825	0.929	-0.274	0.859	-0.551	0.929	0.274	4.54259e+08	1.05973e+09	1.22978e+09	1.58164e+09	8.70256e+08	9.73347e+08	5.02549e+08	6.57488e+08	1.95339e+09	229.466	185.981	191.64	194.052	160.787	199.547	228.576	163.252	309.985	73.28	60.69	53.82	65.65	56.11	56.87	61.07	56.11	66.41	25	20	19	21	18	20	21	18	26	95	82	90
AT3G14420		Aldolase-type TIM barrel family protein	0.876	0.429	0.907	-0.37	0.754	0.799	0.907	0.37	3.05064e+08	5.75317e+08	2.66473e+08	6.32307e+08	3.47327e+08	5.88248e+08	2.06549e+08	9.54942e+07	1.90422e+08	201.863	133.06	146.496	290.38	98.0062	275.251	141.904	103.985	168.212	74.14	58.62	57.77	61.49	46.26	62.94	55.46	53.95	54.5	24	19	20	21	14	24	18	16	19	90	71	74
AT1G63970		isoprenoid F	0.926	-0.299	0.42	1.97	0.55	-2.27	0.42	-1.97	0	0	1.20271e+07	1.7966e+07	0	0	0	3.97868e+06	1.43781e+07	0	0	1.92628	0	0	0	0	1.77177	2.10885	0	0	5.38	5.38	0	0	0	5.38	5.38	0	0	1	1	0	0	0	1	1	0	0	1
AT1G35680		Ribosomal protein L21	0.858	-1.63	0.929	-0.915	0.93	-0.715	0.929	0.915	3.07914e+06	298205	1.34593e+07	2.52203e+07	824689	9723569	0	1.22597e+07	2.94212e+07	4.90563	2.1455	2.81657	15.3969	2.45433	0	0	5.20293	9.94737	16.82	10.45	9.55	28.18	10.45	3.18	0	13.18	13.18	2	1	2	5	1	1	0	3	3	2	1	2
AT4G24340		Phosphorylase superfamily protein	0.936	0.106	0.883	1.02	0.902	-0.91	0.883	-1.02	5.56615e+06	1.46513e+07	3.70414e+07	0	8.35104e+06	4.65728e+07	2.47097e+06	9.78406e+06	1.9637e+07	4.28308	8.55312	19.1386	0	7.65533	31.7639	2.1039	3.05148	13.0288	3.55	7.69	24.56	0	9.76	31.36	4.14	3.25	12.13	2	3	7	0	3	10	1	1	4	2	3	10
AT2G38750		annexin 4	0.704	2.02	0.934	0.618	0.859	1.4	0.934	-0.618	1.38316e+08	6.98243e+07	1.41154e+07	7.31563e+07	2.39833e+07	2.75103e+07	4.49571e+07	0	1.46039e+07	81.5869	21.559	2.22477	35.7864	19.0701	15.2826	39.7775	0	0	43.26	22.57	2.82	29.78	16.3	15.67	25.08	0	6.58	17	8	1	10	5	4	8	0	1	34	11	1
AT3G44330		INVOLVED IN: protein processing; LOCATED IN: mitochondrion, endoplasmic reticulum, plasma membrane, vacuole; EXPRESSED IN: 25 plant structures; EXPRESSED DURING: 13 growth stages; CONTAINS InterPro DOMAIN/s: Nicalin (InterPro:IPR016574), EF-Hand 1, calcium-binding site (InterPro:IPR018247), Nicastrin (InterPro:IPR008710); Has 245 Blast hits to 243 proteins in 99 species: Archae - 6; Bacteria - 10…	0.753	1.32	0.935	-0.445	0.615	1.76	0.935	0.445	8.32886e+06	8.50298e+06	804684	1.26605e+07	2.88641e+06	5.03466e+06	1.70262e+06	0	1.1023e+06	15.3589	4.46594	0	17.7901	0	4.09924	4.68925	0	0	14.87	8.32	2.83	21.59	2.83	10.09	4.78	0	4.78	8	4	1	9	1	4	2	0	2	8	4	1
AT5G36170		high chlorophyll fluorescent 109	0.935	-0.0606	0.875	-0.51	0.9	0.449	0.875	0.51	1035437	2.85799e+06	0	2.93958e+06	3.76002e+06	4663036	0	0	2.88923e+06	4.14475	2.8127	0	3.11137	2.27364	2.27317	0	0	2.04479	5.88	8.18	0	8.18	3.58	3.58	0	0	3.58	2	2	0	2	1	1	0	0	1	2	2	0
AT1G09640		Translation elongation factor EF1B, gamma chain	0.905	-0.328	0.949	-0.17	0.938	-0.159	0.949	0.17	2.15853e+07	1.98952e+07	3.42181e+07	4.6227e+07	1.42496e+07	4.06534e+07	8.43501e+06	1.8334e+07	3.68667e+07	37.6416	15.3301	33.7822	70.2749	15.7165	29.323	15.5032	17.9425	52.6553	29.71	14.73	29.71	38.16	14.73	31.88	19.81	21.74	36.23	11	5	10	15	6	9	7	7	12	19	6	18
AT1G51800		Leucine-rich repeat protein kinase family protein	0.919	0.266	0.931	-0.35	0.886	0.617	0.931	0.35	1.11281e+07	1.01894e+07	3.82785e+07	2.73928e+07	0	3.30982e+07	3.18535e+06	6.77718e+06	2.26581e+07	26.4606	4.67176	37.8698	10.8228	0	24.2397	6.75013	8.54688	19.4036	12.08	3.02	15.32	5.37	0	11.74	3.02	3.47	10.96	9	3	13	4	0	11	3	3	8	10	3	17
AT4G14160		Sec23/Sec24 protein transport family protein	0.764	0.933	0.265	1.33	0.918	-0.4	0.265	-1.33	4.82774e+06	4.75097e+06	3.82404e+06	5.20665e+06	1.34803e+06	1.96858e+06	0	528100	4.36569e+06	6.23849	7.4824	2.84358	3.8335	2.01694	1.72506	0	0	3.29732	4.79	6.09	5.7	4.79	4.02	2.33	0	2.33	2.33	2	4	3	2	2	1	0	1	1	2	4	3
AT1G06950		translocon at the inner envelope membrane of chloroplasts 110	0.875	0.508	0.951	-0.159	0.859	0.667	0.951	0.159	5.20698e+07	6.54947e+07	2.85966e+07	8.24307e+07	4.09326e+07	5.15186e+07	3.49718e+07	9.66267e+06	1.96826e+07	167.942	87.489	39.4079	149.173	52.2015	86.5574	121.948	29.9123	25.414	40.85	33.37	18.9	34.65	24.7	25	29.13	14.67	13.39	37	31	18	35	23	28	29	13	11	64	45	25
AT3G04870		zeta-carotene desaturase	0.927	0.222	0.74	-1.11	0.753	1.34	0.74	1.11	6.52339e+06	9.13992e+06	0	1.70037e+07	5.9683e+06	8.2911e+06	3.17214e+06	0	5.3437e+06	11.0439	6.15902	0	21.1005	4.35495	2.32538	3.43939	0	2.47218	11.47	5.73	0	17.38	3.58	9.5	3.41	0	2.15	6	3	0	9	2	4	2	0	1	6	3	0
AT5G10770		Eukaryotic aspartyl protease family protein	0.918	-0.254	0.875	0.562	0.821	-0.816	0.875	-0.562	0	2.70677e+06	0	2.90166e+06	0	0	1.94873e+06	0	1.2113e+06	0	2.2849	0	4.49211	0	0	0	0	0	0	4.22	0	8.86	0	0	3.16	0	4.22	0	1	0	3	0	0	1	0	1	0	1	0
AT5G64040		photosystem I reaction center subunit PSI-N, chloroplast, putative / PSI-N, putative (PSAN)	0.93	0.343	0.433	2.96	0.752	-2.62	0.433	-2.96	1.55914e+08	3.1074e+08	1.02725e+08	3.43817e+08	0	8.05536e+07	1.34869e+08	3.41813e+07	103850694	19.1222	2.43093	8.17951	29.0553	0	7.39537	20.8673	4.8705	7.9118	35.67	5.85	5.85	30.99	0	5.85	30.41	5.85	5.85	7	1	1	6	0	1	4	1	1	10	1	3
AT5G24650		Mitochondrial import inner membrane translocase subunit Tim17/Tim22/Tim23 family protein	0.929	-0.153	0.941	-0.271	0.943	0.118	0.941	0.271	6.69311e+06	1.46625e+07	1.84293e+07	2.67415e+07	5.02554e+06	3.03046e+07	9.95317e+06	3.63783e+06	1.81661e+07	4.99344	3.67449	6.57924	28.8139	0	11.8169	14.6974	2.27135	5.27491	15.44	11.97	25.1	25.1	6.56	30.5	16.6	11.2	10.04	2	2	5	5	1	7	3	2	2	2	3	5
AT3G54400		Eukaryotic aspartyl protease family protein	0.889	0.435	0.941	0.248	0.936	0.187	0.941	-0.248	93253132	4.5301e+08	2.72e+08	1.35721e+08	2.83036e+08	2.28907e+08	6.12242e+07	6.99987e+07	2.12802e+08	52.6561	58.7458	45.4989	27.2779	41.3417	34.8344	26.2497	25.4784	42.1164	25.41	28.24	26.35	20.94	28	26.35	17.88	17.88	25.88	9	12	11	8	11	11	7	7	10	23	29	23
AT3G32980		Peroxidase superfamily protein	0.894	-0.809	0.872	1.08	0.742	-1.89	0.872	-1.08	7.81766e+06	0	5164679	1.16392e+07	0	0	0	0	1.93213e+07	7.19455	0	2.06883	16.1555	0	0	0	0	13.3155	17.61	0	3.98	21.31	0	0	1.99	0	13.64	4	0	1	5	0	0	1	0	5	5	0	1
AT5G04600		RNA-binding (RRM/RBD/RNP motifs) family protein	0.905	-0.513	0.591	1.4	0.517	-1.91	0.591	-1.4	18132007	5.8047e+06	8.45443e+06	1.29556e+06	1.05843e+07	4.51036e+06	3.32116e+06	6.84451e+06	2.22926e+07	7.64826	5.18047	3.17925	2.24179	9.20797	2.81327	7.29438	3.2412	3.43351	19.37	19.37	13.96	19.37	19.37	5.41	19.37	19.37	5.41	2	2	1	2	3	1	2	2	1	2	2	1
AT5G14260		Rubisco methyltransferase family protein	0.852	1.12	0.797	1.31	0.943	-0.191	0.797	-1.31	5.57188e+06	9.21942e+06	8.21051e+06	1.16006e+07	0	11444901	0	0	8.36216e+06	2.6151	2.0015	4.22173	7.90381	0	2.42239	0	0	1.76245	4.67	1.75	4.86	7.78	0	1.75	0	0	1.75	2	1	2	3	0	1	0	0	1	2	1	2
AT1G18500		methylthioalkylmalate synthase-like 4	0.859	1.1	0.956	-0.19	0.857	1.29	0.956	0.19	3.22599e+06	0	1.65121e+07	9.52145e+06	0	2.31845e+07	1512055	0	0	5.95046	0	1.77996	15.2684	0	1.64308	1.61287	0	0	4.75	0	1.27	7.29	0	1.27	1.58	0	0	3	0	1	4	0	1	1	0	0	3	0	1
AT3G63170		Chalcone-flavanone isomerase family protein	0.918	-0.22	0.961	0.0277	0.928	-0.248	0.961	-0.0277	4.63841e+06	1.16756e+07	1.29737e+07	1.00476e+07	4.79732e+06	1.76259e+07	5.78056e+06	5.82378e+06	9.97808e+06	4.22601	1.91486	5.79959	6.31064	0	7.92495	1.61091	3.94558	7.14387	5.02	5.38	11.47	11.47	3.58	18.28	2.51	6.09	10.75	2	2	3	3	1	5	1	2	3	2	2	3
AT3G47800		Galactose mutarotase-like superfamily protein	0.831	0.672	0.904	0.446	0.933	0.226	0.904	-0.446	6.43174e+07	2.67273e+08	2.47285e+08	9.23245e+07	9.66086e+07	2.41455e+08	4.09954e+07	4.9885e+07	1.00842e+08	35.9717	70.9434	67.5095	57.6957	41.9874	62.9459	27.7837	23.5238	40.0738	19.83	34.36	30.45	33.8	21.51	30.45	23.74	22.63	22.63	7	12	10	10	8	10	6	6	6	14	33	25
AT5G65020		annexin 2	0.751	-1.83	0.816	-1.41	0.935	-0.421	0.816	1.41	7.34158e+06	0	0	9.14768e+06	0	1.5724e+07	0	4.81522e+06	1.03591e+07	12.2725	0	0	10.6288	0	7.23069	0	0	8.35517	19.24	0	0	12.3	0	9.15	0	2.84	13.88	5	0	0	3	0	2	0	1	4	6	0	0
AT1G61730		DNA-binding storekeeper protein-related transcriptional regulator	0.319	-2.35	0.923	-0.556	0.608	-1.8	0.923	0.556	0	0	0	0	0	0	0	6.17449e+06	6040046	0	0	0	0	0	0	0	2.11719	0	0	0	0	0	0	0	0	2.39	1.6	0	0	0	0	0	0	0	1	1	0	0	0
AT4G01800		Albino or Glassy Yellow 1	0.923	0.179	0.926	-0.308	0.887	0.487	0.926	0.308	6.15586e+06	5.03073e+06	5.73743e+06	1.30815e+07	3.77071e+06	7.73875e+06	2.90428e+06	1.42752e+06	5.11561e+06	23.9515	8.41081	17.9313	22.3314	3.06213	13.855	23.2109	0	8.74082	12.52	7.93	8.32	8.12	3.42	9.59	12.52	2.54	6.36	10	6	7	7	3	8	11	2	5	10	6	8
AT1G09780		Phosphoglycerate mutase, 2,3-bisphosphoglycerate-independent	0.917	-0.56	0.908	-0.966	0.937	0.406	0.908	0.966	1.27996e+06	0	6.41055e+06	1.40274e+07	0	0	0	0	1.74267e+07	0	0	2.13196	20.2172	0	0	0	0	19.3994	9.16	0	2.15	21.54	0	0	0	0	17.24	4	0	1	11	0	0	0	0	7	7	0	1
AT3G58140		phenylalanyl-tRNA synthetase class IIc family protein	0.924	0.336	0.908	-0.759	0.871	1.09	0.908	0.759	4.8226e+06	0	8.64534e+06	6.96072e+06	0	1.09883e+07	0	0	9.29253e+06	13.121	0	1.91617	13.4743	1.95468	10.335	0	1.80026	5.24477	16.78	0	8.86	18.41	1.63	11.19	0	3.03	6.53	6	0	3	7	1	4	0	1	2	7	0	3
AT1G30690		Sec14p-like phosphatidylinositol transfer family protein	0.938	0.0372	0.844	0.978	0.877	-0.94	0.844	-0.978	6.60005e+06	2.52726e+06	1.63079e+06	1.19112e+07	0	0	1.53967e+06	0	6630506	7.52839	1.98415	0	1.60419	0	0	1.99581	0	0	6.67	2.78	2.78	8.33	0	0	4.63	0	7.41	3	1	1	3	0	0	2	0	3	3	1	1
AT2G35490		Plastid-lipid associated protein PAP / fibrillin family protein	0.904	0.606	0.879	0.92	0.937	-0.314	0.879	-0.92	1.06891e+07	3.77753e+06	1.60145e+07	1.86046e+07	0	5.7718e+06	0	1.65379e+06	2.36562e+07	10.0224	3.00251	12.4529	21.8094	0	5.21961	0	1.77425	19.3289	14.89	3.99	17.29	13.83	0	8.24	0	3.99	17.29	4	1	5	4	0	2	0	1	5	5	1	6
AT1G62850		Class I peptide chain release factor	0.816	-0.573	0.864	0.454	0.512	-1.03	0.864	-0.454	6.14783e+06	1.51428e+07	7.78832e+06	7.07648e+06	6.25494e+06	8.16144e+06	4.84322e+06	5.77551e+06	1.67405e+07	3.91005	11.4196	8.49164	5.80357	10.8282	11.6597	7.92082	6.34635	6.15356	13.98	18.64	15.25	15.25	17.37	21.19	15.25	5.51	15.25	2	3	3	2	3	3	2	1	2	2	4	3
AT3G25230		rotamase FKBP 1	0.692	0.963	0.954	0.117	0.791	0.846	0.954	-0.117	4.01689e+07	7.24389e+07	3.18693e+07	4.45592e+07	4.92833e+07	4.23971e+07	2.25175e+07	9.27253e+06	1.17487e+07	76.6812	44.8089	46.318	62.6569	39.6575	57.8677	70.0626	17.4973	27.0195	26.86	23.41	21.96	24.32	22.87	27.95	20.87	12.34	15.25	17	14	14	15	14	16	13	6	8	38	26	22
AT4G35250		NAD(P)-binding Rossmann-fold superfamily protein	0.753	0.719	0.954	-0.104	0.724	0.823	0.954	0.104	2.83588e+07	3.66868e+07	2.21899e+07	6.37193e+07	1.90858e+07	3.02068e+07	8.48914e+06	7.26435e+06	1.64715e+07	29.8054	5.32642	8.22621	43.1325	5.96804	16.6303	14.4004	5.79493	7.5512	27.59	10.63	10.89	28.35	10.63	14.43	13.67	9.11	8.86	11	4	4	12	4	6	5	3	4	17	4	6
AT1G49670		ARP protein (REF)	0.829	0.828	0.953	-0.171	0.807	0.999	0.953	0.171	5.0559e+06	1.30524e+07	0	4.52427e+06	1.21448e+07	9.61811e+06	0	3.70595e+06	2.80739e+06	1.82781	3.871	0	4.48545	4.10622	6.46576	0	1.89185	0	2.7	3.97	0	3.97	3.97	6.2	0	3.66	7.15	2	2	0	2	2	3	0	2	3	2	3	0
AT1G54270		eif4a-2	0.915	0.203	0.93	-0.247	0.879	0.45	0.93	0.247	8.15648e+07	1.07768e+08	9.33815e+07	1.22311e+08	1.06743e+08	1.34546e+08	3.14805e+07	4.12164e+07	8.12907e+07	101.428	58.6959	31.7869	110.763	69.4936	58.9104	44.0369	30.8506	53.0769	48.3	38.11	29.13	43.93	34.71	35.44	23.3	23.54	27.67	20	15	10	18	14	16	8	10	11	45	34	21
AT3G13920		eukaryotic translation initiation factor 4A1	0.915	0.203	0.93	-0.247	0.879	0.45	0.93	0.247	8.15648e+07	1.07768e+08	9.33815e+07	1.22311e+08	1.06743e+08	1.34546e+08	3.14805e+07	4.12164e+07	8.12907e+07	109.81	66.4241	31.5353	118.102	75.0322	60.4886	50.4478	35.0738	53.0007	47.01	38.06	33.33	45.77	38.06	37.81	23.13	26.62	33.33	19	15	11	19	16	18	9	12	14	47	36	23
AT2G29080		FTSH protease 3	0.934	-0.125	0.812	1.02	0.83	-1.15	0.812	-1.02	6.00798e+06	5.69419e+06	2.58392e+06	2.90736e+06	0	1.33558e+07	2.86725e+06	0	3.36747e+06	1.99133	1.89076	0	4.51842	0	6.53586	2.99651	0	2.01581	1.48	1.48	0.87	3.71	0	7.17	1.36	0	2.47	1	1	1	3	0	5	1	0	2	1	1	1
AT1G09750		Eukaryotic aspartyl protease family protein	0.879	0.439	0.927	0.305	0.94	0.134	0.927	-0.305	3.37899e+07	1.03058e+08	3.00927e+07	4.02701e+07	4.99403e+07	3.13629e+07	1.39081e+07	1.15238e+07	3.12498e+07	8.96956	22.825	9.83156	16.3692	5.83764	2.2653	3.97513	1.73308	11.2019	8.46	11.36	8.02	12.69	9.58	11.36	5.12	2	11.36	4	5	3	5	3	4	3	1	4	8	11	6
AT2G25830		YebC-related	0.888	0.405	0.876	0.489	0.944	-0.0837	0.876	-0.489	1.79458e+07	4.21481e+07	2.08789e+07	2.01222e+07	1.41603e+07	2.57018e+07	9.89216e+06	1.2767e+07	1.05643e+07	12.7065	19.062	14.3053	13.0996	4.52874	15.5319	10.4436	5.30316	9.26404	16.92	26.89	13.29	12.99	8.46	13.6	12.69	7.55	13.29	4	8	4	4	2	5	3	2	4	5	10	7
AT4G16155		dihydrolipoyl dehydrogenases	0.851	1.24	0.962	0.0222	0.876	1.22	0.962	-0.0222	1.29818e+07	0	1.85519e+07	3.09075e+07	0	1.61202e+07	2.56693e+06	0	1.50778e+07	10.5708	0	13.5401	22.5434	0	11.5647	1.90475	0	14.5825	8.73	0	6.51	12.22	0	6.51	3.49	1.27	8.41	5	0	4	7	0	4	2	1	5	7	0	5
AT3G56650		Mog1/PsbP/DUF1795-like photosystem II reaction center PsbP family protein	0.215	2.33	0.953	0.179	0.282	2.15	0.953	-0.179	7.97278e+06	4.73169e+06	1.09134e+07	1.75522e+07	5.36225e+06	5.42748e+06	0	0	5.06535e+06	3.71603	6.8692	7.90603	8.33106	1.63995	0	0	0	1.93397	7.63	17.94	16.41	17.94	6.87	6.11	0	0	6.11	2	3	3	3	2	1	0	0	1	2	3	4
AT2G01250		Ribosomal protein L30/L7 family protein	0.37	-1.42	0.935	0.285	0.207	-1.7	0.935	-0.285	6.37924e+08	1.63308e+09	2.19333e+09	1.52225e+09	1.14631e+09	9.27774e+08	8.14294e+08	1.97441e+09	5.32612e+09	292.7	247.623	352.687	298.052	257.896	261.304	364.053	376.317	622.144	69.42	67.36	66.53	77.69	66.53	62.81	71.9	67.77	69.83	31	27	33	31	25	28	29	34	39	121	117	168
AT1G48600		S-adenosyl-L-methionine-dependent methyltransferases superfamily protein	0.799	-1.24	0.957	-0.149	0.857	-1.09	0.957	0.149	3.31094e+06	0	0	7.50587e+06	0	795566	0	0	4.99142e+06	5.22158	0	0	6.07353	2.83093	0	0	0	0	5.89	0	0	13.89	2.32	3.37	0	0	2.95	2	0	0	4	1	1	0	0	1	2	0	0
AT3G13580		Ribosomal protein L30/L7 family protein	0.37	-1.5	0.958	0.0766	0.337	-1.58	0.958	-0.0766	3.02144e+08	1.08323e+09	1.33279e+09	1.17454e+09	7.27407e+08	5.57747e+08	4.99965e+08	1.12586e+09	3.47318e+09	149.56	156.668	294.881	180.614	150.259	213.145	236.14	338.875	455.126	43.44	55.33	61.89	52.05	59.02	58.61	55.74	61.07	65.57	18	20	28	19	20	24	20	26	34	62	78	131
AT1G69200		fructokinase-like 2	0.829	-0.654	0.954	0.121	0.813	-0.775	0.954	-0.121	2.81041e+06	7.08639e+06	7.7156e+06	5.05599e+06	9.2449e+06	3.27315e+06	3.37253e+06	3.94144e+06	8.82566e+06	6.90659	1.87891	6.75587	2.12381	20.3573	4.05415	7.01213	2.06529	4.613	3.9	3.08	3.08	3.9	6.82	3.08	3.9	3.9	5.52	2	2	2	2	4	2	3	2	3	3	3	3
AT1G11860		Glycine cleavage T-protein family	0.841	0.491	0.947	-0.153	0.799	0.644	0.947	0.153	328243425	5.35373e+08	4.41632e+08	8.0297e+08	3.05337e+08	5.57357e+08	1.39858e+08	1.31259e+08	2.98618e+08	281.279	224.263	235.041	302.657	162.103	274.721	185.015	134.508	209.799	56.62	43.87	49.26	52.94	41.67	47.06	36.52	43.63	44.12	24	17	22	23	18	21	15	18	20	110	92	93
AT4G19710		aspartate kinase-homoserine dehydrogenase ii	0.939	0.0228	0.959	0.103	0.947	-0.0798	0.959	-0.103	3.32859e+06	0	5.24509e+06	4.64596e+06	0	3.49942e+06	0	2.78861e+06	3226431	7.43011	0	0	7.70715	0	1.69402	0	0	3.336	5.79	0	1.2	3.93	0	1.2	0	1.2	2.07	5	0	1	3	0	1	0	1	1	5	0	1
AT2G36880		methionine adenosyltransferase 3	0.936	-0.0515	0.943	-0.202	0.938	0.15	0.943	0.202	3.8889e+07	4.06598e+07	5.38503e+07	7.01663e+07	3.21993e+07	7.3467e+07	1.35621e+07	2.80135e+07	4.89201e+07	66.0275	22.7842	34.7153	90.4415	19.34	39.4955	19.1671	28.8758	40.9565	24.87	13.85	31.79	32.05	11.79	33.33	17.44	15.38	17.95	9	5	8	12	5	8	6	6	7	28	11	19
AT2G33150		peroxisomal 3-ketoacyl-CoA thiolase 3	0.505	0.999	0.922	0.294	0.786	0.705	0.922	-0.294	4.63998e+07	6.36325e+07	7.11688e+07	4.13788e+07	5.46093e+07	6.45934e+07	1.27757e+07	1.18579e+07	3.40365e+07	87.1028	107.67	66.2768	94.0748	80.8171	69.9031	37.9835	11.565	37.9523	32.9	38.96	35.06	34.63	41.13	37.01	20.56	16.45	26.84	12	12	9	10	13	11	7	5	7	34	41	27
AT3G01910		sulfite oxidase	0.905	-0.677	0.946	0.412	0.886	-1.09	0.946	-0.412	2.96559e+06	0	7135094	6.4392e+06	6.05055e+06	5.86351e+06	0	0	2.43427e+07	2.10524	0	0	3.48008	0	1.89572	0	0	1.86023	10.18	0	2.54	13.74	4.15	5.6	0	0	8.14	3	0	1	5	1	2	0	0	2	3	0	1
AT3G14415		Aldolase-type TIM barrel family protein	0.857	0.511	0.924	-0.309	0.756	0.82	0.924	0.309	3.43234e+08	5.82925e+08	2.66473e+08	6.34824e+08	3.56034e+08	5.75013e+08	2.19159e+08	9.23028e+07	1.78753e+08	218.758	159.46	167.906	299.366	117.838	297.187	178.616	103.034	172.978	70.84	60.76	56.68	60.76	42.78	59.95	56.13	47.68	53.41	23	21	18	23	15	23	20	15	19	101	83	80
AT1G10670		ATP-citrate lyase A-1	0.751	0.871	0.95	-0.171	0.695	1.04	0.95	0.171	3.84854e+07	7.04703e+07	3.59953e+07	5.45005e+07	5.36456e+07	3.05565e+07	2.56416e+07	1.07187e+07	1.13774e+07	41.1642	17.499	19.7549	30.5473	16.9196	28.826	22.6269	7.77802	6.87385	24.35	22.7	16.55	24.35	17.26	22.7	15.37	6.86	9.46	10	8	8	10	8	11	7	3	4	19	13	13
AT1G14345		NAD(P)-linked oxidoreductase superfamily protein	0.888	0.63	0.906	-0.623	0.781	1.25	0.906	0.623	4.32871e+06	1.57371e+07	5.8348e+06	3.23461e+07	1.04963e+07	5.72888e+06	7.87861e+06	0	4.66788e+06	2.52796	9.72833	4.63732	14.138	5.20066	6.44697	5.96937	0	1.66976	5.1	14.29	14.29	14.29	5.1	14.29	12.76	0	5.1	1	3	2	3	1	3	3	0	1	1	4	2
AT2G36460		Aldolase superfamily protein	0.902	0.408	0.927	0.383	0.948	0.0256	0.927	-0.383	1.50382e+08	5.87656e+07	1.36414e+08	1.85865e+08	4.19302e+07	8.93933e+07	2.04334e+07	3.6313e+07	1.36292e+08	114.513	29.0677	67.9873	124.398	33.9953	41.6105	41.1844	37.3144	94.5593	50.56	25.98	48.88	46.93	25.98	41.9	27.09	30.17	34.08	18	7	13	15	6	10	7	8	9	48	12	29
AT5G61780		TUDOR-SN protein 2	0.849	0.496	0.914	0.329	0.935	0.168	0.914	-0.329	6.00007e+07	7.68456e+07	6.99e+07	4.98402e+07	6.06466e+07	6.8965e+07	1.7191e+07	2.24734e+07	5.8265e+07	112.111	82.8629	58.7385	47.9843	66.3451	67.5561	48.3408	16.8262	49.5201	32.18	28.63	23.96	15.23	19.9	23.76	20	7.01	26.19	29	25	22	12	17	22	16	7	23	45	38	32
ATCG00790		ribosomal protein L16	0.932	-0.179	0.951	0.258	0.929	-0.437	0.951	-0.258	7.2322e+07	1.12204e+08	2.10372e+07	2.00694e+08	7.48629e+07	8.50973e+06	5.6415e+07	1.39009e+07	6.19622e+07	19.6368	18.7536	14.1742	25.6364	11.9155	4.32095	22.3585	11.0899	21.6577	45.93	48.15	42.22	42.22	27.41	31.11	42.22	42.22	42.22	5	5	4	4	3	3	4	4	4	9	12	8
AT4G26530		Aldolase superfamily protein	0.904	0.407	0.922	0.428	0.949	-0.0209	0.922	-0.428	8.04662e+07	4.19672e+07	1.04328e+08	1.35594e+08	2.10049e+07	6.51022e+07	1.33767e+07	28554524	7.76177e+07	39.9854	8.51756	46.4488	77.9904	11.5396	23.2291	19.5226	19.9023	43.5913	22.63	6.42	41.06	43.02	8.38	27.09	16.48	8.66	25.14	8	3	9	12	3	7	6	3	7	14	4	17
AT1G51980		Insulinase (Peptidase family M16) protein	0.918	-0.459	0.918	0.742	0.869	-1.2	0.918	-0.742	1.1026e+07	6.71723e+06	2.36265e+07	2.70415e+07	0	2.64939e+07	3.58626e+06	7.53996e+06	3.29527e+07	26.7895	2.3392	11.1192	37.7617	0	13.0339	5.09912	5.60294	28.0585	19.48	3.18	16.7	31.01	0	18.69	14.71	8.95	22.47	9	2	6	12	0	7	3	3	9	14	2	7
AT3G56750		unknown protein; BEST Arabidopsis thaliana protein match is: unknown protein (TAIR:AT2G41150.2); Has 128 Blast hits to 128 proteins in 16 species: Archae - 0; Bacteria - 0; Metazoa - 0; Fungi - 0; Plants - 117; Viruses - 0; Other Eukaryotes - 11 (source: NCBI BLink).	0.929	0.181	0.767	-0.974	0.779	1.16	0.767	0.974	2.12602e+06	7.82003e+06	0	5.53906e+06	8.26015e+06	6.30331e+06	4.29446e+06	0	2.34199e+06	4.61118	4.78884	0	5.67957	2.75842	2.01354	2.75649	0	0	5.71	5.71	0	5.71	5.71	6.95	2.98	0	2.48	2	2	0	2	2	2	1	0	1	2	2	0
AT2G05220		Ribosomal S17 family protein	0.906	-0.409	0.911	-0.507	0.945	0.0985	0.911	0.507	2.50923e+08	3.17282e+08	1.46277e+08	8.24194e+08	2.90295e+08	2.109e+08	4.2462e+08	5.45318e+07	2.28991e+08	92.494	54.8609	48.7368	99.0038	70.4346	69.2069	124.129	37.9858	58.8453	39.29	32.14	32.14	39.29	32.14	32.14	50.71	23.57	38.57	11	8	7	11	8	7	15	5	8	35	26	19
AT3G60190		DYNAMIN-like 1E	0.903	-0.421	0.962	0.0182	0.917	-0.439	0.962	-0.0182	1.35419e+07	3.7938e+06	8.75157e+06	1.28819e+07	6.59034e+06	6.53174e+06	1.09705e+07	3.64154e+06	5.29623e+06	41.0634	5.96869	5.68114	29.1575	8.93815	5.39896	28.2402	2.40804	2.27434	25.16	4.17	7.37	18.91	5.93	7.37	15.87	1.76	3.69	13	3	4	10	4	4	11	1	2	17	3	5
AT5G60600		4-hydroxy-3-methylbut-2-enyl diphosphate synthase	0.913	0.411	0.902	0.668	0.937	-0.256	0.902	-0.668	4.93087e+06	4.00514e+06	4.00484e+06	1.08649e+07	733353	3.17195e+06	0	0	8.74085e+06	14.0857	2.32259	2.16489	6.82476	2.33293	2.06267	0	0	7.63404	8.5	4.04	5.58	7.69	2.51	5.58	0	0	7.25	5	2	3	5	1	3	0	0	4	6	3	3
AT5G54600		Translation protein SH3-like family protein	0.902	-0.342	0.871	-0.521	0.936	0.179	0.871	0.521	1.03148e+08	3.79506e+08	1.95241e+08	5.52312e+08	2.80338e+08	1.86982e+08	1.9751e+08	7.19723e+07	2.14692e+08	72.4425	88.2455	108.74	151.853	73.5164	118.874	124.596	59.2369	100.521	41.41	35.86	35.86	46.97	35.86	35.86	46.97	34.34	27.78	12	9	9	12	9	10	11	8	8	22	32	33
AT1G31850		S-adenosyl-L-methionine-dependent methyltransferases superfamily protein	0.936	0.0705	0.956	0.128	0.947	-0.0577	0.956	-0.128	3.55445e+06	1.78436e+07	1.51843e+07	5.10809e+06	9.48052e+06	1.95118e+07	2.60179e+06	7.10176e+06	8.82708e+06	7.06292	5.74598	6.76587	4.66	0	11.2327	4.61108	2.32181	11.5004	5.97	7.3	7.79	5.97	1.66	9.95	3.81	3.81	7.79	3	4	4	3	1	5	2	2	4	4	5	4
AT5G45280		Pectinacetylesterase family protein	0.889	0.427	0.949	0.173	0.929	0.254	0.949	-0.173	9.22858e+07	3.6806e+08	1.68565e+08	1.08511e+08	0	1.98599e+08	5.8916e+07	7.22846e+07	1.08454e+08	33.6807	37.7808	27.078	40.2661	0	37.5004	33.7762	20.0923	34.2616	18.93	21.48	16.37	15.35	0	24.81	18.93	15.35	19.95	6	7	6	5	0	9	6	5	7	14	21	13
AT5G58270		ABC transporter of the mitochondrion 3	0.873	-0.622	0.959	0.0663	0.881	-0.689	0.959	-0.0663	6.04675e+07	3.37823e+08	5.55664e+07	9.79554e+07	2.02888e+08	6.37408e+07	6.80916e+07	1.01022e+08	1.18037e+08	1.60083	0	1.76154	4.9556	1.70477	3.40303	0	1.72302	5.0622	1.37	1.37	1.37	1.37	1.37	1.37	1.37	1.37	1.37	1	1	1	1	1	1	1	1	1	4	4	3
AT3G02360		6-phosphogluconate dehydrogenase family protein	0.923	0.154	0.953	-0.11	0.921	0.264	0.953	0.11	2.30517e+07	3.30188e+07	3.41727e+07	3.4952e+07	2.32823e+07	5.14693e+07	1.10746e+07	1.16814e+07	2.86028e+07	28.6282	14.3087	21.5926	30.6182	17.3178	38.7388	13.2722	8.09373	24.1939	25.31	9.47	22.02	21.19	11.73	21.4	9.05	9.67	17.28	11	5	10	9	6	10	4	4	9	18	9	14
AT1G48350		Ribosomal L18p/L5e family protein	0.896	0.841	0.885	-1.07	0.768	1.92	0.885	1.07	4.84584e+07	3.05749e+08	2.54328e+07	2.82641e+08	2.25771e+08	5.768e+07	1.4865e+08	2.33241e+06	3.02529e+07	39.0547	60.5867	8.17381	57.5884	43.8035	14.0956	56.9924	0	11.3245	38.24	47.06	12.35	40.59	47.06	12.35	43.53	12.35	12.35	9	11	2	10	8	2	8	2	2	19	31	3
AT5G42980		thioredoxin 3	0.919	-0.439	0.907	-0.811	0.935	0.371	0.907	0.811	3.42524e+06	0	0	3.84125e+07	0	0	2.28137e+06	0	1.51896e+06	5.69633	0	0	15.9274	0	0	2.31911	0	1.70013	10.17	0	0	33.05	0	0	9.32	0	9.32	1	0	0	4	0	0	1	0	1	2	0	0
AT3G13790		Glycosyl hydrolases family 32 protein	0.934	0.127	0.962	0.0387	0.947	0.0888	0.962	-0.0387	2.228e+06	12527547	2.88565e+07	5.55075e+06	8.55636e+06	2.00445e+07	0	7.32452e+06	2.08407e+07	2.62403	0	35.6303	2.48156	2.16582	20.3559	0	8.88508	18.1964	1.89	1.89	15.49	4.3	1.89	17.9	0	4.65	13.43	1	1	7	2	1	8	0	3	6	1	2	16
AT3G09840		cell division cycle 48	0.565	0.947	0.768	0.608	0.91	0.338	0.768	-0.608	50156141	3.7896e+07	4.8983e+07	4.5253e+07	2.02573e+07	3.67182e+07	1.02694e+07	9.83176e+06	2.52533e+07	112.912	48.3561	40.2738	60.3433	24.1394	33.5508	35.8532	17.6935	21.6232	38.57	21.26	25.71	19.53	14.71	19.16	19.16	12.11	10.63	32	19	17	16	12	14	14	10	9	52	29	29
AT1G21440		Phosphoenolpyruvate carboxylase family protein	0.381	1.28	0.953	0.121	0.511	1.16	0.953	-0.121	7.12872e+06	6.93127e+06	1.27178e+07	1.34859e+07	6.07099e+06	7.63742e+06	1.15779e+06	1.21629e+06	6.09743e+06	7.23456	3.62885	7.10548	12.0952	3.25676	7.45337	1.89357	0	8.28286	14.88	5.65	5.65	14.88	5.65	5.65	5.65	5.65	5.65	4	1	1	4	1	1	1	1	1	6	1	2
AT1G53310		phosphoenolpyruvate carboxylase 1	0.865	-0.831	0.944	-0.33	0.921	-0.502	0.944	0.33	1.48148e+07	1.49295e+07	4.3383e+07	3.63325e+07	1.30134e+07	5.31964e+07	3.78105e+06	2.48808e+07	1.1265e+08	21.4981	9.78022	20.8397	18.3708	11.9167	31.6237	8.09154	20.1147	70.2475	13.24	7.76	11.17	14.68	9.1	14.48	4.86	13.44	31.64	12	8	11	14	9	14	4	13	27	12	8	14
AT2G31880		Leucine-rich repeat protein kinase family protein	0.889	-0.863	0.96	0.0801	0.899	-0.943	0.96	-0.0801	8.92173e+06	0	2.59978e+07	21705900	0	2.03168e+07	3.8736e+06	6.4923e+06	1.77339e+07	9.26283	0	16.2517	7.56609	0	8.7872	5.56675	5.79913	15.3005	3.59	0	7.64	1.25	0	3.59	2.81	5.15	7.64	2	0	4	1	0	2	2	3	4	6	0	9
AT5G67400		root hair specific 19	0.925	-0.319	0.951	-0.285	0.949	-0.0339	0.951	0.285	0	8.81582e+06	0	0	5.04723e+06	7.61691e+06	3.91306e+06	0	0	0	4.60433	0	0	1.95555	4.87155	3.83489	0	0	0	6.38	0	0	3.04	6.99	6.69	0	0	0	2	0	0	1	2	2	0	0	0	2	0
AT2G07707		Plant mitochondrial ATPase, F0 complex, subunit 8 protein	0.57	-1.58	0.938	-0.366	0.779	-1.21	0.938	0.366	1.25334e+07	20084798	3.09762e+07	5.92916e+07	5.67875e+06	6.35035e+07	2.79735e+07	4.87747e+07	29913239	4.7851	5.46182	6.27279	20.9509	1.61767	14.1105	14.5068	4.17109	5.73888	17.09	12.03	12.66	20.89	7.59	12.66	17.09	12.66	5.06	3	2	2	4	1	3	3	2	1	6	3	4
AT2G30870		glutathione S-transferase PHI 10	0.716	-2.45	0.926	-0.896	0.876	-1.55	0.926	0.896	2.42489e+07	0	7.67011e+07	1.32518e+08	0	85336207	2.57363e+07	26674887	119133363	24.4749	0	9.28744	34.0715	0	6.60979	6.36719	4.31244	33.4251	17.67	0	11.16	34.42	0	5.12	4.19	5.12	36.28	5	0	2	8	0	2	1	2	9	11	0	4
AT1G10900		Phosphatidylinositol-4-phosphate 5-kinase family protein	0.93	-0.166	0.94	0.34	0.915	-0.506	0.94	-0.34	2.39506e+06	0	2.63182e+06	0	0	738728	1.95239e+06	0	0	9.85173	0	0	0	0	0	3.58598	0	0	7.56	0	3.98	0	0	2.39	2.79	0	0	4	0	2	0	0	1	2	0	0	5	0	3
AT2G03270		DNA-binding protein, putative	0.488	-1.17	0.442	0.985	0.03	-2.15	0.442	-0.985	1.25365e+06	0	1.26894e+06	0	0	0	934797	0	4.13288e+06	7.46381	0	0	0	0	0	1.94915	0	0	6.89	0	2.19	0	0	0	4.54	0	4.54	3	0	1	0	0	0	2	0	2	4	0	1
AT5G13650		elongation factor family protein	0.895	-0.435	0.273	-1.3	0.817	0.86	0.273	1.3	3.28003e+06	0	6.21198e+06	5.01952e+06	1.19535e+07	1.29772e+07	2.0426e+06	1.9348e+06	4.573e+06	10.6891	0	1.73612	11.2103	0	4.16119	1.68389	4.65033	1.80804	8.15	0	4.59	11.7	1.04	10.96	4.89	6.52	2.67	3	0	2	4	1	6	2	3	1	5	0	2
AT4G17040		CLP protease R subunit 4	0.69	-0.847	0.553	-0.836	0.949	-0.0103	0.553	0.836	1.09961e+07	4.26433e+07	3.68515e+07	5.70581e+07	3.91966e+07	5.63396e+07	2.85438e+07	1.75548e+07	3.93318e+07	8.23515	12.6132	18.1328	19.843	3.30923	28.5345	18.925	7.91328	14.1966	15.08	18.03	18.36	13.44	3.93	24.26	18.36	17.38	14.75	4	4	5	4	1	8	5	4	4	4	6	7
AT3G52930		Aldolase superfamily protein	0.913	0.316	0.94	0.281	0.948	0.0358	0.94	-0.281	1.50382e+08	6.29837e+07	1.65827e+08	1.91425e+08	5.06302e+07	1.15813e+08	2.33667e+07	4.64096e+07	1.47095e+08	199.004	44.8384	117.045	224.564	53.5912	79.7174	62.7417	58.8677	162.284	72.07	45.25	71.79	60.89	48.6	60.61	43.02	40.78	61.45	26	14	18	24	13	16	13	11	17	76	22	45
AT2G32480		ARABIDOPSIS SERIN PROTEASE	0.259	2.09	0.932	0.391	0.467	1.7	0.932	-0.391	5.57277e+06	1.69641e+07	9.44747e+06	5.41946e+06	1.04136e+07	8.9942e+06	3.92075e+06	0	0	4.62336	1.85081	2.42867	4.99102	0	6.43246	2.346	0	0	6.34	2.44	2.44	8.05	2.44	4.39	2.44	0	0	2	1	1	3	1	2	1	0	0	2	1	1
AT3G51800		metallopeptidase M24 family protein	0.921	0.228	0.872	0.582	0.921	-0.354	0.872	-0.582	1.41918e+07	5.72725e+07	4.96213e+07	1.88722e+07	2.61782e+07	3.83833e+07	6.7181e+06	1.684e+07	4.3503e+07	30.8482	30.5429	40.1007	25.3103	12.9285	30.4081	17.9283	20.0126	35.6023	17.66	22.08	26.49	18.18	15.58	18.44	14.29	15.58	15.58	8	10	11	7	7	8	5	6	7	13	14	18
AT2G43090		Aconitase/3-isopropylmalate dehydratase protein	0.846	-1.09	0.936	-0.497	0.92	-0.598	0.936	0.497	0	0	8.29873e+06	1.09082e+07	0	0	0	0	1.50792e+07	0	0	4.01384	7.89101	0	0	0	0	1.74066	0	0	20.72	14.41	0	0	0	0	13.51	0	0	3	3	0	0	0	0	2	0	0	3
AT2G42490		Copper amine oxidase family protein	0.934	0.0828	0.904	0.451	0.917	-0.368	0.904	-0.451	1.22956e+07	18940985	1.57929e+07	6.18186e+06	1.67212e+07	1.78549e+07	4.51498e+06	6.21393e+06	2.16434e+07	21.126	20.8424	17.5056	6.66985	24.0831	23.2296	4.93125	9.17027	21.3118	18.56	13.79	18.17	4.38	17.27	21.91	8.25	13.4	20.49	12	9	9	3	11	12	5	7	11	14	9	10
AT1G47128		Granulin repeat cysteine protease family protein	0.585	1.58	0.918	0.539	0.833	1.05	0.918	-0.539	6.72175e+07	5.30533e+07	6.4282e+07	8.47158e+07	1.4138e+07	7.99396e+07	2.74263e+06	1.04314e+07	5.83171e+07	28.8995	19.2782	31.4485	32.7049	6.99909	32.4349	4.12398	9.43006	32.8038	11.9	14.94	12.55	14.94	7.79	12.55	6.28	5.41	14.72	5	6	5	6	3	5	2	2	5	10	7	13
AT5G07020		proline-rich family protein	0.931	0.328	0.648	2.43	0.828	-2.1	0.648	-2.43	2.06627e+07	0	41497409	3.0575e+07	0	0	0	0	4.54736e+07	3.3045	0	3.32035	9.72481	0	0	0	0	3.53069	6.38	0	6.38	9.79	0	0	0	0	6.38	1	0	1	2	0	0	0	0	1	1	0	1
AT2G17720		2-oxoglutarate (2OG) and Fe(II)-dependent oxygenase superfamily protein	0.907	0.729	0.919	0.835	0.947	-0.106	0.919	-0.835	1.02627e+07	0	1.02613e+07	1.06604e+07	0	1.88083e+07	3.84871e+06	0	9.12849e+06	2.12799	0	5.03915	1.98534	0	3.15555	1.9283	0	3.46241	2.75	0	3.09	2.75	0	3.09	2.75	0	3.09	1	0	1	1	0	1	1	0	1	1	0	2
AT3G14840		Leucine-rich repeat transmembrane protein kinase	0.93	0.126	0.962	-0.00704	0.941	0.133	0.962	0.00704	9.77152e+06	1.19458e+07	2.68779e+07	1.54943e+07	2.33323e+07	1.12807e+07	5.10577e+06	8987687	1.03259e+07	28.8185	21.0563	6.4368	13.8998	17.9298	11.3727	14.546	3.5405	10.7493	10.88	6.08	0.78	5.49	4.02	3.63	4.51	0.78	3.63	9	7	1	5	5	4	5	1	4	14	12	4
AT2G39390		Ribosomal L29 family protein	0.935	-0.103	0.962	0.0357	0.944	-0.138	0.962	-0.0357	3.36238e+09	5.98416e+09	1.07522e+09	9.3099e+09	4.67894e+09	5.90671e+08	3.9248e+09	6.30086e+08	2.12381e+09	302.039	223.192	122	260.596	207.03	83.2103	337.517	137.562	148.686	86.18	78.05	51.22	79.67	78.05	51.22	81.3	51.22	62.6	31	23	15	27	23	13	25	15	15	127	125	62
AT4G05160		AMP-dependent synthetase and ligase family protein	0.427	1.24	0.94	0.238	0.669	1	0.94	-0.238	5.54858e+06	1.50802e+07	4.99444e+06	6.23058e+06	8.55768e+06	6.12667e+06	1.84251e+06	0	2091306	20.2055	15.6066	5.55081	14.028	12.39	9.70874	4.98862	0	2.86315	20.77	18.57	4.6	11.21	11.21	11.21	10.66	0	4.6	9	8	2	4	4	4	4	0	2	11	8	2
AT1G20440		cold-regulated 47	0.767	1.59	0.397	2.08	0.93	-0.491	0.397	-2.08	7.48714e+06	0	9.84924e+06	1.04412e+07	0	0	0	0	9.2773e+06	5.0872	0	0	14.8163	0	0	0	0	4.16132	8.68	0	8.3	8.68	0	0	0	0	8.3	3	0	2	3	0	0	0	0	2	4	0	3
AT1G15500		TLC ATP/ADP transporter	0.921	-0.364	0.839	-1.05	0.911	0.682	0.839	1.05	8.13982e+06	0	0	1.83226e+07	1.70327e+06	6.11798e+06	4.39134e+06	0	3.17927e+06	6.47124	0	0	14.137	3.32268	6.19384	7.70518	0	0	5.18	0	0	8.9	3.4	6.96	6.63	0	1.78	2	0	0	5	1	3	3	0	1	2	0	0
AT5G09440		EXORDIUM like 4	0.895	0.518	0.88	0.677	0.941	-0.159	0.88	-0.677	6.75605e+06	1.21588e+08	5.64796e+07	1.47994e+07	2.54692e+07	5.77487e+07	1.39174e+07	6.02679e+06	3.66324e+07	5.78677	24.3045	30.4262	12.9758	12.9	26.9649	4.75448	5.51917	19.6469	16.91	30.94	23.74	19.06	20.14	23.74	3.96	12.95	20.14	4	8	9	5	6	8	1	4	7	4	14	13
AT1G45201		triacylglycerol lipase-like 1	0.852	0.916	0.934	0.455	0.925	0.461	0.934	-0.455	5.0012e+06	1.15627e+07	6977053	1.07455e+07	0	2.1048e+07	3.07973e+06	0	5.17368e+06	12.9785	7.39258	2.22054	14.0017	0	8.61231	2.03005	0	5.35539	13.44	10.08	5.68	13.44	0	11.11	2.07	0	8.53	5	4	2	5	0	4	1	0	3	6	4	2
AT5G03630		Pyridine nucleotide-disulphide oxidoreductase family protein	0.884	-0.873	0.953	-0.256	0.922	-0.617	0.953	0.256	6.34032e+06	3.99417e+06	24177177	1.85715e+07	1.63803e+06	4.38764e+07	2.10055e+06	1.10398e+07	3.29165e+07	19.9363	5.62282	24.1545	24.8572	0	36.928	1.63123	15.8743	41.5827	21.15	13.1	37.47	34.48	8.05	40.92	2.53	34.02	42.07	7	4	11	10	2	13	1	11	14	10	4	15
AT1G47278		unknown protein; FUNCTIONS IN: molecular_function unknown; INVOLVED IN: biological_process unknown; LOCATED IN: cellular_component unknown; Has 37 Blast hits to 37 proteins in 14 species: Archae - 0; Bacteria - 0; Metazoa - 0; Fungi - 0; Plants - 36; Viruses - 0; Other Eukaryotes - 1 (source: NCBI BLink).	0.6	-2.42	0.09	-3.09	0.924	0.678	0.09	3.09	0	0	0	2.35154e+07	1.74381e+07	0	7.97905e+06	0	0	0	0	0	5.55652	2.96013	0	2.71513	0	0	0	0	0	25	11.25	0	13.75	0	0	0	0	0	2	1	0	1	0	0	0	0	0
AT4G22710		cytochrome P450, family 706, subfamily A, polypeptide 2	0.934	0.0915	0.961	0.0313	0.947	0.0602	0.961	-0.0313	4.66203e+06	0	4158827	4.24429e+06	0	5.43809e+06	1.329e+06	700967	3.87361e+06	6.22741	0	0	4.33492	0	1.73463	1.7601	0	3.97127	7.6	0	1.52	3.42	0	1.52	1.52	1.9	3.42	4	0	1	2	0	1	1	1	2	4	0	1
AT2G44120		Ribosomal protein L30/L7 family protein	0.367	-1.46	0.929	0.331	0.184	-1.79	0.929	-0.331	5.87953e+08	1.57861e+09	2.19333e+09	1.26227e+09	1.12608e+09	9.22298e+08	7.83415e+08	1.97441e+09	5.32612e+09	246.903	227.36	386.44	246.363	219.587	274.95	331.415	409.545	581.489	78.93	67.36	73.14	67.77	64.88	69.42	71.07	72.31	76.45	33	26	33	27	25	30	28	31	37	104	111	165
AT1G17290		alanine aminotransferas	0.807	-1.82	0.924	0.874	0.66	-2.7	0.924	-0.874	1.30494e+07	0	1.14638e+07	2.51978e+07	0	0	1.67748e+07	1.74366e+06	2.32484e+07	19.5046	0	4.23071	20.6731	0	0	2.36624	0	20.0251	12.89	0	1.47	12.89	0	0	1.66	2.39	11.79	6	0	1	6	0	0	1	1	6	10	0	2
AT2G19730		Ribosomal L28e protein family	0.928	0.123	0.676	0.714	0.846	-0.592	0.676	-0.714	7.06882e+08	1.03132e+09	8.10373e+08	5.43883e+08	6.22257e+08	5.06392e+08	5.89886e+08	2.47309e+08	6.15429e+08	229.583	129.407	164.936	148.435	129.056	130.798	260.764	103.547	140.558	65.03	39.86	48.25	44.06	39.86	44.76	46.15	39.86	39.16	12	7	9	7	7	7	8	6	6	65	45	50
AT1G11580		methylesterase PCR A	0.924	0.262	0.94	0.35	0.946	-0.0881	0.94	-0.35	1.1037e+08	2.60724e+08	2.4454e+07	8.59328e+07	1.51595e+08	3.34282e+07	2.84246e+07	4.11218e+07	6.84971e+07	58.664	58.1051	34.6856	38.6889	74.375	44.5071	22.3027	38.2415	76.3669	22.26	25.31	17.77	19.03	23.7	19.75	11.67	20.29	27.29	13	15	9	10	14	11	6	12	15	26	31	16
AT5G08540		unknown protein; FUNCTIONS IN: molecular_function unknown; INVOLVED IN: biological_process unknown; LOCATED IN: chloroplast thylakoid membrane, chloroplast, chloroplast envelope; EXPRESSED IN: 24 plant structures; EXPRESSED DURING: 13 growth stages; Has 30201 Blast hits to 17322 proteins in 780 species: Archae - 12; Bacteria - 1396; Metazoa - 17338; Fungi - 3422; Plants - 5037; Viruses - 0; Other…	0.889	0.847	0.956	-0.201	0.888	1.05	0.956	0.201	1.13686e+07	6.92108e+06	2.39e+06	2.27353e+07	4.55553e+06	4.3732e+06	1.10687e+07	0	578369	28.367	15.6237	1.719	44.6265	2.46859	9.8588	28.5058	0	4.28915	31.21	23.99	13.29	39.6	3.47	21.1	29.19	0	10.98	10	7	3	14	1	6	11	0	3	13	7	3
AT5G19220		ADP glucose pyrophosphorylase large subunit 1	0.856	0.474	0.942	-0.195	0.804	0.669	0.942	0.195	1.6221e+07	3.04922e+07	1.40209e+07	3.71285e+07	2.09915e+07	1.70961e+07	6.22868e+06	6.0824e+06	1.3392e+07	22.8015	22.8803	3.504	37.9437	4.48434	10.0144	9.07704	2.12547	14.3695	18.58	23.56	12.64	28.54	14.56	17.82	10.92	2.68	10.92	8	11	6	13	7	8	5	1	5	15	12	8
AT5G47190		Ribosomal protein L19 family protein	0.907	-0.325	0.96	0.0505	0.916	-0.375	0.96	-0.0505	1.25085e+08	3.37943e+08	1.73869e+08	3.38618e+08	2.62894e+08	9.52265e+07	1.94828e+08	7.81692e+07	1.85926e+08	51.3147	62.3034	63.2601	54.0712	44.1371	59.579	59.1797	39.85	52.1556	32.75	23.58	27.95	40.61	22.71	23.58	23.58	23.14	18.78	9	11	11	10	8	10	8	8	8	18	24	25
AT4G29160		SNF7 family protein	0.896	-0.338	0.96	0.0385	0.905	-0.376	0.96	-0.0385	8.94204e+06	1.60427e+07	1.54626e+07	9.93853e+06	1.35683e+07	1.9451e+07	6.34925e+06	7.72728e+06	17890878	5.02575	5.00095	3.22773	1.78239	2.11211	2.63462	1.94984	1.6577	2.33679	13.02	13.02	5.21	5.21	5.21	5.21	5.21	5.21	5.21	2	2	1	1	1	1	1	1	1	2	2	2
AT5G06530		ABC-2 type transporter family protein	0.721	1.65	0.199	2.25	0.92	-0.603	0.199	-2.25	1.68201e+07	0	0	2.73953e+07	0	0	1.30034e+06	0	1.82472e+06	0	0	0	0	0	0	3.75401	0	0	0.87	0	0	0.87	0	0	3.47	0	1.45	1	0	0	1	0	0	2	0	1	1	0	0
AT5G23120		photosystem II stability/assembly factor, chloroplast (HCF136)	0.91	0.271	0.947	-0.179	0.895	0.45	0.947	0.179	5.97975e+07	6.83644e+07	8.18179e+07	1.63476e+08	3.66505e+07	1.03784e+08	3.01762e+07	1.76413e+07	7.0161e+07	73.46	56.9439	47.1657	123.875	18.0875	78.5679	58.5623	49.392	71.046	45.16	42.68	42.93	49.38	22.83	48.39	36.72	31.51	45.91	17	16	14	20	7	16	13	11	15	31	25	26
AT1G30380		photosystem I subunit K	0.924	0.256	0.956	-0.146	0.926	0.402	0.956	0.146	9.74923e+07	9.03967e+07	3.25526e+07	2.61441e+08	6.88641e+07	2.76398e+07	6.78766e+07	1.14216e+07	3.54341e+07	26.3235	19.2217	12.4483	24.3531	21.0245	12.373	20.9179	6.96763	14.8914	15.38	7.69	7.69	7.69	7.69	7.69	7.69	7.69	7.69	4	2	2	2	2	2	2	2	2	10	8	5
AT4G30160		villin 4	0.806	0.747	0.107	1.4	0.864	-0.649	0.107	-1.4	6.29313e+06	7.43515e+06	5.96566e+06	1.48267e+06	2.8697e+06	5.7458e+06	1.45679e+06	1.67298e+06	5.56073e+06	8.94793	10.8104	7.84179	2.21116	0	6.02896	4.61588	1.97617	2.26185	5.95	7.6	8.73	2.87	2.87	5.44	4.62	0.72	4.62	5	6	7	2	2	5	4	1	4	6	6	7
AT1G09620		ATP binding;leucine-tRNA ligases;aminoacyl-tRNA ligases;nucleotide binding;ATP binding;aminoacyl-tRNA ligases	0.31	1.3	0.861	0.485	0.737	0.816	0.861	-0.485	1.7942e+07	1.46149e+07	1.05276e+07	2.03461e+07	7.67427e+06	1.173e+07	3.62678e+06	2.91074e+06	4.8662e+06	33.0179	14.81	12.919	16.6383	9.27784	8.0988	7.24197	0	2.39083	14.21	8.98	5.32	8.52	5.5	6.69	4.31	1.1	2.57	12	7	5	7	5	6	4	1	2	14	8	5
AT1G54780		thylakoid lumen 18.3 kDa protein	0.876	0.561	0.944	-0.244	0.842	0.805	0.944	0.244	1.96877e+07	65889949	2.63248e+07	1.08396e+08	2.31547e+07	2.89371e+07	1.90735e+07	0	2.80468e+07	19.9574	22.4794	11.4174	39.7566	6.12979	16.1256	15.4505	0	9.96548	20	18.95	16.49	24.91	8.77	20	21.05	0	13.33	7	7	6	9	2	7	7	0	4	9	9	6
AT3G20680		Domain of unknown function (DUF1995)	0.896	0.705	0.251	2.16	0.807	-1.46	0.251	-2.16	2.5306e+06	1.39885e+07	7.56984e+06	1.49129e+06	0	1.15219e+07	2.67366e+06	0	6.15081e+06	4.15892	3.9625	4.70988	0	0	6.71042	2.11461	0	1.60583	8.58	5.92	8.58	8.28	0	17.16	7.4	0	7.4	2	2	2	2	0	4	3	0	2	2	3	3
AT1G52230		photosystem I subunit H2	0.936	0.134	0.939	0.705	0.934	-0.571	0.939	-0.705	1.98567e+07	0	2.053e+07	1.19168e+08	0	0	5.61483e+06	0	8.03915e+06	14.3424	0	4.8488	9.58515	0	0	0	0	2.61446	15.86	0	7.59	8.28	0	0	7.59	0	15.17	3	0	1	2	0	0	1	0	2	7	0	2
AT3G17390		S-adenosylmethionine synthetase family protein	0.926	-0.153	0.931	-0.296	0.939	0.143	0.931	0.296	4.44679e+07	3.86311e+07	6.95516e+07	9.80376e+07	3.36054e+07	8.59665e+07	1.57911e+07	3.04607e+07	6.69744e+07	82.218	19.9856	36.7206	113.929	17.9066	42.7755	23.1559	27.5465	48.9756	31.3	17.3	26.97	43.77	10.69	35.88	12.98	14.5	23.92	11	6	9	15	5	9	5	7	9	37	13	22
AT1G02640		beta-xylosidase 2	0.901	0.487	0.24	-1.63	0.285	2.12	0.24	1.63	2.64742e+06	9.85081e+06	0	3.19232e+07	1.9061e+07	3.24234e+06	1.64138e+06	0	2.56813e+06	1.85317	12.7538	0	1.81279	8.28297	1.72722	4.20569	0	0	0.78	11.33	0	1.82	7.16	3.26	4.69	0	0.91	1	7	0	2	4	2	3	0	1	1	8	0
AT2G42600		phosphoenolpyruvate carboxylase 2	0.827	-1.89	0.959	-0.152	0.868	-1.74	0.959	0.152	1.44142e+07	0	3.65218e+07	3.38618e+07	0	4.35362e+07	2.88598e+06	2.02445e+07	1.03294e+08	22.7206	0	17.5498	18.7353	0	32.5113	5.72937	17.0354	41.5204	13.4	0	13.19	16.61	0	14.85	4.05	12.46	17.96	12	0	11	15	0	13	3	10	15	12	0	12
AT5G64260		EXORDIUM like 2	0.861	0.708	0.942	0.297	0.922	0.41	0.942	-0.297	1.31505e+07	1.57432e+08	6.6699e+07	2.52491e+07	5.31903e+07	8.00782e+07	1.02001e+07	1.22162e+07	4.88675e+07	21.1058	43.4096	23.919	22.0306	26.9573	26.705	17.0454	11.8054	16.826	24.59	25.9	20.33	25.9	16.72	19.02	19.02	10.82	14.75	7	9	6	8	6	5	6	3	4	12	18	11
AT1G15820		light harvesting complex photosystem II subunit 6	0.934	0.0765	0.895	-0.498	0.886	0.574	0.895	0.498	4.92284e+08	1.54428e+09	4.41596e+08	1.74573e+09	1.22395e+09	5.66363e+08	5.56765e+08	1.69471e+08	5.95129e+08	104.617	106.613	87.7327	179.45	75.527	112.268	131.915	58.2558	111.555	23.64	22.87	19.77	33.33	22.87	19.77	25.58	16.67	19.77	10	8	6	11	7	8	7	5	5	39	40	33
AT1G70410		beta carbonic anhydrase 4	0.898	0.846	0.888	1.09	0.942	-0.245	0.888	-1.09	6.35036e+07	0	8.79633e+06	1.37338e+07	0	5.24555e+06	0	3.82096e+06	8.43901e+06	3.93818	2.17024	7.31898	22.1809	2.46805	2.40593	0	1.70792	5.40645	7.75	7.36	12.02	18.6	7.75	7.75	0	3.49	11.24	2	2	3	4	2	2	0	1	2	3	3	4
ATCG00380		chloroplast ribosomal protein S4	0.887	-0.431	0.924	-0.34	0.944	-0.0906	0.924	0.34	5.55644e+07	2.41864e+08	114386105	2.22836e+08	2.14927e+08	8.33634e+07	8.03689e+07	6.29163e+07	1.45934e+08	30.1041	49.3111	58.9217	49.7131	42.9388	34.8362	40.6226	41.0124	45.7696	20.9	43.78	33.33	42.79	31.34	33.33	33.33	33.33	26.87	4	9	7	8	7	7	7	7	6	13	20	25
AT1G55150		DEA(D/H)-box RNA helicase family protein	0.9	-0.537	0.86	-0.829	0.935	0.292	0.86	0.829	3.68841e+06	0	0	0	0	7.35622e+06	0	1.26795e+06	5.87249e+06	4.68304	0	0	0	0	2.30301	0	1.71683	4.50132	7.78	0	0	0	0	4.99	0	2.4	9.78	3	0	0	0	0	2	0	1	4	3	0	0
AT5G12950		Putative glycosyl hydrolase of unknown function (DUF1680)	0.00122	4.41	0.857	0.892	0.0304	3.52	0.857	-0.892	4.49076e+07	1.83461e+08	2.95978e+07	2.35363e+07	7.43847e+07	2.79384e+07	0	0	1.00139e+07	47.5166	93.6478	18.0901	29.5174	27.9629	22.3211	0	0	0	19.05	33.45	12.78	16.03	17.89	14.4	0	0	1.86	14	24	9	11	15	11	0	0	1	25	47	13
AT5G14950		golgi alpha-mannosidase II	0.918	0.263	0.904	0.48	0.935	-0.217	0.904	-0.48	5.98975e+06	8.21936e+06	4.9357e+06	3.6867e+06	2.45168e+06	1.26846e+07	4.38093e+06	1.42759e+06	4.40829e+06	8.59788	10.0608	1.89326	4.98389	2.75341	7.84453	17.0568	0	3.63122	4.77	6.31	3.32	2.56	2.73	6.56	8.1	0.77	1.53	5	7	4	3	2	7	8	1	2	5	7	4
AT3G51100		unknown protein; Has 48 Blast hits to 48 proteins in 16 species: Archae - 0; Bacteria - 0; Metazoa - 0; Fungi - 0; Plants - 48; Viruses - 0; Other Eukaryotes - 0 (source: NCBI BLink).	0.91	-0.619	0.945	0.444	0.892	-1.06	0.945	-0.444	0	0	1.46731e+07	0	0	5.85735e+06	0	3.34996e+06	4.07328e+06	0	0	8.67907	0	0	7.55962	0	1.74012	4.00054	0	0	19.43	0	0	26.54	0	12.8	12.8	0	0	4	0	0	3	0	2	2	0	0	5
AT1G12920		eukaryotic release factor 1-2	0.902	0.452	0.952	0.182	0.934	0.27	0.952	-0.182	6.81384e+06	1.64658e+07	1.12142e+07	3.46187e+06	2.56055e+07	1.24492e+07	2.84708e+06	3.15612e+06	1.07248e+07	1.65456	3.70288	3.45967	4.44502	1.68909	4.637	11.1708	2.21465	1.99344	6.91	4.61	4.61	7.6	3	7.14	9.68	4.61	5.3	3	2	2	3	1	3	4	2	2	3	2	2
AT3G03780		methionine synthase 2	0.933	0.0848	0.959	0.0499	0.947	0.0349	0.959	-0.0499	5.92688e+08	4.93695e+08	2.88011e+08	6.0939e+08	4.13464e+08	3.86256e+08	3.38248e+08	1.25998e+08	3.25076e+08	429.668	248.063	164.504	401.842	190.344	237.952	356.27	174.605	221.288	40.78	36.73	28.1	39.08	32.16	30.46	28.63	26.67	32.68	37	29	20	36	26	24	28	23	28	172	119	78
AT1G24020		MLP-like protein 423	0.897	1.17	0.896	1.41	0.944	-0.248	0.896	-1.41	2.22833e+07	0	1.59225e+07	4.35346e+07	0	0	0	0	2.38389e+07	2.25015	0	2.10933	10.0402	0	0	0	0	5.62342	7.74	0	7.74	30.97	0	0	0	0	18.06	1	0	1	4	0	0	0	0	2	1	0	1
AT5G46800		Mitochondrial substrate carrier family protein	0.922	-0.19	0.903	-0.416	0.931	0.226	0.903	0.416	4.83363e+07	5.67121e+07	1.06047e+08	8.49456e+07	60545951	1.71808e+08	2.72431e+07	3.66974e+07	8.45691e+07	37.8537	40.5905	38.6826	67.5442	19.4527	57.3368	22.1899	13.5945	32.7351	39.67	28.33	36.33	44.33	24.33	46.33	29	30.33	41	11	9	9	12	8	12	7	7	9	16	20	19
AT5G39410		Saccharopine dehydrogenase	0.936	0.0711	0.809	-1.04	0.839	1.11	0.809	1.04	9.54693e+06	1.31402e+07	0	2.13712e+07	5.34903e+06	1.03411e+07	3.60021e+06	0	5.73054e+06	13.106	11.0407	0	23.2409	7.47183	4.82688	4.30953	0	3.33215	16.52	12.11	0	25.55	10.57	18.5	7.05	0	9.25	5	4	0	7	3	6	2	0	2	5	4	0
AT4G39980		3-deoxy-D-arabino-heptulosonate 7-phosphate synthase 1	0.896	0.328	0.925	-0.292	0.834	0.62	0.925	0.292	1.94323e+07	2.41092e+07	3.82158e+07	3.66778e+07	2.21642e+07	5.02026e+07	7.8289e+06	1.05927e+07	2.30719e+07	44.4678	12.6117	22.1684	37.315	8.54952	39.7069	19.4761	13.0977	16.9783	24.76	15.62	17.71	28.95	12.76	23.05	14.29	15.81	15.24	11	7	8	13	6	10	7	7	7	18	10	12
AT5G03290		isocitrate dehydrogenase V	0.669	1.12	0.961	0.0398	0.732	1.08	0.961	-0.0398	8.89394e+06	1.69168e+07	1.63831e+07	1.7318e+07	0	1.40049e+07	4271528	0	1.30117e+07	9.51945	4.4398	10.577	14.6835	0	12.6607	2.31813	0	9.7943	14.17	6.15	16.31	18.18	0	14.17	6.15	0	12.83	4	2	5	6	0	5	2	0	5	4	2	6
AT2G22780		peroxisomal NAD-malate dehydrogenase 1	0.934	-0.209	0.96	0.127	0.942	-0.336	0.96	-0.127	2.75052e+06	0	4.16915e+07	1.10564e+07	0	1.94585e+07	613020	0	7.77862e+07	4.93198	0	3.14845	6.15026	0	2.88952	0	0	2.08086	6.78	0	3.39	9.04	0	5.65	3.39	0	3.39	2	0	1	3	0	2	1	0	1	2	0	1
AT5G51820		phosphoglucomutase	0.933	-0.0942	0.953	0.142	0.933	-0.236	0.953	-0.142	5.31593e+06	8.73388e+06	8.68003e+06	1.70313e+07	3.42834e+06	6.57754e+06	1.71803e+06	4.10031e+06	1.3645e+07	12.0589	4.08277	3.84947	23.8389	3.82702	1.71959	1.87192	0	11.2696	7.54	4.33	3.69	14.45	3.69	1.93	6.26	2.57	6.26	4	2	2	7	2	1	3	1	3	7	3	3
AT5G13130		Histidine kinase-, DNA gyrase B-, and HSP90-like ATPase family protein	0.693	-1.3	0.903	-0.6	0.891	-0.703	0.903	0.6	0	6.48667e+06	0	0	0	0	0	0	0	0	0	0	0	0	0	0	0	0	0	1.13	0	0	0	0	0	0	0	0	1	0	0	0	0	0	0	0	0	1	0
AT3G01510		like SEX4 1	0.889	-0.472	0.809	-0.74	0.931	0.267	0.809	0.74	0	0	0	3.26986e+06	0	6.13137e+06	0	0	1.52989e+06	0	0	3.25837	4.07747	0	2.85421	0	0	0	2.88	2.88	2.88	2.88	0	2.88	0	0	2.88	1	1	1	1	0	1	0	0	1	1	1	1
AT5G07350		TUDOR-SN protein 1	0.894	0.319	0.911	0.323	0.949	-0.00415	0.911	-0.323	5.00352e+07	9.70175e+07	6.99e+07	5.18987e+07	6.20601e+07	6.8965e+07	2.66572e+07	2.20828e+07	5.8265e+07	81.2758	58.63	63.6176	51.5433	52.0616	79.2091	41.1843	24.633	49.635	27.04	19.37	27.25	22.1	17.86	21.19	14.23	10.8	24.02	23	18	24	16	15	20	14	11	22	34	28	36
AT5G17920		Cobalamin-independent synthase family protein	0.932	0.0865	0.956	0.0883	0.949	-0.00187	0.956	-0.0883	6.261e+08	6.16019e+08	3.29554e+08	6.45116e+08	4.51739e+08	4.64955e+08	3.72951e+08	1.50453e+08	3.71108e+08	681.692	375.12	271.55	584.525	273.942	421.457	528.163	268.51	351.988	54.64	50.85	33.07	40.52	37.39	44.44	31.24	35.42	42.22	47	38	25	40	32	33	30	32	37	266	174	120
AT1G31330		photosystem I subunit F	0.83	1.83	0.943	-0.627	0.77	2.46	0.943	0.627	4.03505e+09	1.9723e+10	1.10895e+09	3.31256e+10	8.64216e+09	1.45589e+09	1.06765e+10	6.26373e+07	5.73634e+08	293.358	276.819	93.663	409.998	113.281	131.88	383.769	25.3028	83.83	50.23	45.7	38.91	48.42	44.8	38.91	46.61	24.43	29.86	19	12	8	15	10	9	13	5	7	99	148	41
AT1G10390		Nucleoporin autopeptidase	0.832	0.736	0.839	0.686	0.947	0.0497	0.839	-0.686	1.41338e+06	4.13898e+06	3.72775e+06	0	2.53635e+06	3.05684e+06	0	0	0	2.37791	2.29696	3.82059	0	2.01985	2.13491	0	0	0	2.31	2.31	2.21	0	0.86	2.21	0	0	0	2	2	2	0	1	2	0	0	0	2	2	2
ATCG00520		unfolded protein binding	0.878	-0.928	0.871	-1.03	0.946	0.104	0.871	1.03	0	0	9.12491e+06	1.30094e+07	0	1.44124e+07	0	2.42732e+06	7.60008e+06	0	0	2.14803	4.77221	0	1.9975	0	1.91243	2.08303	0	0	4.89	9.24	0	4.89	0	4.89	4.89	0	0	1	2	0	1	0	1	1	0	0	1
AT5G42650		allene oxide synthase	0.92	0.268	0.953	-0.155	0.918	0.424	0.953	0.155	1.37608e+06	0	8.63557e+06	1.02153e+07	0	4.76881e+06	1.28041e+06	982714	4.37718e+06	4.82605	0	1.73365	14.1093	0	2.00678	0	0	7.4959	8.3	0	5.41	15.64	0	3.28	1.16	3.28	9.07	3	0	2	6	0	1	1	1	3	3	0	2
AT4G04770		ATP binding cassette protein 1	0.74	-1.16	0.835	0.825	0.329	-1.99	0.835	-0.825	2.52751e+06	0	3.69613e+06	5382900	0	0	2.43011e+06	1.91084e+06	4.53232e+06	2.21658	0	2.04007	5.34113	0	0	2.7743	2.32977	1.83595	4.85	0	1.97	7	0	0	2.15	2.15	2.15	2	0	1	3	0	0	1	1	1	2	0	1
AT1G26880		Ribosomal protein L34e superfamily protein	0.358	-1.4	0.841	-0.596	0.799	-0.804	0.841	0.596	2.91814e+07	6.95218e+07	7.49372e+07	2.18137e+08	5.36324e+07	5.74543e+07	4.64593e+07	6.54034e+07	1.80178e+08	12.6858	5.06662	7.09981	24.4555	7.01367	7.78497	11.0777	9.81084	14.9409	24.17	22.5	10	36.67	22.5	10	28.33	10	16.67	4	3	1	6	3	1	3	1	2	7	3	3
AT5G20290		Ribosomal protein S8e family protein	0.403	-1.21	0.89	-0.434	0.78	-0.773	0.89	0.434	3.28711e+08	6.45588e+08	7.18319e+08	1.53326e+09	4.10651e+08	7.6504e+08	4.2954e+08	5.05011e+08	1.69689e+09	151.226	202.128	239.992	283.454	172.775	295.217	288.731	287.314	380.786	67.57	64.86	59.01	63.96	53.15	59.01	67.57	52.7	59.01	17	21	19	21	17	19	23	18	19	50	75	75
AT2G33210		heat shock protein 60-2	0.934	-0.137	0.954	-0.211	0.947	0.0745	0.954	0.211	9.20836e+07	4.44542e+07	1.69691e+07	1.4855e+08	7.73064e+07	1.20208e+07	8.1171e+07	1.15779e+07	4.4263e+07	115.488	22.5362	2.54081	115.996	35.9677	6.82899	89.7994	9.83403	20.1336	42.93	17.41	8.28	48.79	26.55	11.9	37.76	12.76	14.31	24	10	4	28	14	5	21	6	7	48	11	5
AT3G51820		UbiA prenyltransferase family protein	0.884	-0.697	0.678	-1.29	0.913	0.59	0.678	1.29	5.57961e+06	6.65061e+06	4.26847e+06	2.58705e+07	4.2392e+06	26904520	5.57963e+06	0	2.98373e+07	8.3024	9.65507	2.67566	14.4414	4.50447	2.87482	7.14792	0	0	8.01	12.4	9.82	12.4	8.01	9.82	9.82	0	5.43	3	4	2	4	2	2	3	0	1	4	4	2
AT2G10940		Bifunctional inhibitor/lipid-transfer protein/seed storage 2S albumin superfamily protein	0.817	0.74	0.946	0.209	0.894	0.531	0.946	-0.209	8.29308e+07	1.17948e+08	3.91054e+07	1.07692e+08	8.34005e+07	3.53451e+07	3.19555e+07	17594157	2.86513e+07	31.9801	18.0435	12.2319	29.7665	14.9286	13.5183	22.7278	6.15896	13.6176	45.36	41.92	41.92	45.36	37.46	34.36	41.92	30.93	41.92	5	4	4	5	3	2	4	1	4	15	9	8
AT3G56940		dicarboxylate diiron protein, putative (Crd1)	0.862	0.493	0.917	-0.341	0.747	0.834	0.917	0.341	3.58907e+07	5.18111e+07	3.07399e+07	7.47139e+07	2.64296e+07	7.53807e+07	1.57751e+07	1.36758e+07	1.86465e+07	28.8899	14.52	9.66835	59.1306	12.0016	36.1491	19.5601	11.2532	13.0235	23.72	16.14	16.87	35.7	9.29	28.12	13.94	9.54	9.78	10	7	5	14	4	10	6	3	3	14	7	8
AT5G08650		Small GTP-binding protein	0.901	0.438	0.961	-0.0284	0.913	0.467	0.961	0.0284	8.70091e+06	1.3667e+07	2.60037e+06	5.76069e+06	1.13496e+07	5.41842e+06	3.55138e+06	2.66379e+06	2.57546e+06	22.2352	9.30514	4.15298	5.32433	14.0395	4.9437	11.0266	4.73406	2.4653	10.72	8.52	3.38	7.2	10.72	2.94	7.78	3.08	2.94	7	5	2	4	7	2	5	2	2	9	5	2
AT3G23990		heat shock protein 60	0.938	-0.049	0.954	-0.217	0.943	0.168	0.954	0.217	9.20836e+07	4.44542e+07	2.08073e+07	1.4855e+08	7.73064e+07	1.49252e+07	8.27903e+07	1.14796e+07	4.4263e+07	159.949	28.2186	16.5438	166.704	56.1783	11.3665	142.369	10.9444	24.7571	50.95	20.45	19.06	52.69	32.58	11.96	51.65	11.44	18.89	31	11	8	33	20	5	31	6	9	61	12	10
AT4G04640		ATPase, F1 complex, gamma subunit protein	0.75	0.857	0.954	-0.124	0.72	0.98	0.954	0.124	2.16022e+08	3.66404e+08	3.04938e+08	5.79605e+08	1.23735e+08	5.57461e+08	1.17247e+08	4.2726e+07	1.59129e+08	118.394	82.6871	126.94	168.676	33.1245	207.458	84.7434	56.1884	115.851	34.58	29.49	32.71	42.09	26.01	32.98	30.29	27.08	30.29	13	12	14	17	10	14	13	10	12	40	38	51
AT1G49970		CLP protease proteolytic subunit 1	0.927	-0.189	0.946	0.243	0.917	-0.432	0.946	-0.243	1.03105e+07	1.62097e+07	2.75687e+07	2.51689e+07	3.84797e+06	3.67811e+07	1.06095e+07	6.54352e+06	1.92785e+07	6.9666	0	17.2212	14.8908	4.99307	18.3632	8.49568	6.79368	3.99743	13.7	3.62	19.64	11.37	3.36	15.25	9.04	8.53	6.98	4	1	7	5	2	6	3	3	2	7	1	9
AT4G21710		DNA-directed RNA polymerase family protein	0.455	-1.17	0.907	-0.391	0.787	-0.783	0.907	0.391	954653	0	0	1.90047e+06	2.12276e+06	0	1.31948e+06	0	3.44949e+06	5.5324	0	0	2.37879	1.70228	0	2.26961	0	2.20005	3.03	0	0	1.26	1.26	0	1.26	0	0.76	3	0	0	1	1	0	1	0	1	3	0	0
AT5G23310		Fe superoxide dismutase 3	0.395	-1.41	0.943	0.23	0.268	-1.64	0.943	-0.23	0	1.16534e+06	1.35179e+06	0	0	0	3.36452e+06	0	3.5224e+06	0	0	0	0	0	0	1.99229	0	1.8592	0	5.7	5.7	0	0	0	3.04	0	5.7	0	1	1	0	0	0	1	0	1	0	1	2
AT2G01650		plant UBX domain-containing protein 2	0.911	0.436	0.497	1.5	0.843	-1.06	0.497	-1.5	3.77551e+06	0	8.39602e+06	0	0	0	2.34381e+06	1.16883e+06	0	2.69005	0	1.85243	0	0	0	2.03784	0	0	2.18	0	2.18	0	0	3.71	2.18	2.18	0	1	0	1	0	0	1	1	1	0	1	0	1
AT5G52520		Class II aaRS and biotin synthetases superfamily protein	0.813	0.562	0.959	-0.0441	0.821	0.606	0.959	0.0441	1.34405e+07	3.11522e+07	1.73497e+07	2.43459e+07	1.92835e+07	2.17234e+07	7.97021e+06	4.30692e+06	1.28947e+07	28.6801	17.106	13.2663	37.9801	8.51028	20.6139	15.1172	8.53363	19.1841	18.05	13.63	11.05	23.76	8.84	16.57	14	15.29	13.63	9	6	5	10	4	7	6	6	6	13	9	5
ATCG00830		ribosomal protein L2	0.938	-0.0335	0.918	-0.509	0.918	0.476	0.918	0.509	1.65884e+08	2.25817e+08	7.20358e+07	6.9261e+08	2.34498e+08	6.10339e+07	1.12587e+08	3.60946e+07	1.39599e+08	83.0656	115.831	42.919	132.274	121.266	47.576	77.5092	31.4636	59.1292	44.53	35.04	24.82	44.53	25.18	21.9	31.75	21.9	27.01	13	10	5	12	8	4	10	4	6	29	45	15
AT1G48830		Ribosomal protein S7e family protein	0.898	-0.469	0.955	0.142	0.895	-0.611	0.955	-0.142	1.09582e+09	2.27404e+09	6.4956e+08	2.48063e+09	1.35973e+09	4.57241e+08	1.74642e+09	4.22243e+08	1.08366e+09	355.218	258.108	214.86	341.106	188.714	172.912	374.091	156.121	296.207	70.16	60.73	46.07	66.49	52.36	46.07	58.12	41.36	47.12	27	22	18	26	21	16	26	17	19	115	91	75
AT5G19770		tubulin alpha-3	0.768	0.736	0.95	-0.148	0.719	0.884	0.95	0.148	7.10676e+07	8.01214e+07	8.43841e+07	1.29163e+08	6.40693e+07	1.01121e+08	1.17739e+07	2.49212e+07	6.9468e+07	59.6009	33.8482	26.4023	48.7845	26.1048	38.7863	19.3318	18.8962	45.5267	24.22	18.67	19.33	23.11	18.67	19.33	10.22	13.78	19.33	9	7	6	10	7	7	4	4	6	28	17	17
AT5G11240		transducin family protein / WD-40 repeat family protein	0.935	0.126	0.955	0.221	0.947	-0.0945	0.955	-0.221	8.43122e+06	5.48862e+06	0	6.8971e+06	0	3.40177e+06	2.69591e+06	0	2.66978e+06	16.2272	1.84905	0	3.45447	0	2.52069	3.92406	0	0	9.27	3.9	0	2.28	0	3.9	3.9	0	1.63	4	2	0	1	0	2	2	0	1	6	2	0
AT5G63810		beta-galactosidase 10	0.802	0.865	0.938	0.305	0.898	0.56	0.938	-0.305	23930974	7.21819e+07	3.15478e+07	2.26578e+07	7.34334e+07	2.22329e+07	1.82079e+07	7.76032e+06	1.25168e+07	47.962	73.7204	37.1484	22.6084	49.583	15.2468	35.6333	7.11968	10.0481	17	27.13	19.43	12.96	24.02	8.23	17.95	6.34	10.26	11	19	10	6	14	4	11	5	5	19	40	18
AT1G02500		S-adenosylmethionine synthetase 1	0.927	-0.143	0.944	-0.199	0.946	0.0554	0.944	0.199	4.18843e+07	3.86311e+07	6.64741e+07	7.52866e+07	3.36054e+07	8.22843e+07	1.57911e+07	3.04607e+07	5.90431e+07	47.8352	20.9458	24.4619	88.1058	16.1954	36.0735	16.8838	23.5275	37.9939	18.83	15.78	20.1	29.77	13.74	23.92	10.43	9.67	17.05	7	5	6	11	5	6	4	5	6	24	13	15
AT4G01850		S-adenosylmethionine synthetase 2	0.829	-2.27	0.958	-0.259	0.875	-2.01	0.958	0.259	4.18843e+07	0	6.64741e+07	7.52866e+07	0	8.22843e+07	1.57911e+07	3.04607e+07	5.90431e+07	47.7112	0	24.4619	83.7036	0	35.139	16.8838	23.5275	37.9939	19.59	0	22.39	27.48	0	21.63	10.43	8.4	17.05	7	0	6	10	0	6	4	4	6	24	0	15
AT5G64960		cyclin dependent kinase group C2	0.923	0.582	0.961	-0.107	0.932	0.69	0.961	0.107	4.17385e+07	2.96053e+07	0	4.39832e+07	2.20141e+07	0	3.0424e+07	0	0	46.1443	21.093	0	29.7364	17.8993	0	34.1672	0	0	16.96	9.75	0	16.96	7.99	0	16.96	0	0	8	5	0	8	4	0	8	0	0	22	10	0
AT5G65010		asparagine synthetase 2	0.924	0.167	0.958	0.0675	0.942	0.0994	0.958	-0.0675	1.52787e+07	1.46342e+07	1.84054e+07	1.72012e+07	9.52698e+06	27957873	5.90068e+06	8.26844e+06	1.16917e+07	23.4314	14.6317	15.8391	23.1699	2.23651	22.3126	11.9537	11.1527	14.7753	14.01	6.92	13.15	13.84	5.36	14.53	5.54	6.57	14.71	7	4	6	7	3	7	3	4	7	11	8	11
AT5G02610		Ribosomal L29 family protein	0.939	0.00916	0.951	0.24	0.94	-0.231	0.951	-0.24	3.36238e+09	5.98416e+09	1.64342e+09	9.3099e+09	4.67894e+09	5.90671e+08	3.9248e+09	7.63238e+08	2.12381e+09	268.384	187.288	91.1228	226.583	166.56	66.569	286.325	111.355	115.387	86.18	78.05	44.72	79.67	78.05	38.21	81.3	48.78	56.1	29	24	12	26	24	9	22	14	12	109	97	41
AT3G23300		S-adenosyl-L-methionine-dependent methyltransferases superfamily protein	0.932	-0.105	0.922	-0.392	0.929	0.287	0.922	0.392	4.87254e+07	97613095	2.89238e+07	6.06258e+07	1.02695e+08	6.15772e+07	5.71851e+07	1.34512e+07	4.36233e+07	71.0435	31.7832	12.0611	43.2729	23.7849	49.7153	47.6438	9.33961	19.1379	28.97	21.28	13.58	24.39	18.49	24.22	24.55	8.18	15.38	19	14	7	15	10	16	15	4	8	33	23	10
AT2G43850		Integrin-linked protein kinase family	0.843	0.607	0.827	0.625	0.948	-0.0181	0.827	-0.625	3.90598e+07	5.76054e+07	3.97089e+07	3.90137e+07	4.99428e+07	1.60176e+07	1.57672e+07	1.56203e+07	2.01429e+07	27.0437	27.5346	6.72627	18.2111	19.7807	4.81352	14.2311	4.2469	3.79293	18.58	14.41	10.86	10.65	12.11	7.1	8.77	9.6	8.98	9	8	5	6	7	3	5	4	4	17	12	7
AT3G12700		Eukaryotic aspartyl protease family protein	0.934	0.182	0.947	-0.417	0.928	0.599	0.947	0.417	0	1.18609e+07	7.04508e+06	0	1.71238e+07	7.59607e+06	0	3.14803e+06	6110906	0	1.72639	2.59271	0	0	4.9528	0	2.60808	2.11403	0	6.94	4.77	0	1.74	12.8	0	2.82	5.21	0	3	2	0	1	5	0	1	2	0	3	2
AT5G28540		heat shock protein 70 (Hsp 70) family protein	0.922	0.154	0.963	-0.00183	0.934	0.156	0.963	0.00183	1.97065e+08	2.32143e+08	2.44661e+08	2.98313e+08	2.06135e+08	2.34043e+08	8.74759e+07	8.01035e+07	2.27527e+08	311.935	167.248	133.918	192.902	116.657	161.376	184.994	119.487	136.142	44.69	37.07	31.69	34.08	32.59	36.17	37.67	21.82	29	35	25	23	27	25	23	28	14	21	120	74	62
AT5G42020		Heat shock protein 70 (Hsp 70) family protein	0.922	0.154	0.963	-0.00183	0.934	0.156	0.963	0.00183	1.97065e+08	2.32143e+08	2.44661e+08	2.98313e+08	2.06135e+08	2.34043e+08	8.74759e+07	8.01035e+07	2.27527e+08	315.978	172.867	132.115	198.401	116.272	160.796	184.994	121.422	134.146	46.41	37.13	32.63	34.13	32.63	32.63	39.37	24.55	29.04	36	25	24	27	25	22	29	15	21	124	76	63
AT3G15356		Legume lectin family protein	0.935	0.0571	0.438	0.846	0.726	-0.789	0.438	-0.846	2.32296e+07	5.36572e+07	2.95083e+07	3.06165e+07	0	2.02466e+07	1.3589e+07	1.07318e+07	4.39244e+07	7.12329	12.2859	20.7071	10.6257	0	9.99579	2.26563	2.31689	24.3127	13.28	22.88	30.63	23.25	0	25.09	4.06	15.5	30.63	4	6	8	5	0	6	1	4	8	4	6	10
AT3G25860		2-oxoacid dehydrogenases acyltransferase family protein	0.872	0.684	0.892	0.638	0.948	0.0452	0.892	-0.638	1.43928e+07	3.71836e+07	3.85794e+07	4.61802e+07	3.47555e+06	4.37017e+07	5.34693e+06	6.37955e+06	2.12648e+07	23.3266	10.2833	9.38121	32.0948	8.0138	8.61098	9.91511	8.93341	15.2226	20.42	11.88	31.87	27.29	15.42	18.13	11.88	10	20.21	6	5	8	10	3	5	5	3	6	11	6	9
AT3G49910		Translation protein SH3-like family protein	0.399	-1.48	0.945	-0.231	0.606	-1.25	0.945	0.231	2.61172e+08	1.07203e+09	9.77752e+08	8.3327e+08	9.96817e+08	8.54571e+08	4.12228e+08	6.99759e+08	4.03239e+09	169.011	149.06	185.322	157.873	138.729	166.737	166.54	230.983	370.532	56.85	47.26	56.16	58.9	43.84	56.16	54.11	56.16	58.9	22	14	16	20	13	15	18	17	18	57	64	73
AT1G56050		GTP-binding protein-related	0.913	0.292	0.255	-1.24	0.348	1.53	0.255	1.24	2.92175e+06	7.08454e+06	6844413	2.78225e+07	4.40686e+06	1.94633e+07	1.48212e+06	2.27265e+06	4.49356e+06	7.35567	4.50501	3.41776	18.4819	4.4358	7.10306	2.35179	1.67251	2.713	17.58	4.99	7.36	14.49	4.99	16.15	2.85	2.85	6.65	5	2	2	4	2	5	1	1	2	5	2	2
AT1G22780		Ribosomal protein S13/S18 family	0.913	-0.264	0.958	-0.0658	0.934	-0.198	0.958	0.0658	5.24223e+08	2.44783e+09	1.26465e+09	1.53423e+09	1.40881e+09	1.10286e+09	1.05437e+09	4.75408e+08	1.09849e+09	163.341	164.218	172.758	149.672	115.712	177.883	190.066	93.762	160.774	61.84	61.18	57.24	55.26	51.97	57.24	56.58	54.61	56.58	19	14	13	13	10	13	17	11	13	66	68	76
AT1G48420		D-cysteine desulfhydrase	0.795	0.865	0.843	0.69	0.939	0.175	0.843	-0.69	7.65488e+06	3.71523e+06	5.09812e+06	5.12163e+06	2.03291e+06	4.24583e+06	0	2.8085e+06	0	8.1589	2.20999	0	4.53659	0	0	0	2.23223	0	10.47	4.24	3.99	8.23	4.24	3.99	0	3.99	0	3	1	1	2	1	1	0	1	0	4	1	1
AT4G21450		PapD-like superfamily protein	0.923	-0.17	0.94	0.223	0.905	-0.393	0.94	-0.223	7.43538e+06	2.39369e+07	1.10014e+07	1.15089e+07	1.26063e+07	1.31606e+07	4.62888e+06	8.82474e+06	1.33972e+07	8.80042	5.74147	6.82243	2.15372	6.59623	3.49118	1.65959	3.46805	7.67194	12.2	14.24	9.83	11.53	12.54	5.76	5.76	5.76	12.2	4	5	3	4	4	2	2	2	4	4	6	5
AT1G10510		RNI-like superfamily protein	0.868	0.587	0.957	-0.0895	0.87	0.677	0.957	0.0895	4.09941e+06	1.15971e+07	3.69327e+06	9.43955e+06	8.2517e+06	3.47838e+06	3.7003e+06	0	0	7.09965	8.20051	2.18324	18.9023	2.6485	2.41482	7.34114	0	0	7.93	14.38	1.98	16.69	3.64	5.12	6.78	0	0	4	6	1	8	2	2	3	0	0	5	6	1
AT5G20950		Glycosyl hydrolase family protein	0.934	-0.0936	0.961	-0.0421	0.947	-0.0515	0.961	0.0421	7.3814e+06	4.45938e+07	2.67532e+07	1.08999e+07	3.86719e+07	2.92078e+07	6.20099e+06	8.4209e+06	4.01767e+07	17.7426	33.802	25.1093	11.768	21.2494	36.2029	10.4387	15.9304	38.3506	13.94	17.31	14.58	7.69	15.06	17.31	9.29	11.06	19.87	8	10	7	4	8	9	4	5	11	9	17	12
AT4G01700		Chitinase family protein	0.843	1.33	0.231	2.59	0.874	-1.26	0.231	-2.59	4.37751e+06	5.17929e+06	3.57588e+07	0	0	1.23714e+07	0	0	1.56357e+07	0	4.65025	12.3625	0	0	5.91663	0	0	6.97811	6.79	9.29	23.21	0	0	13.93	0	0	13.93	2	2	5	0	0	3	0	0	3	2	2	7
AT1G71040		Cupredoxin superfamily protein	0.931	-0.174	0.956	0.155	0.935	-0.329	0.956	-0.155	0	5.77092e+06	0	0	9.94911e+06	0	1.17533e+06	0	2.97266e+06	0	2.76311	0	0	4.17422	0	0	0	2.09893	0	2.93	0	0	6.37	0	1.38	1.55	1.89	0	2	0	0	4	0	1	1	1	0	2	0
AT4G34620		small subunit ribosomal protein 16	0.826	0.791	0.68	0.981	0.938	-0.19	0.68	-0.981	7.96554e+07	1.37003e+08	6.21869e+07	1.52103e+08	46850123	2.8798e+07	5.19911e+07	11497244	4.30058e+07	13.436	18.7397	5.96831	27.6677	1.93605	4.88563	20.0182	2.07549	3.2126	40.71	49.56	26.55	72.57	6.19	26.55	53.1	13.27	13.27	5	5	2	6	1	2	6	1	1	9	12	3
AT4G13430		isopropyl malate isomerase large subunit 1	0.72	1.16	0.949	0.216	0.83	0.948	0.949	-0.216	1.3803e+07	5.23616e+06	9.6679e+06	1.90228e+07	3.30945e+06	9.06473e+06	1916697	710817	8.52608e+06	3.2409	4.39423	4.93534	17.5506	3.25497	4.52304	2.00903	0	10.2618	2.16	8.06	3.93	16.31	8.06	10.22	2.16	3.93	6.09	1	2	1	7	2	3	1	1	2	1	3	2
AT2G36250		Tubulin/FtsZ family protein	0.576	1.37	0.96	0.063	0.661	1.31	0.96	-0.063	1.93368e+07	1.75663e+07	9.06173e+06	1.94627e+07	1.53636e+07	1.54198e+07	9.34438e+06	840650	5.87813e+06	23.7356	15.37	4.33736	22.9312	9.97994	12.699	12.2719	0	9.81109	20.5	15.9	10.04	19.04	7.95	21.13	11.92	3.77	16.32	6	5	3	6	3	6	4	1	4	11	7	3
ATCG00190		RNA polymerase subunit beta	0.893	-0.377	0.951	0.146	0.881	-0.524	0.951	-0.146	1.54867e+07	1.86711e+07	1.77869e+07	1.77438e+07	2.76165e+07	9.91457e+06	9.16851e+06	1.07916e+07	2.23438e+07	59.9248	37.2925	22.7911	12.0119	46.1586	12.7655	39.428	27.7353	20.6934	23.13	17.63	14.74	13.34	19.22	12.03	15.76	13.34	14.18	20	15	12	11	19	9	16	11	11	24	17	14
AT1G76180		Dehydrin family protein	0.936	-0.0901	0.602	1.45	0.729	-1.54	0.602	-1.45	2.68492e+07	10225627	1.72103e+07	3.11338e+07	7.54574e+06	0	1.09532e+07	8.12288e+06	1.25596e+07	10.3577	2.47674	5.85851	21.5815	3.42185	2.52585	3.51312	5.95666	8.88023	17.84	7.03	27.57	35.14	7.03	7.03	7.03	7.03	11.35	5	1	4	5	1	1	1	1	2	6	1	5
AT1G07110		fructose-2,6-bisphosphatase	0.801	1.05	0.882	-0.724	0.52	1.78	0.882	0.724	7.76197e+06	1.08978e+07	6.47687e+06	1.97081e+07	8.7515e+06	1.83409e+07	6.6436e+06	2.13481e+06	0	28.8171	14.0885	4.45587	24.0787	8.19523	20.7953	14.5516	5.31841	0	15.05	7.66	3.63	12.77	2.96	13.04	9.95	3.09	0	10	5	2	8	2	9	6	2	0	14	7	4
AT1G33590		Leucine-rich repeat (LRR) family protein	0.925	0.251	0.959	0.0849	0.942	0.166	0.959	-0.0849	1.60003e+07	1.73835e+08	8.78168e+07	3.03259e+07	8.46713e+07	1.02139e+08	9.37102e+06	2.96397e+07	1.02333e+08	26.0502	61.6817	39.2709	23.8073	38.6003	43.5931	18.4313	19.4692	70.9606	18.24	40.88	26.62	24.95	26	33.96	14.68	26.21	37.53	8	14	11	9	9	14	6	10	17	12	28	21
AT3G15360		thioredoxin M-type 4	0.914	0.689	0.96	0.128	0.933	0.562	0.96	-0.128	1.11578e+07	0	1.33451e+07	5.83337e+07	0	1.64588e+06	0	0	1.6747e+07	7.46824	0	2.98509	11.4163	0	2.38928	0	0	3.44277	11.4	0	6.22	16.06	0	6.22	0	0	6.22	2	0	1	4	0	1	0	0	1	2	0	1
AT4G05530		indole-3-butyric acid response 1	0.923	-0.324	0.96	0.0844	0.93	-0.409	0.96	-0.0844	8707216	3.88743e+07	5.54204e+07	1.1892e+07	2.99978e+07	5.65175e+07	3.54159e+06	2.69011e+07	7.57723e+07	3.50461	24.3821	14.6098	9.12787	10.9306	22.7509	8.58712	13.5348	13.6913	10.24	44.49	13.39	15.75	16.93	20.47	20.08	13.39	13.39	2	10	3	3	4	4	4	3	3	2	12	6
AT3G59970		methylenetetrahydrofolate reductase 1	0.278	-1.5	0.23	-1.15	0.917	-0.344	0.23	1.15	3.88068e+06	5.28465e+06	1.84868e+06	1.39592e+07	4.80193e+06	7.94341e+06	0	4.95177e+06	1.07492e+07	7.78235	2.66047	0	16.456	2.27214	6.26954	0	2.19609	7.54849	7.94	3.21	3.04	18.92	3.21	10.47	0	3.04	11.15	3	1	1	7	1	4	0	1	4	4	1	1
AT5G15090		voltage dependent anion channel 3	0.915	-0.242	0.954	-0.109	0.94	-0.133	0.954	0.109	1.53419e+07	3.62987e+07	2.73412e+07	3.33044e+07	1.37337e+07	5.3449e+07	9.76726e+06	1.41272e+07	3.57779e+07	20.4199	13.0942	18.3653	37.2907	13.009	29.8701	10.7234	11.0165	21.0109	28.83	37.59	40.88	44.16	17.88	43.8	33.21	24.82	32.48	5	7	8	8	3	8	7	5	6	9	8	10
AT1G77120		alcohol dehydrogenase 1	0.936	-0.105	0.723	1.73	0.794	-1.83	0.723	-1.73	5.40401e+06	0	6.99212e+06	6.78298e+06	0	0	0	0	3.95648e+07	6.05568	0	3.30137	5.99731	0	0	0	0	39.7734	9.5	0	7.12	9.5	0	0	0	0	19.79	4	0	3	4	0	0	0	0	8	6	0	3
AT3G63140		chloroplast stem-loop binding protein of 41 kDa	0.936	0.061	0.96	-0.055	0.943	0.116	0.96	0.055	6.63141e+08	1.19746e+09	3.01019e+08	4.94941e+08	7.79048e+08	6.08776e+08	3.36516e+08	4.06674e+08	2.06295e+08	252.401	146.378	91.1286	183.69	193.629	83.484	149.542	119.312	69.9941	60.34	43.6	36.21	50.74	36.95	42.36	45.57	36.21	31.03	27	19	13	21	17	15	20	14	12	100	59	42
AT3G63160		FUNCTIONS IN: molecular_function unknown; INVOLVED IN: biological_process unknown; LOCATED IN: chloroplast outer membrane, thylakoid, chloroplast thylakoid membrane, chloroplast, chloroplast envelope; EXPRESSED IN: 21 plant structures; EXPRESSED DURING: 13 growth stages; BEST Arabidopsis thaliana protein match is: outer envelope membrane protein 7 (TAIR:AT3G52420.1); Has 26 Blast hits to 26 prote…	0.932	0.2	0.957	0.186	0.949	0.0138	0.957	-0.186	3.39792e+06	2.41752e+07	11823078	1.15138e+08	0	7.71417e+06	7.40843e+06	0	9.13598e+06	2.29095	2.37662	2.58165	17.438	0	4.00226	2.48701	0	3.69173	36.23	13.04	36.23	36.23	0	36.23	13.04	0	36.23	2	1	2	2	0	2	1	0	2	2	1	2
AT3G20820		Leucine-rich repeat (LRR) family protein	0.641	1.02	0.949	0.175	0.784	0.847	0.949	-0.175	4.5232e+07	1.46162e+08	7.79763e+07	4.62642e+07	1.04818e+08	9.45922e+07	2.48823e+07	1.13228e+07	4.28175e+07	39.0612	58.0381	49.1923	41.1756	46.1422	71.9007	24.6972	8.74704	44.4148	28.49	31.78	32.6	27.4	24.38	37.81	26.58	12.33	34.52	9	10	12	9	8	14	8	3	11	16	25	29
AT5G13300		ARF GTPase-activating protein	0.756	-1.49	0.954	-0.22	0.838	-1.27	0.954	0.22	7.14952e+06	0	0	8.98099e+06	0	0	1.89845e+06	0	9.51581e+06	23.3777	0	0	0	0	0	9.2798	0	1.79767	12.94	0	0	1.21	0	0	6.29	0	0.85	10	0	0	1	0	0	5	0	1	11	0	0
AT3G02760		Class II aaRS and biotin synthetases superfamily protein	0.683	1.45	0.956	-0.15	0.66	1.6	0.956	0.15	4.52783e+07	3.58931e+07	2.05139e+07	5.26386e+07	3.12933e+07	3.53796e+07	3.09821e+07	1.95615e+06	5.30701e+06	82.5523	32.1707	21.1584	39.6967	24.7048	32.6635	67.3877	6.95662	12.157	31.37	19.03	13.36	16.65	13.36	16.53	21.97	4.87	9.29	23	14	9	13	11	14	17	3	6	34	17	12
AT3G52990		Pyruvate kinase family protein	0.879	0.429	0.957	-0.0781	0.88	0.507	0.957	0.0781	2.24062e+07	5.57531e+07	3.42962e+07	2.84046e+07	3.45712e+07	6.57473e+07	1.09156e+07	1.30287e+07	2.42082e+07	30.2063	38.8529	9.43673	27.6304	20.3514	28.0227	14.1284	5.5834	14.6633	24.1	29.98	12.52	19.73	18.03	20.68	10.82	21.25	14.99	11	12	6	9	7	10	5	8	7	21	22	10
AT2G42910		Phosphoribosyltransferase family protein	0.826	-1.26	0.954	-0.225	0.883	-1.04	0.954	0.225	9.02688e+06	0	1.55471e+07	1.07662e+07	0	1.42e+07	3.2374e+06	9.13203e+06	1.09859e+07	12.6267	0	2.32388	10.1014	0	2.40476	2.15404	1.90853	6.75314	16.62	0	2.67	11.28	0	2.67	2.67	2.67	6.23	5	0	1	3	0	1	1	1	2	6	0	1
AT3G26420		RNA-binding (RRM/RBD/RNP motifs) family protein with retrovirus zinc finger-like domain	0.517	1.63	0.545	1.3	0.931	0.325	0.545	-1.3	6.84089e+06	5.16558e+06	1.55143e+07	0	4.02847e+06	8.26178e+06	719991	0	5.71522e+06	2.47378	4.26433	0	0	2.15535	2.75848	0	0	0	3.67	6.53	4.49	0	6.53	11.02	4.08	0	11.02	1	2	1	0	2	2	1	0	2	1	2	1
AT5G04130		DNA GYRASE B2	0.932	-0.0859	0.845	-0.498	0.894	0.412	0.845	0.498	2.92548e+06	3.4945e+06	2.35892e+06	4.28034e+06	2.67276e+06	5.07207e+06	1.3777e+06	1.04664e+06	2.6158e+06	0	0	0	2.05729	0	1.71714	3.76819	0	1.85557	3.69	0.82	3.14	3.14	1.09	4.64	1.09	1.09	1.09	2	1	2	2	1	3	1	1	1	2	2	2
AT3G15190		chloroplast 30S ribosomal protein S20, putative	0.561	-1.16	0.895	-0.474	0.852	-0.685	0.895	0.474	2.44836e+08	1.037e+09	3.96783e+08	1.42807e+09	7.17371e+08	3.37263e+08	5.95803e+08	3.52933e+08	1.04426e+09	102.09	81.9259	86.14	122.088	70.2234	79.4356	111.306	88.7516	134.541	34.16	32.67	19.31	32.67	30.69	19.31	32.18	19.31	32.18	14	11	9	12	9	9	10	10	11	35	38	29
AT1G78850		D-mannose binding lectin protein with Apple-like carbohydrate-binding domain	0.904	-0.391	0.961	0.04	0.914	-0.432	0.961	-0.04	1.284e+07	1.93803e+07	1.39067e+07	2.88613e+07	1.85539e+07	7.61679e+06	3.68138e+06	1.19615e+07	3.47822e+07	13.8062	10.1588	8.14465	19.2553	13.6202	2.92355	2.66769	9.88828	34.8595	11.34	16.55	9.3	16.33	17.23	4.54	4.54	7.03	22	4	5	3	5	5	1	1	2	7	5	6	3
AT4G30720		FAD/NAD(P)-binding oxidoreductase family protein	0.891	0.503	0.794	0.835	0.927	-0.331	0.794	-0.835	2.43565e+06	3.98643e+06	3.61318e+06	3.73873e+06	0	4.14297e+06	1.98447e+06	0	0	6.347	0	2.30922	2.27422	0	6.63318	2.55643	0	0	4.38	2.69	1.56	3.11	0	3.11	1.56	0	0	3	2	1	2	0	2	1	0	0	3	2	1
AT3G06650		ATP-citrate lyase B-1	0.415	1.18	0.946	-0.181	0.301	1.36	0.946	0.181	3.03291e+07	5.14233e+07	5.45462e+07	4.4837e+07	4.5568e+07	7.77e+07	1.49511e+07	6.5494e+06	1.45827e+07	57.4106	35.1287	41.0691	50.7222	36.054	69.173	21.3143	4.90802	17.1757	31.41	29.61	27.96	30.26	22.7	34.21	20.56	10.03	14.64	17	14	15	16	13	18	10	4	7	27	21	24
AT3G08530		Clathrin, heavy chain	0.704	-0.852	0.947	-0.175	0.829	-0.677	0.947	0.175	2.19596e+07	2.76274e+07	3.96938e+07	2.66293e+07	2.60415e+07	6.40163e+07	2.30735e+07	2.3995e+07	5.0138e+07	72.1203	44.9658	53.9472	43.5658	39.9192	84.646	52.1986	44.7395	64.0714	20.96	18.32	18.97	11.86	13.8	18.61	16.5	15.09	17.67	31	25	28	17	20	28	25	22	25	34	28	33
AT3G11130		Clathrin, heavy chain	0.704	-0.852	0.947	-0.175	0.829	-0.677	0.947	0.175	2.19596e+07	2.76274e+07	3.96938e+07	2.66293e+07	0	6.40163e+07	2.30735e+07	2.3995e+07	5.0138e+07	69.1694	43.0699	52.1066	39.6192	0	93.0972	50.4306	46.4675	65.5057	20.18	17.54	19.88	10.26	0	19.53	15.72	15.84	19.3	30	24	29	15	0	29	24	23	27	33	27	34
AT4G39080		vacuolar proton ATPase A3	0.796	-1.17	0.952	0.219	0.766	-1.39	0.952	-0.219	5.03624e+06	0	6.18617e+06	2.24436e+07	0	4.92286e+06	1.93821e+06	6.35902e+06	1.75063e+07	8.05605	0	3.87845	14.5589	0	3.92382	3.23768	6.31091	14.5899	9.14	0	4.38	9.99	0	3.05	2.07	3.05	12.42	5	0	3	7	0	2	1	2	8	5	0	4
AT3G01290		SPFH/Band 7/PHB domain-containing membrane-associated protein family	0.914	-0.492	0.934	-0.519	0.949	0.0275	0.934	0.519	5.20245e+06	3.61776e+07	9.59129e+07	4.72875e+07	2.15025e+07	6.69561e+07	3.35309e+06	2.80224e+07	1.04764e+08	6.28819	11.2578	23.0727	26.6054	10.4824	15.3079	4.25758	9.06422	34.7452	5.96	16.49	32.28	32.98	13.68	28.07	7.02	17.19	40.7	2	5	7	8	4	6	2	4	8	3	5	12
AT3G15520		Cyclophilin-like peptidyl-prolyl cis-trans isomerase family protein	0.921	-0.259	0.955	0.138	0.922	-0.397	0.955	-0.138	5.90091e+06	8.68731e+06	26227173	1.62228e+07	3.41278e+06	23325026	4.42588e+06	5.07431e+06	2.01115e+07	14.1521	8.14639	2.47495	15.2044	1.77228	4.45992	5.54669	2.45091	2.57027	10.73	5.15	2.36	7.51	4.94	5.79	5.79	2.36	2.36	4	2	1	3	2	2	2	1	1	6	3	1
AT4G20980		Eukaryotic translation initiation factor 3 subunit 7 (eIF-3)	0.911	0.489	0.797	1.14	0.912	-0.656	0.797	-1.14	3.25976e+06	0	0	5.91302e+06	0	0	1.89024e+06	0	0	1.6093	0	0	1.6694	0	0	0	0	0	3.38	0	0	1.02	0	0	1.02	0	0	2	0	0	1	0	0	1	0	0	2	0	0
AT4G35100		plasma membrane intrinsic protein 3	0.919	-0.421	0.955	0.202	0.919	-0.623	0.955	-0.202	7.24205e+06	0	3.38469e+06	2.29551e+07	0	0	2694760	0	6.27717e+06	14.5114	0	1.95921	20.3552	0	0	3.68305	0	2.80214	11.07	0	11.07	11.07	0	0	6.79	0	6.79	2	0	2	2	0	0	1	0	1	6	0	2
AT5G08660		Protein of unknown function (DUF668)	0.934	0.0765	0.898	0.432	0.914	-0.356	0.898	-0.432	1.00292e+07	2.22067e+07	1.01693e+07	1.5427e+07	5.7706e+06	1.20176e+07	9.12974e+06	5.49999e+06	6.83229e+06	17.5047	19.7499	3.596	16.9925	4.75609	4.0912	24.9691	4.14101	2.44269	18.95	18.18	9.55	22.03	5.7	14.48	23.11	7.86	9.24	8	8	4	11	2	5	12	3	3	8	9	6
AT3G02730		thioredoxin F-type 1	0.771	-1.61	0.756	-1.48	0.946	-0.129	0.756	1.48	0	0	0	1.60209e+07	0	5.20544e+06	0	5.71026e+06	5.99163e+06	0	0	0	4.27589	0	0	0	1.6805	0	0	0	0	7.3	0	6.74	0	6.74	6.74	0	0	0	1	0	1	0	1	1	0	0	0
AT1G33600		Leucine-rich repeat (LRR) family protein	0.899	0.49	0.962	0.0185	0.917	0.471	0.962	-0.0185	2.09772e+07	1.72746e+08	1.00389e+08	3.17281e+07	1.35365e+08	1.04403e+08	1.86302e+07	2.55445e+07	5.41226e+07	18.6096	33.0844	30.8016	12.0703	31.5725	34.9377	22.234	12.8086	22.9734	11.3	25.31	23.64	8.79	21.76	23.85	13.81	8.79	20.08	6	13	10	5	12	12	8	5	10	9	19	15
AT1G13930		Involved in response to salt stress. Knockout mutants are hypersensitive to salt stress.	0.929	0.197	0.902	0.678	0.923	-0.481	0.902	-0.678	5.72576e+07	2.5344e+07	9.26734e+07	7.89766e+07	2.29438e+07	2.3221e+07	4.85095e+06	3.03694e+07	1.18783e+08	16.4454	2.69875	22.9172	20.7412	2.75953	10.3834	9.22314	15.7522	27.723	35.48	7.1	27.74	35.48	7.1	25.81	25.81	27.74	30.32	4	1	4	5	1	3	3	4	5	5	1	8
AT5G25265		unknown protein; FUNCTIONS IN: molecular_function unknown; INVOLVED IN: biological_process unknown; LOCATED IN: plasma membrane, membrane; EXPRESSED IN: cultured cell, leaf; BEST Arabidopsis thaliana protein match is: unknown protein (TAIR:AT2G25260.1); Has 30201 Blast hits to 17322 proteins in 780 species: Archae - 12; Bacteria - 1396; Metazoa - 17338; Fungi - 3422; Plants - 5037; Viruses - 0; O…	0.763	0.737	0.955	-0.0967	0.744	0.833	0.955	0.0967	3.26023e+06	7.08277e+06	4.69727e+06	5.42676e+06	4.89377e+06	8.65974e+06	1.3362e+06	865938	3.97315e+06	7.82752	3.77437	0	3.19334	2.42037	5.40071	4.81434	1.96153	3.05397	13.39	4.92	9.29	4.92	4.92	9.29	4.92	9.29	9.29	3	1	2	1	1	2	1	2	2	3	1	2
AT2G42710		Ribosomal protein L1p/L10e family	0.884	0.494	0.955	0.121	0.919	0.374	0.955	-0.121	2.22445e+07	3.51042e+07	1.90333e+07	3.28719e+07	1.01355e+07	4.44692e+07	18622267	4.2645e+06	1.31271e+07	23.8892	22.3822	10.5047	25.4302	13.5305	31.5413	51.0313	0	1.78876	31.57	29.4	16.39	16.39	13.01	31.33	33.98	2.41	7.71	11	11	5	5	5	10	12	1	2	15	14	6
AT2G37410		translocase inner membrane subunit 17-2	0.891	0.697	0.946	-0.341	0.866	1.04	0.946	0.341	1.24788e+06	0	7.0476e+06	0	0	8.09952e+06	0	0	0	0	0	2.1038	0	0	3.24807	0	0	0	5.76	0	5.76	0	0	5.76	5.76	0	0	1	0	1	0	0	1	1	0	0	1	0	1
AT5G23210		serine carboxypeptidase-like 34	0.923	-0.22	0.958	0.0793	0.928	-0.299	0.958	-0.0793	1.8501e+07	7.77807e+07	8.12572e+07	2.85734e+07	6.07449e+07	7.31766e+07	1.52671e+07	2.9239e+07	8.11931e+07	20.1145	16.214	27.8413	28.2903	17.3592	36.6448	20.3506	18.7853	29.6696	15.03	15.03	22.85	22.44	10.82	17.43	17.64	11.22	22.24	10	10	12	13	7	11	10	6	12	11	11	16
AT1G79930		heat shock protein 91	0.925	-0.438	0.887	1.22	0.853	-1.66	0.887	-1.22	2.62418e+07	1.20604e+07	2.42945e+07	3.41797e+07	0	2.48552e+07	7.21823e+06	6.77257e+06	2.22211e+07	48.4098	4.59899	18.3438	21.3566	0	16.9773	12.8607	13.1449	18.5894	26.49	3.3	15.08	15.34	0	12.8	11.91	9	17.49	22	3	11	12	0	9	9	7	11	25	3	17
AT5G08180		Ribosomal protein L7Ae/L30e/S12e/Gadd45 family protein	0.909	-0.433	0.95	0.227	0.901	-0.659	0.95	-0.227	2.13653e+07	4.82495e+07	3.83739e+07	4.89896e+07	76178902	8.47768e+06	4.92174e+07	8.06483e+06	4.80527e+07	14.0293	8.25441	8.89883	16.0753	11.1927	2.20229	11.6103	5.15291	2.8991	16.67	22.44	16.03	29.49	22.44	9.62	16.03	9.62	6.41	3	3	2	4	3	1	2	1	1	5	4	3
AT1G77180		chromatin protein family	0.936	-0.107	0.916	0.719	0.904	-0.826	0.916	-0.719	5.02047e+06	1.15616e+07	2.05419e+07	0	1.69359e+07	2.10869e+07	7.55958e+06	6.56884e+06	5.88631e+06	7.37295	8.62229	13.8836	0	16.5022	11.2567	25.0719	2.74583	10.119	6.04	7.63	8.16	0	8.61	5.71	14.52	1.79	3.59	3	3	4	0	4	3	8	1	2	4	5	6
AT3G55330		PsbP-like protein 1	0.912	0.396	0.889	0.676	0.935	-0.281	0.889	-0.676	2.14016e+07	5.30101e+07	1.23708e+08	8.08028e+07	2.3472e+07	2.32342e+07	6.54675e+07	9704730	1.90301e+07	6.27271	22.1742	10.4685	28.5013	13.1384	6.01584	13.7254	6.10146	7.37402	10	30.87	20	26.52	17.39	15.65	20.43	7.83	7.83	3	9	5	7	5	3	6	2	2	4	12	6
AT3G61220		NAD(P)-binding Rossmann-fold superfamily protein	0.929	-0.244	0.95	-0.304	0.948	0.0601	0.95	0.304	2.62477e+06	0	1.53289e+07	8.98985e+06	0	1.04597e+07	0	0	6.67241e+06	0	0	9.0368	8.82207	0	8.1403	0	0	4.54709	5.07	0	18.24	12.16	0	12.16	0	0	9.12	1	0	5	3	0	3	0	0	2	1	0	5
AT3G55260		beta-hexosaminidase 1	3.36e-05	4.51	0.956	0.134	0.000124	4.37	0.956	-0.134	5.57771e+07	5.85135e+07	4.4528e+07	4.22371e+07	3.77855e+07	8.82079e+07	0	0	9.95193e+06	21.5104	10.0801	4.64439	23.8855	2.39327	14.1962	0	0	2.13364	13.49	9.98	9.24	20.89	2.96	17.19	0	0	3.88	7	5	5	9	2	8	0	0	2	10	5	5
AT1G11870		Seryl-tRNA synthetase	0.934	0.0766	0.926	0.365	0.928	-0.288	0.926	-0.365	0	6.35136e+06	0	3.46713e+06	2.63859e+06	0	0	0	0	2.48253	3.0339	0	2.27546	3.24795	0	0	0	0	2.34	2.34	0	2.34	2.34	0	0	0	0	1	1	0	1	1	0	0	0	0	1	1	0
AT3G63260		Protein kinase superfamily protein	0.939	-0.00744	0.932	0.545	0.924	-0.553	0.932	-0.545	7.12793e+06	0	1.61924e+07	6.16623e+06	0	1.67427e+07	3.49568e+06	5318406	0	2.33227	0	2.60601	4.18151	0	2.35814	1.88109	2.05669	1.87435	2.33	0	2.33	5.52	0	2.33	2.33	2.33	3.2	1	0	1	2	0	1	1	1	1	1	0	1
AT2G43640		Signal recognition particle, SRP9/SRP14 subunit	0.779	-1.45	0.95	-0.295	0.864	-1.16	0.95	0.295	4.95511e+06	0	0	1.36492e+07	0	0	5.10387e+06	0	16176472	1.77025	0	0	2.16216	0	0	2.29838	0	2.34733	8.93	0	0	8.93	0	0	8.93	0	8.93	1	0	0	1	0	0	1	0	1	1	0	0
AT5G14660		peptide deformylase 1B	0.931	0.102	0.959	-0.0605	0.938	0.162	0.959	0.0605	1.47839e+07	6.19593e+07	22309913	5.33577e+07	3.25155e+07	1.71102e+07	2.3992e+07	1.07931e+07	2.34337e+07	14.6435	16.3489	1.69036	23.2392	10.5617	0	11.7692	1.8087	1.66047	19.41	18.68	5.86	21.98	14.65	2.56	23.08	5.49	2.56	5	6	2	7	4	1	7	2	1	8	8	3
AT4G16650		O-fucosyltransferase family protein	0.672	1.46	0.912	0.594	0.875	0.868	0.912	-0.594	3.64915e+07	3.43354e+07	1.87331e+07	1.7005e+07	4.36869e+07	1.17624e+07	2.032e+07	2.29894e+06	4.71105e+06	30.0618	9.89795	5.23907	7.89975	29.6444	5.28976	18.3569	0	0	22.04	12.93	3.83	5.46	16.58	5.46	9.29	6.56	1.64	13	6	2	3	9	3	6	3	1	16	9	3
AT1G04170		eukaryotic translation initiation factor 2 gamma subunit	0.701	0.915	0.877	0.508	0.908	0.407	0.877	-0.508	1.11331e+08	1.83947e+08	1.30477e+08	7.91445e+07	1.98471e+08	8.29904e+07	2.97779e+07	3.89234e+07	7.41589e+07	165.167	108.019	85.5633	97.8238	94.1592	67.9234	72.9201	76.984	109.612	37.2	39.78	31.83	40.65	37.2	28.82	29.25	27.1	27.1	18	21	13	16	18	10	14	12	12	65	51	46
AT3G08030		Protein of unknown function, DUF642	0.748	1.16	0.943	0.302	0.863	0.863	0.943	-0.302	1.49947e+07	1.65018e+07	1.07279e+07	2.27915e+07	7.32689e+06	1.08754e+07	9.04765e+06	0	8.59808e+06	15.3888	9.72255	2.61783	19.2882	4.66168	3.34429	10.7994	0	4.97244	18.89	13.93	3.1	25.08	8.67	10.84	13.31	0	5.88	5	4	1	7	3	3	5	0	2	7	7	1
AT4G21280		photosystem II subunit QA	0.891	0.399	0.947	0.186	0.933	0.213	0.947	-0.186	1.14918e+08	3.08054e+08	3.36994e+08	4.81637e+08	1.24351e+08	1.73236e+08	6.90525e+07	5.69567e+07	2.59278e+08	179.89	169.224	192.093	239.699	107.351	137.781	128.062	74.2811	160.55	55.61	55.61	52.47	56.05	55.61	52.02	54.71	55.61	55.61	18	17	18	18	14	16	13	15	18	73	79	77
AT2G47250		RNA helicase family protein	0.888	-0.7	0.929	-0.519	0.942	-0.181	0.929	0.519	0	0	5.28266e+06	0	0	9.29476e+06	0	2.63056e+06	6.64587e+06	0	0	5.85859	0	0	7.96433	0	3.6907	5.31975	0	0	5.35	0	0	7.82	0	3.98	3.98	0	0	3	0	0	5	0	2	2	0	0	4
AT5G59090		subtilase 4.12	0.615	-2.34	0.882	1.11	0.274	-3.45	0.882	-1.11	0	0	17443492	0	0	1.16159e+07	5.24258e+06	7.76727e+06	1.33761e+07	0	0	1.7901	0	0	7.8136	6.14517	5.17471	9.45901	1.78	0	1.5	1.78	0	5.75	3.28	5.2	5.75	1	0	1	1	0	3	2	3	3	1	0	2
AT4G19810		Glycosyl hydrolase family protein with chitinase insertion domain	0.839	-0.819	0.777	0.928	0.428	-1.75	0.777	-0.928	1.58891e+06	0	1.68257e+06	0	0	0	0	0	6.19114e+06	0	0	0	0	0	0	0	0	11.6103	2.64	0	2.37	0	0	0	0	0	25.59	1	0	1	0	0	0	0	0	6	1	0	1
AT4G33510		3-deoxy-d-arabino-heptulosonate 7-phosphate synthase	0.9	0.301	0.921	-0.296	0.834	0.598	0.921	0.296	1.80078e+07	3.11498e+07	3.80629e+07	3.67089e+07	2.53665e+07	5.00069e+07	8.90002e+06	9.20752e+06	2.72988e+07	19.714	14.2317	25.5024	30.5174	5.91208	35.0116	8.25059	7.5099	14.8042	15.19	16.37	10.45	21.3	14.6	18.15	7.89	6.71	12.23	8	8	5	10	8	8	4	3	6	11	11	11
AT5G16010		3-oxo-5-alpha-steroid 4-dehydrogenase family protein	0.303	1.79	0.906	-0.501	0.1	2.29	0.906	0.501	3.65872e+06	1.36242e+07	9.38071e+06	1.35804e+07	8.78536e+06	1.42377e+07	0	1.58535e+06	4.12737e+06	4.91627	2.13563	6.04497	6.04848	4.49161	7.23001	0	1.95295	4.08836	7.84	2.61	5.22	7.09	2.61	5.22	0	5.22	5.22	3	1	1	2	1	1	0	1	1	3	1	2
AT1G29670		GDSL-like Lipase/Acylhydrolase superfamily protein	0.741	0.89	0.866	0.563	0.922	0.327	0.866	-0.563	1.76486e+07	5.28665e+07	1.96562e+07	2.65767e+07	2.67939e+07	1.02257e+07	4.81041e+06	4.86438e+06	2.41532e+07	22.3594	23.7288	14.5178	26.1461	5.83279	8.44023	10.7594	6.4434	33.3432	31.13	26.45	19.83	29.2	15.15	12.12	19.83	21.21	25.07	8	7	5	8	4	3	5	5	6	9	12	11
AT5G49360		beta-xylosidase 1	0.882	0.542	0.88	-0.602	0.722	1.14	0.88	0.602	6.10124e+07	2.91545e+08	9.48205e+07	1.42662e+08	2.82671e+08	1.87253e+08	8.11403e+07	3.43818e+07	3.84181e+07	78.2183	149.208	45.6185	104.849	121.858	85.0135	101.239	23.7366	27.5307	21.06	32.95	23	29.72	30.1	25.58	23.26	11.24	12.4	14	19	14	19	20	15	15	8	9	33	60	25
AT1G01710		Acyl-CoA thioesterase family protein	0.921	-0.332	0.911	-0.644	0.935	0.311	0.911	0.644	4.21775e+06	2.80167e+07	1.5377e+07	1.20493e+07	2.70803e+07	2.71914e+07	1.50028e+06	1.11284e+07	4.25661e+07	8.89573	17.213	2.27889	14.1436	12.0075	10.4435	6.16908	10.2029	24.8137	9.84	20.61	1.87	16.16	14.29	10.77	7.73	13.11	17.1	4	9	1	6	6	4	3	5	7	5	9	1
AT2G36850		glucan synthase-like 8	0.787	-0.993	0.056	-1.92	0.838	0.923	0.056	1.92	5.49129e+06	4.2247e+06	0	1.56655e+07	0	5.88993e+06	3.04826e+06	0	3.13875e+06	6.91763	0	0	9.00378	0	7.755	7.82722	0	0	2.05	1.26	0	1.94	0	3.36	3.05	0	0.89	3	2	0	2	0	5	5	0	1	3	2	0
AT5G14320		Ribosomal protein S13/S18 family	0.922	-0.557	0.961	-0.074	0.937	-0.483	0.961	0.074	7.22884e+07	4.68394e+08	1.86118e+07	2.81092e+08	2.32873e+08	1.43847e+07	8.08001e+08	1.82376e+07	2.66955e+07	40.8706	71.7452	11.2753	78.0335	63.7692	10.8464	71.684	20.4641	28.773	32.54	48.52	19.53	44.97	37.87	25.44	49.7	18.93	25.44	9	11	5	12	9	4	14	5	6	17	27	6
AT3G49720		unknown protein; FUNCTIONS IN: molecular_function unknown; INVOLVED IN: biological_process unknown; LOCATED IN: chloroplast thylakoid membrane, Golgi apparatus, plasma membrane, membrane; EXPRESSED IN: 25 plant structures; EXPRESSED DURING: 15 growth stages; BEST Arabidopsis thaliana protein match is: unknown protein (TAIR:AT5G65810.1); Has 64 Blast hits to 64 proteins in 11 species: Archae - 0; …	0.936	-0.0378	0.958	0.0646	0.941	-0.102	0.958	-0.0646	1.54396e+08	2.05372e+08	1.46317e+08	1.70074e+08	1.69354e+08	1.80383e+08	1.12106e+08	6.85904e+07	1.28003e+08	114.669	70.7658	74.9895	80.1603	38.396	96.1037	103.801	55.2039	68.196	49.04	31.03	31.03	36.78	31.03	31.03	33.72	23.37	31.03	14	10	8	10	9	8	11	6	7	49	40	34
AT5G49810		methionine S-methyltransferase	0.897	0.43	0.959	0.0635	0.921	0.366	0.959	-0.0635	2.33829e+06	0	2.3986e+06	5.10436e+06	0	2.32569e+06	336252	0	3.38127e+06	4.71126	1.9733	0	2.58041	0	0	0	0	0	3.36	1.31	0.84	1.31	0	2.99	1.31	0	2.15	3	1	1	1	0	3	1	0	2	3	1	1
AT5G63420		RNA-metabolising metallo-beta-lactamase family protein	0.67	4.13	0.445	4.31	0.947	-0.174	0.445	-4.31	5.42112e+06	7.69541e+06	4.37945e+10	5.65439e+06	7.78511e+06	9.61948e+06	3.84037e+06	3.54845e+06	6.82373e+06	4.3546	14.7582	9.29472	3.98835	6.12615	9.33553	7.97164	0	6.51727	5.82	8.67	7.24	5.71	7.57	10.32	6.59	1.54	4.5	4	7	5	4	5	8	5	1	3	4	8	7
AT2G14880		SWIB/MDM2 domain superfamily protein	0.845	1.37	0.951	0.344	0.901	1.02	0.951	-0.344	1.14523e+07	1.51057e+07	4.7864e+06	4.8814e+07	1.49511e+07	0	7.43102e+06	0	0	2.0873	0	0	1.71165	0	0	3.45603	0	0	17.02	5.67	5.67	10.64	5.67	0	17.02	0	0	2	1	1	2	1	0	2	0	0	2	1	1
AT2G16510		ATPase, F0/V0 complex, subunit C protein	0.935	0.176	0.916	1	0.922	-0.825	0.916	-1	12492493	0	9.14477e+06	3.23606e+07	0	0	0	0	1.96105e+07	4.09449	0	0	6.89207	0	0	0	0	3.23818	10.98	0	10.98	10.98	0	0	0	0	10.98	1	0	1	1	0	0	0	0	1	3	0	1
AT2G19740		Ribosomal protein L31e family protein	0.444	-1.22	0.961	-0.0307	0.514	-1.19	0.961	0.0307	1.63935e+08	467380617	3.70475e+08	3.04548e+08	4.02452e+08	3.16209e+08	6.28008e+08	1.89716e+08	5.93799e+08	34.2056	21.3007	20.8938	34.6712	27.3487	30.2558	37.4978	26.6935	25.6948	28.57	15.13	21.85	53.78	29.41	21.85	27.73	21.85	21.85	8	3	3	8	5	3	6	4	3	16	12	10
AT2G34640		plastid transcriptionally active 12	0.817	-0.84	0.937	-0.326	0.907	-0.514	0.937	0.326	7.5656e+06	2.01168e+07	5.131e+06	1.43757e+07	2.36381e+07	5.80074e+06	1.01594e+07	9.72271e+06	8.89343e+06	9.83593	14.0077	7.52078	9.74197	16.2819	4.74783	6.99105	4.80032	7.94078	8.92	11.01	8.16	7.97	16.7	3.98	5.88	11.95	6.07	3	4	3	3	7	2	2	4	2	4	6	4
AT4G24350		Phosphorylase superfamily protein	0.923	0.315	0.956	0.157	0.943	0.158	0.956	-0.157	5.84026e+06	1.69852e+07	2.79924e+07	5.46698e+06	1.02363e+07	4.58405e+07	0	9.78406e+06	2.22814e+07	6.73206	6.35519	9.5347	2.52583	4.48205	25.0612	0	3.05148	11.4548	21.07	21.07	17.56	6.61	14.05	20.83	0	3.27	22.62	4	4	5	1	3	5	0	1	6	4	4	6
AT3G49220		Plant invertase/pectin methylesterase inhibitor superfamily	0.782	1.33	0.845	1.02	0.936	0.314	0.845	-1.02	1.20449e+08	214939927	3.85108e+07	9.11731e+07	1.37071e+08	1.23454e+07	4.15626e+07	2.11871e+07	1.3975e+07	59.4363	37.5198	6.84908	21.8651	33.0784	4.4366	28.0532	4.50749	6.28299	12.88	10.2	2.51	13.55	9.87	4.52	11.37	4.52	5.52	9	7	1	9	6	2	7	2	3	23	13	2
AT1G13270		methionine aminopeptidase 1B	0.927	0.22	0.93	0.449	0.938	-0.229	0.93	-0.449	2.91167e+08	4.54489e+08	6.80865e+07	2.63997e+08	2.81495e+08	6.10747e+07	1.64651e+08	6.42349e+07	1.05776e+08	101.297	49.4038	25.1577	60.9238	39.9616	29.6574	56.2721	23.8617	39.6717	41.46	33.6	21.14	32.25	26.02	17.62	26.56	15.45	21.14	11	10	6	11	7	5	9	4	5	34	20	10
AT3G16950		lipoamide dehydrogenase 1	0.437	1.51	0.951	-0.181	0.358	1.69	0.951	0.181	1.29818e+07	1.41875e+07	1.85519e+07	3.09075e+07	1.27985e+07	1.61202e+07	2.56693e+06	0	1.50778e+07	10.5708	7.05804	12.8671	15.8486	5.32689	11.1116	1.90475	0	11.8301	9.65	5.96	8.07	12.11	6.67	8.07	3.86	1.4	7.02	5	3	4	6	3	4	2	1	4	7	3	5
AT2G03980		GDSL-like Lipase/Acylhydrolase superfamily protein	0.648	1.42	0.0963	1.91	0.917	-0.493	0.0963	-1.91	6.87938e+06	1.53424e+07	1.11732e+07	8.06233e+06	0	6.46919e+06	2.92333e+06	0	1.51167e+06	11.448	2.12319	0	0	0	0	0	0	0	11.44	6.81	6.81	3.81	0	3.81	3.81	3	3.81	3	2	2	1	0	1	1	1	1	5	2	3
AT4G34200		D-3-phosphoglycerate dehydrogenase	0.884	-0.513	0.913	-0.452	0.946	-0.061	0.913	0.452	1.8934e+07	3.89717e+07	5.18443e+07	3.73459e+07	3.74444e+07	8.96787e+07	9.28109e+06	3.47343e+07	6.76055e+07	43.9581	28.5122	29.0385	41.6538	23.4312	38.1627	19.7684	25.9414	46.4047	22.06	18.57	15.09	15.59	16.09	21.56	13.93	10.61	24.88	11	9	9	10	8	11	9	6	11	18	13	13
AT4G01040		Glycosyl hydrolase superfamily protein	0.915	-0.377	0.954	-0.182	0.94	-0.196	0.954	0.182	7.27228e+06	5.89232e+07	4.61483e+07	1.72671e+07	4.12149e+07	5.19362e+07	5.91144e+06	2.20197e+07	6.52956e+07	14.2525	31.263	17.8406	14.8172	23.6642	24.8907	6.99962	10.6587	29.4954	9.53	27.44	23.72	13.02	18.6	19.3	15.81	17.21	26.05	4	11	9	5	8	8	6	6	10	6	15	10
AT1G07650		Leucine-rich repeat transmembrane protein kinase	0.832	-0.558	0.951	-0.129	0.893	-0.429	0.951	0.129	7.85036e+06	1.3574e+07	1.45749e+07	1.38838e+07	1.24785e+07	1.5003e+07	4.96695e+06	8987687	2.17479e+07	16.8355	16.8407	8.48987	9.33911	11.8487	11.2677	24.4421	3.5405	5.7949	6.11	5.92	2.07	1.48	4.73	3.06	10.16	0.79	1.78	6	7	2	2	5	3	11	1	2	10	12	5
AT5G09810		actin 7	0.936	0.0582	0.951	-0.153	0.934	0.211	0.951	0.153	1.54405e+08	2.53916e+08	3.42802e+08	1.87178e+08	2.51604e+08	5.02268e+08	6.39721e+07	1.31444e+08	2.77673e+08	188.73	145.297	123.551	187.532	125.471	156.609	121.603	93.8012	155.211	56.76	52.25	53.85	59.68	44.3	60.48	28.91	40.05	55.7	22	18	17	22	17	23	11	14	19	82	66	56
AT3G51010		unknown protein; FUNCTIONS IN: molecular_function unknown; INVOLVED IN: biological_process unknown; LOCATED IN: mitochondrion, plastid; EXPRESSED IN: 22 plant structures; EXPRESSED DURING: 13 growth stages; Has 24 Blast hits to 24 proteins in 9 species: Archae - 0; Bacteria - 0; Metazoa - 0; Fungi - 0; Plants - 24; Viruses - 0; Other Eukaryotes - 0 (source: NCBI BLink).	0.177	-1.79	0.962	-0.0156	0.177	-1.77	0.962	0.0156	2.10496e+07	5.75048e+07	4.30609e+07	6.69817e+07	1.76131e+07	4.55315e+07	2.96901e+07	5.06618e+07	2.17514e+08	6.75255	14.0272	8.13752	9.38144	9.45473	11.1725	6.81482	14.1739	39.8288	23.4	31.38	22.34	22.34	22.34	22.34	26.06	22.34	28.72	3	4	2	2	2	2	3	2	8	3	5	3
AT3G25920		ribosomal protein L15	0.927	0.19	0.962	0.0227	0.94	0.167	0.962	-0.0227	3.53716e+08	9.02838e+08	2.23232e+08	5.06706e+08	8.14301e+08	2.11125e+08	3.39326e+08	9.79377e+07	2.83397e+08	91.3487	103.981	46.4029	108.801	99.2549	57.8806	109.08	35.9751	57.0203	53.79	47.29	32.13	49.82	48.74	37.55	43.68	20.22	35.74	19	15	8	16	17	11	14	7	10	38	45	20
AT1G07990		SIT4 phosphatase-associated family protein	0.0341	-2.95	0.951	0.202	0.0233	-3.15	0.951	-0.202	0	0	0	0	0	0	0	5.53812e+06	6.27039e+06	0	0	0	0	0	0	0	10.5787	5.58272	0	0	1	0	0	0	0	4.36	3.24	0	0	1	0	0	0	0	3	2	0	0	1
AT2G31610		Ribosomal protein S3 family protein	0.869	-0.406	0.717	0.619	0.462	-1.02	0.717	-0.619	1.18484e+09	1.72689e+09	1204563629	9.75369e+08	9.79084e+08	9.12981e+08	8.97716e+08	7.66131e+08	1.63461e+09	310.587	264.295	339.961	306.031	201.665	321.81	310.54	284.292	407.974	72	76.8	61.6	72	58	58.8	64.8	61.6	65.2	29	24	27	28	20	26	27	26	29	127	123	144
AT5G35530		Ribosomal protein S3 family protein	0.869	-0.406	0.717	0.619	0.462	-1.02	0.717	-0.619	1.18484e+09	1.72689e+09	1204563629	9.75369e+08	9.79084e+08	9.12981e+08	8.97716e+08	7.66131e+08	1.63461e+09	282.071	244.611	321.56	277.915	196.845	304.138	282.149	254.843	372.54	65.73	77.42	61.29	61.69	60.08	58.47	61.29	61.29	64.92	27	24	25	26	20	25	25	25	26	118	110	137
AT3G18890		NAD(P)-binding Rossmann-fold superfamily protein	0.92	0.481	0.959	0.116	0.937	0.366	0.959	-0.116	1.34788e+07	0	3.49922e+07	4.17796e+07	0	1.23036e+07	1.46908e+06	2212590	1.59251e+07	26.2117	0	42.4092	48.5318	0	18.4551	2.17589	1.88432	23.4901	17.47	0	27.3	29.95	0	22.62	7.64	15.76	19.5	6	0	8	10	0	6	2	5	5	7	0	16
AT3G20000		translocase of the outer mitochondrial membrane 40	0.875	0.439	0.944	0.19	0.927	0.249	0.944	-0.19	1.83805e+07	2.63834e+07	1.22339e+07	2.58364e+07	1.17635e+07	1.45563e+07	8.82214e+06	2.92383e+06	1.23795e+07	13.5286	8.97282	4.73179	12.8076	4.47144	5.97775	8.81949	1.97452	3.78178	13.59	16.83	7.77	16.18	10.36	15.53	13.59	12.94	17.8	5	5	2	6	3	3	4	2	4	6	6	2
AT3G42050		vacuolar ATP synthase subunit H family protein	0.716	-1.96	0.89	-1.03	0.906	-0.922	0.89	1.03	2.81208e+06	0	3.09682e+06	7.45885e+06	0	2.08956e+07	1.15836e+06	3.03326e+06	1.74215e+07	1.60802	0	0	13.6266	0	4.25984	0	0	6.15209	4.54	1.59	1.59	14.06	0	10.88	1.59	4.54	13.38	2	1	1	6	0	4	1	2	5	3	1	1
AT5G18660		NAD(P)-binding Rossmann-fold superfamily protein	0.914	0.557	0.954	0.257	0.94	0.301	0.954	-0.257	9.4771e+06	1.3756e+07	0	1.90267e+07	0	1.13081e+07	2.89819e+06	0	0	4.97384	3.85892	0	7.10788	0	0	0	0	0	8.39	7.67	0	10.79	0	3.12	8.63	0	0	3	3	0	4	0	1	3	0	0	4	3	0
AT5G49460		ATP citrate lyase subunit B 2	0.534	1.06	0.942	-0.213	0.387	1.27	0.942	0.213	3.03291e+07	4.80906e+07	5.45462e+07	4.4837e+07	0	7.77e+07	1.49511e+07	8.79002e+06	1.32132e+07	45.5165	27.4588	30.3404	43.5506	0	53.7802	22.6308	4.90802	11.3842	27.8	24.18	18.75	23.03	0	26.97	17.93	4.61	9.7	15	12	10	13	0	14	9	2	5	23	18	16
AT3G02230		reversibly glycosylated polypeptide 1	0.934	0.0993	0.954	0.163	0.947	-0.0633	0.954	-0.163	1.5166e+07	1.34453e+07	3.08421e+07	3.33681e+07	4.83517e+06	3.56104e+07	3.99818e+06	7.48432e+06	3.35254e+07	11.9304	3.32254	15.2815	20.4927	0	13.761	2.62879	3.47459	24.9366	22.41	12.61	19.05	13.17	5.6	16.25	2.8	7.56	25.21	7	4	5	6	2	4	1	3	8	9	4	7
AT2G33730		P-loop containing nucleoside triphosphate hydrolases superfamily protein	0.884	-0.768	0.957	-0.135	0.915	-0.632	0.957	0.135	0	0	1.046e+07	0	0	8.09501e+06	0	2.33238e+06	1.06676e+07	0	0	4.91478	0	0	4.03552	1.61047	4.79748	5.00519	0	0	1.64	0	0	1.64	1.64	1.64	1.64	0	0	1	0	0	1	1	1	1	0	0	2
AT1G74690		IQ-domain 31	0.886	-0.891	0.952	0.284	0.875	-1.17	0.952	-0.284	0	3.72562e+06	9.48661e+06	0	2.21903e+06	6.68003e+06	0	4.65587e+06	1.5158e+07	0	2.89811	4.19588	0	2.74544	0	0	3.65762	8.70429	0	1.7	3.41	0	1.7	2.04	0	3.92	3.92	0	1	2	0	1	1	0	2	2	0	1	2
AT1G61520		photosystem I light harvesting complex gene 3	0.936	0.0459	0.931	-0.254	0.916	0.3	0.931	0.254	3.32531e+08	9.37765e+08	7.40143e+08	1.19645e+09	514783486	8.13749e+08	2.84893e+08	2.00436e+08	7.20467e+08	101.983	128.351	92.9865	157.833	64.4716	132.51	93.2315	57.1423	126.448	34.4	34.4	34.4	34.4	34.4	34.4	34.4	34.4	34.4	7	7	7	7	7	7	7	7	7	40	55	41
AT1G65010		Plant protein of unknown function (DUF827)	0.84	1.43	0.927	0.754	0.925	0.672	0.927	-0.754	4.78376e+06	1.1741e+07	0	0	0	0	2.5261e+06	0	0	6.6932	2.6506	0	2.25186	0	0	4.81269	0	0	4.39	3.57	0	2.6	0	0	3.35	0	0	3	2	0	1	0	0	2	0	0	3	2	0
AT5G55660		DEK domain-containing chromatin associated protein	0.384	1.94	0.942	0.326	0.599	1.61	0.942	-0.326	0	0	7.10191e+06	2.87132e+06	6.63737e+06	0	0	0	0	0	0	2.46077	0	9.04725	0	1.93105	0	0	0	0	2.7	1.8	5.53	0	1.03	0	0	0	0	2	1	4	0	1	0	0	0	0	2
AT3G15690		Single hybrid motif superfamily protein	0.904	0.449	0.851	0.771	0.93	-0.322	0.851	-0.771	1.56401e+08	8.75035e+07	1.97148e+08	1.4218e+08	4.27772e+07	1.14418e+08	2.18833e+07	2.64251e+07	3.59633e+08	266.534	108.779	101.138	196.144	41.4403	79.6088	81.3682	26.1483	130.171	28.14	39.54	43.35	45.25	39.54	40.68	23.19	18.63	41.83	9	6	7	8	6	7	7	6	8	81	41	37
AT3G53870		Ribosomal protein S3 family protein	0.866	-0.416	0.728	0.608	0.462	-1.02	0.728	-0.608	1.18484e+09	1.6896e+09	1204563629	9.75369e+08	9.79084e+08	9.12981e+08	8.97716e+08	7.66131e+08	1.63461e+09	289.194	257.632	326.743	280.058	195.972	300.468	298.735	273.154	372.26	72.29	61.85	63.45	68.27	58.23	60.64	64.26	63.45	67.07	28	23	28	27	20	26	26	27	30	121	118	139
AT4G19040		ENHANCED DISEASE RESISTANCE 2	0.914	0.404	0.0181	2.54	0.368	-2.14	0.0181	-2.54	5.08126e+06	6.97981e+06	0	0	2.03828e+06	0	1.77865e+06	0	2.67949e+06	17.2915	4.25519	0	0	4.5208	0	9.9991	0	0	13.93	10.72	0	0	3.76	0	6.55	0	4.87	8	6	0	0	2	0	3	0	3	9	6	0
AT5G66860		Ribosomal protein L25/Gln-tRNA synthetase, anti-codon-binding domain	0.931	0.139	0.889	-0.593	0.871	0.732	0.889	0.593	4.87582e+06	4.40954e+06	3.69946e+06	5.25571e+06	3.61908e+06	1.83905e+07	3.39729e+06	0	5.13493e+06	2.67167	6.00682	0	3.07968	3.26201	3.47696	2.71873	0	0	5.22	12.05	7.23	5.22	5.22	12.45	5.22	0	7.23	1	2	2	1	1	2	1	0	1	1	2	2
AT5G48370		Thioesterase/thiol ester dehydrase-isomerase superfamily protein	0.876	-0.559	0.896	-0.528	0.948	-0.0306	0.896	0.528	4.09923e+06	1.41309e+07	2.05794e+07	9.44781e+06	0	2.09284e+07	4.7812e+06	9.33712e+06	1.67332e+07	4.14611	2.83741	6.48703	6.13055	0	5.94541	2.088	0	7.78094	4.35	4.35	16.48	6.86	0	17.16	2.52	2.52	16.93	2	2	7	3	0	7	1	1	7	2	2	7
AT2G40290		Eukaryotic translation initiation factor 2 subunit 1	0.15	1.53	0.747	0.635	0.664	0.894	0.747	-0.635	1.73418e+07	1.67681e+07	1.50692e+07	1.16327e+07	8.38649e+06	1.53726e+07	3.26113e+06	1.656e+06	6.62565e+06	34.7199	5.80136	9.78454	12.8576	2.17877	12.4645	3.80172	0	9.14844	33.72	18.26	21.99	12.79	18.26	21.99	8.72	5.81	15.77	9	4	4	4	3	4	2	1	3	14	6	6
AT3G61050		Calcium-dependent lipid-binding (CaLB domain) family protein	0.479	1.77	0.959	-0.083	0.476	1.86	0.959	0.083	9.46876e+07	1.53924e+08	4.55252e+07	1.22944e+08	1.06277e+08	7.7298e+07	5.30714e+07	7.24581e+06	8.15573e+06	91.0095	47.0732	26.0217	65.1175	32.5107	36.605	46.6056	7.22446	5.7677	27.45	32.55	22.55	33.73	24.51	23.73	21.76	6.86	9.41	11	12	9	13	9	10	9	3	3	36	24	13
AT5G62390		BCL-2-associated athanogene 7	0.874	-0.549	0.904	0.478	0.746	-1.03	0.904	-0.478	2.00102e+07	1.10603e+07	3.71083e+07	3.00654e+07	1.4432e+07	8.98027e+06	1.39835e+07	1.7726e+07	2.036e+07	22.4511	8.5108	41.7256	33.1588	6.67409	9.81485	25.2228	13.3503	24.4566	15.92	7.85	32.74	19.51	9.87	13.23	15.02	8.74	19.51	8	4	16	10	5	6	8	6	9	12	6	27
AT5G53070		Ribosomal protein L9/RNase H1	0.822	0.889	0.954	0.157	0.881	0.732	0.954	-0.157	4.14056e+07	97040782	6.4111e+07	4.31432e+07	4.51925e+07	1.22031e+08	5.93017e+07	8.42081e+06	15913540	25.966	23.5937	22.6024	20.2413	16.3437	44.5052	42.5096	2.13261	4.57715	26.24	21.27	32.13	40.72	14.93	43.89	48.87	14.03	13.57	7	7	9	8	5	10	11	2	3	11	10	10
AT4G01310		Ribosomal L5P family protein	0.865	1.02	0.943	-0.423	0.822	1.45	0.943	0.423	5.82924e+08	2.65627e+09	2.76077e+08	2.56873e+09	1.51327e+09	3.39627e+08	1.06257e+09	6.48093e+07	1.4498e+08	311.995	366.6	139.377	434.87	260.31	201.918	432.422	56.4007	111.905	68.7	74.05	66.03	71.76	69.85	70.23	72.52	37.02	48.09	26	24	20	25	21	22	27	10	15	114	159	69
AT1G48410		Stabilizer of iron transporter SufD / Polynucleotidyl transferase	0.937	0.046	0.958	0.0845	0.948	-0.0384	0.958	-0.0845	3.36875e+06	8.81792e+06	7.55552e+06	3427700	8.28918e+06	8.48865e+06	0	3.33215e+06	1.2824e+07	6.61772	8.98568	5.88074	1.65413	6.36937	9.80831	0	6.79355	11.8237	3.24	5.15	4.29	0.95	2.96	3.91	0	3.91	4.96	3	5	4	1	3	4	0	4	5	3	6	5
AT1G16030		heat shock protein 70B	0.936	-0.0439	0.957	-0.0654	0.948	0.0216	0.957	0.0654	2.89501e+08	3.22003e+08	3.40056e+08	4.60529e+08	0	3.39127e+08	1.43317e+08	1.38609e+08	3.44981e+08	190.215	83.3818	62.7748	116.713	0	79.8251	136.456	94.6384	70.4941	13.93	13.93	9.6	11.92	0	7.43	11.76	9.44	7.43	8	8	5	7	0	4	7	5	4	59	34	25
AT4G24750		Rhodanese/Cell cycle control phosphatase superfamily protein	0.699	2.04	0.959	0.127	0.77	1.91	0.959	-0.127	1.50901e+07	2.345e+07	2.56496e+07	2.51498e+07	1.4641e+07	2.42228e+07	1.15741e+07	0	1.87098e+07	9.82842	6.54301	6.8983	15.8834	0	6.84771	10.4694	0	8.03711	23.29	14.73	14.73	20.89	7.53	17.47	14.73	0	14.73	4	2	2	3	1	3	2	0	2	5	4	2
AT1G09870		histidine acid phosphatase family protein	0.237	1.56	0.935	-0.265	0.106	1.82	0.935	0.265	1.29629e+07	9.77359e+06	1.58076e+07	1.46617e+07	1.12176e+07	20082289	2.99316e+06	0	5.20427e+06	12.4981	10.6854	2.11907	15.7237	6.36695	10.0007	2.21763	0	1.69036	9.86	10.68	1.85	13.35	5.13	12.32	1.64	0	2.46	6	5	1	7	3	5	1	0	1	6	5	1
AT3G48860		unknown protein; INVOLVED IN: biological_process unknown; LOCATED IN: plasma membrane; EXPRESSED IN: 22 plant structures; EXPRESSED DURING: 13 growth stages; BEST Arabidopsis thaliana protein match is: unknown protein (TAIR:AT5G23700.1); Has 12232 Blast hits to 9546 proteins in 892 species: Archae - 172; Bacteria - 1174; Metazoa - 6487; Fungi - 1343; Plants - 856; Viruses - 50; Other Eukaryotes -…	0.934	0.123	0.948	0.295	0.943	-0.172	0.948	-0.295	3.72152e+06	8.45821e+06	0	4.49155e+06	0	0	0	982614	3.69919e+06	1.63137	2.00154	0	0	0	0	1.99944	0	0	2.6	3.04	0	1.91	0	3.04	2.6	3.04	3.04	1	1	0	1	0	1	1	1	1	1	1	0
AT3G47610		transcription regulators;zinc ion binding	0.94	5.27e-05	0.939	-0.38	0.93	0.38	0.939	0.38	1.87089e+06	0	9.8159e+06	0	3.39206e+06	9.11847e+06	0	0	4944578	0	0	2.23867	0	2.29218	4.11045	0	0	0	2.7	0	2.7	0	2.7	2.7	0	0	2.7	1	0	1	0	1	1	0	0	1	1	0	1
AT2G30740		Protein kinase superfamily protein	0.938	0.0692	0.94	0.665	0.932	-0.596	0.94	-0.665	1.92876e+07	0	1.35645e+07	2.10188e+07	0	6.56712e+06	6.97539e+06	5.70035e+06	0	8.61514	0	1.82954	11.581	0	1.81705	10.6951	1.96561	0	7.38	0	2.73	7.38	0	5.19	5.46	5.46	0	3	0	1	3	0	1	2	2	0	5	0	1
AT1G15980		NDH-dependent cyclic electron flow 1	0.939	0.0135	0.932	0.456	0.925	-0.442	0.932	-0.456	4.24329e+06	9.47307e+06	8410763	1.30804e+07	0	1.69923e+07	4.05886e+06	3.08502e+06	5.14801e+06	8.02211	2.25643	3.99619	19.4386	0	10.2628	3.91372	0	5.45723	11.28	6.51	6.07	13.88	0	9.11	3.69	4.56	6.07	5	3	3	6	0	4	2	2	3	5	3	3
AT5G45420		Duplicated homeodomain-like superfamily protein	0.506	2.03	0.691	1.39	0.913	0.648	0.691	-1.39	2.24151e+07	2.91073e+07	2.73568e+07	4.64425e+06	1.18789e+07	2.32504e+07	1.54618e+07	0	6.02736e+06	21.6481	11.7146	4.75458	5.17201	4.50868	1.79474	13.6271	0	2.10728	32.69	12.94	5.18	7.77	10.36	5.18	20.71	0	2.59	8	5	1	2	3	1	5	0	1	9	5	2
AT1G49240		actin 8	0.934	0.0755	0.956	-0.0948	0.938	0.17	0.956	0.0948	1.57647e+08	2.10979e+08	3.51944e+08	1.86705e+08	2.05687e+08	4.75561e+08	5.72676e+07	1.26526e+08	2.70764e+08	169.978	125.307	113.218	173.761	101.017	138.263	95.8737	80.9598	140.804	58.62	52.25	46.95	51.72	38.73	51.99	36.6	37.14	48.81	23	18	16	21	16	19	13	13	17	76	62	59
AT3G51600		lipid transfer protein 5	0.931	-0.393	0.903	1.48	0.883	-1.87	0.903	-1.48	3.44065e+08	526353186	5.00432e+07	6.43489e+08	7.22412e+08	0	6.58292e+08	43683033	2.77716e+08	11.6937	2.27786	1.9195	4.26647	2.11524	0	2.04907	1.85193	4.0141	16.1	6.78	6.78	11.86	6.78	0	6.78	6.78	6.78	3	1	1	2	1	0	1	1	1	4	1	1
AT3G46060		RAB GTPase homolog 8A	0.883	-0.359	0.586	-0.722	0.901	0.363	0.586	0.722	9.21583e+06	2.0184e+07	1.69831e+07	3.79536e+07	2.00376e+07	2.3886e+07	1.02102e+07	8.19877e+06	1.56057e+07	13.045	6.28938	12.4651	16.8568	3.99991	11.1107	7.89253	6.79386	8.60497	40.28	16.2	30.56	47.69	7.41	37.5	19.44	17.59	18.98	7	3	5	9	1	7	4	3	3	7	3	5
AT2G47940		DEGP protease 2	0.883	0.369	0.958	-0.0591	0.887	0.428	0.958	0.0591	6.6661e+06	1.02298e+07	8.22303e+06	1.13219e+07	6.13997e+06	1.16829e+07	3.65349e+06	2.98525e+06	4.68196e+06	22.4802	7.92164	7.47793	20.9991	7.1591	10.8313	13.6623	3.91086	6.39473	12.52	6.77	7.92	10.87	5.94	7.92	5.93	4.46	3.14	7	3	4	6	3	4	4	3	2	10	4	5
AT5G10360		Ribosomal protein S6e	0.529	-1.22	0.885	-0.516	0.85	-0.7	0.885	0.516	6.62574e+08	1.17541e+09	1.10538e+09	2.26952e+09	1.14225e+09	1.24311e+09	4.25316e+08	1.05775e+09	4.70264e+09	163.303	170.077	146.367	238.148	143.033	176.783	206.35	165.004	314.419	57.03	47.79	48.59	48.19	40.96	51	47.79	40.96	54.62	19	16	15	18	15	16	14	13	20	54	64	49
AT5G64270		splicing factor, putative	0.815	0.913	0.808	0.869	0.948	0.0446	0.808	-0.869	4.16913e+06	6.21686e+06	4.32836e+06	0	0	5.5865e+06	3.68111e+06	0	0	2.20158	1.77798	1.78667	0	1.91369	1.74726	5.79867	0	0	1.5	0.79	0.79	0	1.34	1.89	5.59	0	0	2	1	1	0	2	2	6	0	0	2	1	1
AT1G27400		Ribosomal protein L22p/L17e family protein	0.632	-0.844	0.943	-0.182	0.799	-0.662	0.943	0.182	1.68288e+08	4.32452e+08	3.12543e+08	4.24859e+08	3.41039e+08	2.93667e+08	2.22734e+08	1.72337e+08	672168351	71.0604	39.071	41.1077	56.8655	52.4259	42.5471	50.1793	41.8721	75.0666	40.34	26.7	29.55	40.34	29.55	21.02	29.55	28.41	36.93	10	7	6	8	8	5	7	6	8	29	22	25
AT1G79990		structural molecules	0.926	-0.288	0.915	0.69	0.883	-0.978	0.915	-0.69	1.11094e+07	0	0	3.83623e+06	0	0	3.56643e+06	1.38272e+06	0	9.18273	0	0	0	0	0	4.71355	2.34964	0	4.5	0	0	0.88	0	0.77	2.3	2.41	0	4	0	0	1	0	1	2	2	0	4	0	0
AT4G36130		Ribosomal protein L2 family	0.734	-0.842	0.819	-0.62	0.932	-0.222	0.819	0.62	1.48223e+08	5.31611e+08	3.76587e+08	7.07836e+08	5.19317e+08	3.75222e+08	1.51876e+08	205268324	8.77305e+08	104.281	112.438	83.4955	130.456	124.551	124.252	109.17	103.791	183.425	51.55	43.02	36.82	45.74	43.41	53.1	43.02	41.09	47.29	18	15	8	15	13	12	15	11	13	50	55	35
AT3G08740		elongation factor P (EF-P) family protein	0.92	-0.238	0.917	-0.418	0.938	0.18	0.917	0.418	1.07336e+07	2.74436e+07	1.51641e+07	5.2654e+07	6.87229e+06	3.77523e+07	6.4238e+06	8684278	2.57736e+07	3.07111	9.7496	9.72185	21.9022	5.32005	15.5959	7.50853	1.93227	3.7743	6.36	20.76	16.1	22.03	15.25	24.58	14.83	4.24	9.75	1	4	3	6	3	5	4	1	2	1	5	4
AT4G14350		AGC (cAMP-dependent, cGMP-dependent and protein kinase C) kinase family protein	0.422	-1.83	0.912	-0.56	0.756	-1.27	0.912	0.56	5.60837e+06	7.58526e+06	829772	5.42413e+06	0	4.89063e+06	4.14823e+06	1.0279e+07	6.938e+06	8.13474	11.2699	0	3.1354	0	5.66788	16.2156	0	1.82319	6.57	10.4	3.65	2.37	0	3.65	7.66	2.01	5.66	4	4	1	1	0	1	4	1	2	4	6	2
AT3G26060		Thioredoxin superfamily protein	0.836	-0.548	0.955	-0.0919	0.887	-0.456	0.955	0.0919	1.63283e+08	5.15184e+08	4.45944e+08	6.3285e+08	3.1288e+08	2.9376e+08	2.35189e+08	1.72514e+08	5.6622e+08	141.31	193.423	200.507	210.235	166.692	168.511	181.305	125.658	198.621	52.53	46.76	59.26	58.53	55.56	52.31	56.22	43.52	49.07	15	17	18	18	16	14	15	11	16	43	66	70
AT3G61240		DEA(D/H)-box RNA helicase family protein	0.902	0.396	0.955	-0.121	0.901	0.517	0.955	0.121	5.41537e+06	1.07202e+07	6.16452e+06	1.1744e+07	6.27772e+06	7.99152e+06	3.04626e+06	0	1.37405e+07	14.8348	3.20327	2.42398	8.16613	7.92822	5.40584	2.73472	0	0	12.65	9.84	5.02	8.84	6.83	9.84	4.82	0	5.02	5	3	2	3	3	3	2	0	1	8	3	3
AT2G37620		actin 1	0.936	0.0466	0.953	-0.138	0.937	0.185	0.953	0.138	1.48128e+08	2.37058e+08	3.18644e+08	1.68964e+08	2.293e+08	4.9307e+08	5.8363e+07	122878303	2.77673e+08	116.681	102.687	79.4616	121.657	102.886	92.1085	81.3356	56.7142	99.92	45.09	32.63	33.16	40.85	24.67	44.03	24.67	19.63	34.48	17	13	11	16	12	17	10	8	13	53	47	33
AT3G12080		GTP-binding family protein	0.737	1.03	0.95	0.197	0.84	0.835	0.95	-0.197	5.76312e+06	6.25354e+06	6.18877e+06	2.88801e+06	8.9662e+06	6.05682e+06	3.00528e+06	0	0	10.9496	5.68494	2.37075	1.7542	3.23808	6.50474	4.52053	0	0	10.71	4.68	1.66	1.36	4.68	7.09	3.02	1.66	0	6	3	1	1	3	4	2	1	0	6	4	1
AT4G30170		Peroxidase family protein	0.89	-0.494	0.951	-0.178	0.928	-0.315	0.951	0.178	3.05452e+06	1.22956e+07	7.51148e+06	3.13378e+06	9.24629e+06	1.66401e+07	3.74976e+06	4.26641e+06	8.99881e+06	5.5584	8.45736	3.93139	4.91931	1.68457	17.682	5.89541	1.75063	7.76045	15.69	25.54	14.46	9.54	2.15	32.92	12.92	11.08	16.62	4	7	4	2	1	9	3	3	4	4	7	4
AT4G38600		HEAT repeat ;HECT-domain (ubiquitin-transferase)	0.604	1.49	0.863	0.769	0.889	0.721	0.863	-0.769	4.62555e+06	5.32342e+06	6.14212e+06	3.73853e+06	0	5.40798e+06	1.5983e+06	0	5.05152e+06	4.44873	8.38483	9.03817	3.36892	0	8.19	2.27483	0	1.81474	2.34	4.85	5.52	0.72	0	3.51	0.72	0	0.56	3	5	6	1	0	5	1	0	1	3	5	6
AT1G29880		glycyl-tRNA synthetase / glycine--tRNA ligase	0.822	0.658	0.944	0.209	0.9	0.449	0.944	-0.209	2.91713e+07	2.05399e+07	4.46352e+07	3.91113e+07	1.62251e+07	3.49621e+07	6.60058e+06	1.21563e+07	1.66447e+07	62.9245	55.2046	34.5469	36.4954	23.3835	33.5008	32.5056	16.0277	20.8328	25.93	22.09	23.73	23.87	13.72	22.5	15.36	12.62	14.13	20	17	16	17	10	16	10	8	10	29	29	23
AT2G16060		hemoglobin 1	0.834	-1.46	0.962	0.0201	0.857	-1.48	0.962	-0.0201	3.27317e+06	1.47103e+07	2.13232e+07	5.78264e+07	0	41734479	9.26007e+06	1.46372e+07	3.10018e+07	2.21616	1.85959	2.09209	2.28665	0	2.13986	4.29428	2.3555	8.40286	6.25	5.63	10.63	6.88	0	6.88	12.5	6.88	15	1	1	2	1	0	1	2	1	2	1	1	3
AT3G13300		Transducin/WD40 repeat-like superfamily protein	0.933	-0.122	0.963	-0.00362	0.944	-0.118	0.963	0.00362	1.78835e+06	0	3.9627e+06	4.80853e+06	0	5.41029e+06	0	2.5799e+06	6.00341e+06	3.76628	0	3.6988	2.51733	0	0	0	1.93652	3.54038	1.91	0	4.58	1.22	0	0.92	0	1.6	1.6	2	0	5	1	0	1	0	2	2	2	0	5
AT2G05920		Subtilase family protein	0.938	-0.0369	0.932	-0.363	0.928	0.326	0.932	0.363	3.41514e+07	9.91785e+07	2.6998e+07	3.43841e+07	1.51134e+08	4.79281e+07	3.16192e+07	1.4465e+07	4.23303e+07	71.6732	99.4257	25.4715	66.0541	87.6868	61.0386	62.0139	27.9757	44.6241	15.65	37.67	10.88	20.56	25.73	17.64	18.04	10.88	27.32	10	17	6	11	13	12	10	6	13	26	43	15
AT2G19470		casein kinase I-like 5	0.842	-1	0.927	-0.527	0.925	-0.472	0.927	0.527	0	0	0	0	0	1.13928e+07	0	1.02571e+06	6.95258e+06	0	0	0	0	0	0	0	0	0	0	0	0	0	0	4.85	0	3	5.08	0	0	0	0	0	2	0	1	2	0	0	0
AT2G41800		Protein of unknown function, DUF642	0.849	-1.3	0.908	-0.907	0.936	-0.394	0.908	0.907	0	1.15601e+07	0	0	0	3.80098e+07	0	4.6013e+06	2.20821e+07	0	1.85665	0	0	0	2.64941	0	0	3.11839	2.43	5.68	0	0	0	3.24	0	3.24	3.24	1	2	0	0	0	1	0	1	1	1	2	0
AT4G10320		tRNA synthetase class I (I, L, M and V) family protein	0.811	0.578	0.959	0.0507	0.858	0.528	0.959	-0.0507	2.60915e+07	3.09197e+07	2.91408e+07	3.8157e+07	2.17131e+07	3.32968e+07	1.32605e+07	6.13276e+06	1.49989e+07	47.1597	20.0958	22.7087	25.9748	9.26878	13.9809	31.4368	6.04583	7.21891	17.48	12.77	10.92	9.66	6.81	10.84	11.51	3.11	4.79	19	13	12	11	8	12	14	4	5	24	14	14
AT2G27170		Structural maintenance of chromosomes (SMC) family protein	0.794	-0.772	0.951	-0.153	0.87	-0.619	0.951	0.153	7.75039e+06	1.22834e+07	1.80977e+07	1.12542e+07	20415055	1.31916e+07	5.40945e+06	1.41462e+07	2.19739e+07	16.5569	14.493	10.9775	8.49834	27.3422	8.12908	19.2867	16.7856	17.4642	8.22	6.31	6.98	3.57	11.79	6.06	8.89	8.06	9.05	9	9	8	5	17	7	10	10	11	9	9	8
AT2G37470		Histone superfamily protein	0.702	-4.22	0.961	0.147	0.723	-4.36	0.961	-0.147	2.0405e+08	0	1.82969e+09	3.73138e+08	0	9.26985e+08	3.5572e+08	7.22579e+08	1.78498e+09	31.3258	0	52.3392	26.5718	0	39.5033	26.777	34.6954	46.6526	39.86	0	25.36	37.68	0	33.33	29.71	33.33	25.36	6	0	3	6	0	4	5	4	3	14	0	25
AT1G76730		NagB/RpiA/CoA transferase-like superfamily protein	0.823	0.955	0.489	1.4	0.922	-0.446	0.489	-1.4	5.6257e+06	1.33719e+07	8.65192e+06	5.53889e+06	0	1.21148e+07	3092007	0	5.47093e+06	5.26479	8.08264	4.96293	0	0	7.3383	1.69633	0	2.3369	10.45	10.45	5.93	1.98	0	8.47	3.39	0	3.39	4	4	2	1	0	3	1	0	1	4	4	2
AT4G02670		indeterminate(ID)-domain 12	0.0858	-2.42	0.108	-1.67	0.867	-0.759	0.108	1.67	0	0	0	0	3.58398e+06	0	3.40739e+06	0	7.59218e+06	0	0	0	0	3.86904	0	0	1.79622	2.28223	0	0	0	0	4.48	0	2.49	2.49	2.49	0	0	0	0	2	0	1	1	1	0	0	0
AT4G29010		Enoyl-CoA hydratase/isomerase family	0.885	0.447	0.944	-0.215	0.854	0.662	0.944	0.215	1.27286e+08	4.96578e+08	2.44225e+08	2.06436e+08	5.01722e+08	298688912	9.63676e+07	7.67484e+07	1.61511e+08	296.709	444.021	378.848	231.509	328.911	463.567	215.382	177.533	229.909	38.42	52.29	37.86	37.86	43.41	41.75	26.77	33.43	37.86	28	35	28	27	31	33	21	24	27	109	176	145
AT1G10200		GATA type zinc finger transcription factor family protein	0.311	2.23	0.941	0.351	0.498	1.87	0.941	-0.351	1.4459e+07	3.49854e+07	3.10819e+07	1.99945e+07	1.76279e+07	2.75663e+07	4.32132e+06	0	1.78204e+07	5.73263	9.86637	5.78665	7.81401	6.51272	9.3364	3.44952	0	0	16.84	20.53	16.84	20.53	20.53	16.84	11.58	0	8.95	2	3	2	3	3	2	2	0	1	3	5	4
AT1G12000		Phosphofructokinase family protein	0.872	0.445	0.93	0.275	0.935	0.171	0.93	-0.275	8.30857e+06	1.3773e+07	1.85472e+07	9.8775e+06	9.4704e+06	1.64168e+07	5338004	2.68366e+06	1.15117e+07	16.4916	6.38343	2.21898	9.42022	3.67901	8.77789	5.06609	1.81979	2.84289	14.13	4.59	3.18	10.95	6.01	12.19	3.18	4.06	3.18	6	2	1	4	3	4	1	2	1	8	3	1
AT5G13000		glucan synthase-like 12	0.918	0.264	0.922	0.403	0.941	-0.138	0.922	-0.403	3.60095e+06	4.08528e+06	2.75395e+06	0	4.20055e+06	3.44897e+06	3.15811e+06	0	2.63994e+06	13.3518	3.98442	0	0	9.55863	3.2514	17.6229	1.89205	0	3.38	1.1	1.48	0	1.83	1.59	4.6	0.61	1.07	6	2	3	0	4	3	8	1	2	6	2	3
AT3G54090		fructokinase-like 1	0.931	-0.136	0.935	-0.354	0.937	0.218	0.935	0.354	8.83255e+06	1.99015e+07	6.70272e+06	1.25021e+07	4.10098e+07	6.1444e+06	5.98017e+06	5.70069e+06	8.98893e+06	18.2639	10.7969	4.59015	16.9862	9.0555	6.25218	15.9983	5.52378	5.00759	11.25	5.52	5.52	11.25	6.37	8.49	11.25	8.07	8.49	4	2	2	4	2	3	4	3	3	6	4	2
AT2G32730		26S proteasome regulatory complex, non-ATPase subcomplex, Rpn2/Psmd1 subunit	0.818	-0.691	0.859	-0.565	0.941	-0.126	0.859	0.565	5.79503e+06	3.49707e+06	6.16553e+06	1.48508e+07	4.13494e+06	8.43349e+06	2.39664e+06	4.20125e+06	1.02312e+07	7.58977	0	6.91741	2.34108	1.75218	7.83789	5.09599	2.05347	8.77688	3.98	0.7	4.18	3.19	4.18	5.08	5.68	1.1	5.18	3	1	3	3	3	4	4	1	4	3	1	3
AT4G31700		ribosomal protein S6	0.52	-1.19	0.891	-0.48	0.841	-0.709	0.891	0.48	7.67542e+08	1.38009e+09	1.25019e+09	2.58956e+09	1.29765e+09	1.36948e+09	5.18732e+08	1.16301e+09	5.10496e+09	228.594	202.582	189.096	277.783	182.091	216.859	240.122	203.844	361.15	60.8	50.4	50	50.8	43.6	52.4	50.4	43.6	59.6	24	15	14	18	14	15	15	13	22	72	69	59
AT3G61650		gamma-tubulin	0.673	-1.23	0.954	0.158	0.629	-1.39	0.954	-0.158	890576	0	1.90341e+06	5.75066e+06	0	0	2.5835e+06	0	2.77082e+06	0	0	2.53281	6.47113	0	0	3.13894	0	4.87717	3.16	0	3.16	8.23	0	0	3.16	0	5.49	1	0	1	3	0	0	1	0	2	1	0	1
AT5G64740		cellulose synthase 6	0.925	-0.298	0.929	0.541	0.895	-0.839	0.929	-0.541	6375038	0	4.76837e+06	9.34449e+06	0	0	3.50482e+06	1.22136e+06	0	7.50264	0	0	0	0	0	5.60628	0	0	3.87	0	0.92	0.55	0	0	3.14	1.11	0	4	0	1	1	0	0	4	1	0	5	0	1
AT4G30600		signal recognition particle receptor alpha subunit family protein	0.851	0.538	0.92	0.335	0.933	0.203	0.92	-0.335	4.91168e+06	1.18314e+07	8.91734e+06	5.66947e+06	8.10429e+06	7.20336e+06	3.89723e+06	0	6.41208e+06	10.5446	3.7285	7.89895	4.10693	4.45394	5.33731	1.60569	0	2.14645	5.68	4.26	8.2	3.15	3	5.52	3.47	0	1.74	4	3	5	2	2	3	2	0	1	5	4	7
AT1G71500		Rieske (2Fe-2S) domain-containing protein	0.914	-0.236	0.96	-0.0427	0.933	-0.194	0.96	0.0427	4.71466e+07	9.41091e+07	8.30767e+07	1.35336e+08	3.5234e+07	1.08208e+08	3.98545e+07	3.26524e+07	9.08251e+07	30.5377	18.2931	21.4344	57.8825	12.8987	26.0629	31.6972	18.2825	30.9046	35.89	24.39	21.95	47.04	19.86	31.36	23.69	24.74	34.84	7	7	5	11	5	7	6	5	8	14	9	10
AT1G17050		solanesyl diphosphate synthase 2	0.936	-0.0775	0.892	0.817	0.889	-0.895	0.892	-0.817	0	2.19332e+06	5.90851e+06	0	0	8.13579e+06	0	965291	4.15425e+06	0	0	0	0	0	0	0	1.97883	0	0	3.84	3.84	0	0	3.84	0	3.84	3.84	0	1	1	0	0	1	0	1	1	0	1	1
AT5G19990		regulatory particle triple-A ATPase 6A	0.887	-0.439	0.909	-0.416	0.948	-0.023	0.909	0.416	1.74841e+07	2.841e+07	4.82007e+07	2.86663e+07	0	5.85993e+07	2.63369e+07	1.92341e+07	2.30727e+07	7.28557	1.65389	1.88133	14.9856	0	10.6379	7.66113	4.22849	4.48133	5.01	5.97	2.86	12.41	0	6.92	2.86	2.86	5.01	2	2	1	4	0	2	1	1	2	4	4	3
AT4G26410		Uncharacterised conserved protein UCP022280	0.939	-0.0162	0.936	0.299	0.926	-0.315	0.936	-0.299	5928233	4.74662e+06	2.16212e+06	4.73748e+06	0	6.61055e+06	2.30477e+06	0	4.22244e+06	2.29417	3.31428	3.56393	0	0	5.67646	3.6924	0	2.46291	3.8	11.41	8.75	3.42	0	9.51	7.22	0	5.32	1	3	2	1	0	2	2	0	1	1	3	2
AT1G13180		Actin-like ATPase superfamily protein	0.937	0.0591	0.0364	2.17	0.302	-2.11	0.0364	-2.17	8.47139e+06	2.1389e+07	1.2056e+07	0	0	1.47344e+07	4.4597e+06	6.57321e+06	1.29231e+07	4.08508	0	0	0	0	2.30574	3.56435	3.00818	3.59764	4.92	4.92	4.92	0	0	4.92	4.92	4.92	4.92	1	1	1	0	0	1	1	1	1	1	1	1
AT4G16660		heat shock protein 70 (Hsp 70) family protein	0.919	-0.259	0.938	0.292	0.895	-0.551	0.938	-0.292	7.88391e+06	1.55079e+07	2.38632e+07	5.98403e+06	1.54025e+07	2.20796e+07	5.40549e+06	7.52363e+06	2.40982e+07	17.8736	11.8208	18.5928	4.1143	10.006	20.8642	16.6041	8.39113	14.4926	13.96	12.34	12.8	2.88	7.5	17.3	10.27	6.57	14.76	10	9	10	2	6	12	8	5	11	10	10	11
AT3G63460		transducin family protein / WD-40 repeat family protein	0.898	-0.467	0.815	0.812	0.685	-1.28	0.815	-0.812	7.21803e+06	1.99443e+06	8.91285e+06	8.05911e+06	0	0	3.21717e+06	2.53391e+06	8.15149e+06	7.15498	1.66114	0	7.84217	0	0	0	0	0	4.08	2.47	2.56	2.26	0	1.37	1.09	1.19	1.19	4	2	2	2	0	1	1	1	1	4	2	2
AT5G18620		chromatin remodeling factor17	0.755	-1.54	0.933	0.536	0.612	-2.08	0.933	-0.536	0	0	9.59075e+06	0	0	5.79925e+06	0	2.91158e+06	6.21586e+06	0	0	11.6121	0	0	10.6028	0	1.96377	3.02417	0	0	7.48	0	0	5.71	0	2.9	3.84	0	0	8	0	0	6	0	3	4	0	0	9
AT1G04690		potassium channel beta subunit 1	0.0623	2.16	0.933	0.312	0.176	1.85	0.933	-0.312	9.35331e+06	2.13068e+07	9.30427e+06	1.12169e+07	1.06181e+07	1.04314e+07	2.27216e+06	0	3.27755e+06	2.20965	2.00927	3.48977	4.9656	1.9773	1.83265	0	0	3.53887	2.13	2.13	4.88	7.32	4.57	4.57	2.44	0	2.74	1	1	2	3	2	2	1	0	2	1	1	2
AT1G76080		chloroplastic drought-induced stress protein of 32 kD	0.895	0.447	0.956	0.117	0.925	0.33	0.956	-0.117	1.03147e+07	8.04255e+06	2.71842e+07	1.99609e+07	5.42093e+06	2.0911e+07	2.82588e+06	3.96777e+06	1.55677e+07	10.0777	8.15332	17.9698	21.9043	2.67836	23.7215	4.30982	2.86599	9.11445	11.26	9.27	15.89	19.21	3.31	23.18	6.29	8.94	15.89	4	3	5	7	1	7	2	2	5	4	3	8
AT1G72710		casein kinase 1-like protein 2	0.897	-0.695	0.922	-0.642	0.948	-0.0525	0.922	0.642	9.91435e+06	0	4.63419e+06	2.11048e+07	0	8.46767e+06	5.5413e+06	1.02571e+06	6.95258e+06	4.07605	0	1.86901	8.91943	0	0	4.00333	0	0	7.31	0	2.8	11.83	0	5.59	6.88	2.8	4.73	3	0	1	5	0	2	4	1	2	6	0	1
AT2G44160		methylenetetrahydrofolate reductase 2	0.848	-0.867	0.962	-0.00963	0.873	-0.857	0.962	0.00963	3.07093e+06	5.0239e+06	0	6.05758e+06	0	7.2649e+06	2.67765e+06	2.0697e+06	4.92856e+06	10.0803	1.8098	0	1.72957	0	5.36065	0	0	3.88146	8.25	3.87	0	1.35	0	7.24	2.53	5.56	5.56	4	2	0	1	0	3	1	2	2	6	2	0
AT3G18990		AP2/B3-like transcriptional factor family protein	0.667	-1.73	0.962	-0.0235	0.718	-1.7	0.962	0.0235	0	0	9.40146e+06	0	0	8.52765e+06	0	4.69207e+06	1.39367e+07	0	0	0	0	0	1.6757	0	0	1.99736	0	0	2.93	0	0	5.87	0	2.93	6.74	0	0	1	0	0	2	0	1	2	0	0	1
AT4G34180		Cyclase family protein	0.931	-0.267	0.921	-0.866	0.93	0.599	0.921	0.866	0	0	1.44295e+07	6.79799e+06	0	5.02872e+06	0	0	1.25457e+07	2.51201	0	2.36218	7.30314	0	0	0	0	2.85768	4.31	0	6.27	14.51	0	6.27	0	0	6.27	1	0	1	3	0	1	0	0	1	1	0	1
AT4G04040		Phosphofructokinase family protein	0.918	-0.299	0.93	0.406	0.884	-0.706	0.93	-0.406	3.03012e+06	0	0	0	0	4.67954e+06	803617	3.30922e+06	0	3.40111	0	0	0	0	1.77438	0	0	0	4.57	0	0	0	0	4.22	1.41	2.11	0	3	0	0	0	0	2	1	1	0	3	0	0
AT5G24850		cryptochrome 3	0.629	1.45	0.958	0.104	0.722	1.35	0.958	-0.104	5.21625e+06	9.64118e+06	8.04564e+06	6.78192e+06	1.5413e+07	3.9972e+06	4.7066e+06	0	0	2.07461	2.34653	2.35706	8.39639	2.01744	3.69601	4.22026	0	0	4.75	7.41	6.65	8.94	1.9	4.18	4.75	0	1.33	2	5	3	3	1	2	2	0	1	2	5	3
AT3G02090		Insulinase (Peptidase family M16) protein	0.924	-0.195	0.933	-0.311	0.942	0.115	0.933	0.311	1.02206e+07	3.64057e+07	2.97816e+07	3.11734e+07	2.26242e+07	3.83911e+07	5.59495e+06	1.09303e+07	5.33225e+07	23.2193	28.7795	18.4775	41.0512	15.3268	21.0795	12.8314	9.79489	37.1746	16.57	16.57	13.94	27.12	10.36	15.82	11.11	9.98	15.82	8	8	6	14	6	8	5	4	8	10	12	8
AT2G24180		cytochrome p450 71b6	0.789	-1.32	0.96	0.0831	0.8	-1.41	0.96	-0.0831	0	0	2.63383e+06	0	0	8.5788e+06	0	3.35377e+06	6.00898e+06	0	0	0	0	0	2.50202	0	0	1.86809	2.19	0	2.19	0	0	6.96	0	2.19	6.16	1	0	1	0	0	3	0	1	3	1	0	1
AT5G05730		anthranilate synthase alpha subunit 1	0.938	-0.0465	0.886	-0.855	0.9	0.808	0.886	0.855	5.0702e+06	0	9.02486e+06	1.05714e+07	0	0	1.50981e+06	0	6038603	4.36551	0	5.91618	2.43092	0	0	0	0	3.91658	3.87	0	4.2	2.18	0	0	2.18	0	2.18	2	0	2	1	0	0	1	0	1	3	0	3
AT3G09260		Glycosyl hydrolase superfamily protein	0.794	-1.85	0.95	-0.389	0.872	-1.46	0.95	0.389	9.35161e+06	0	3.91271e+07	4.0747e+07	0	4.80939e+07	7425796	8.57238e+06	5.96794e+07	6.33102	0	14.6653	25.0977	0	13.3344	3.92352	1.73641	24.5388	7.06	0	10.31	12.79	0	8.59	1.53	5.53	12.02	4	0	5	6	0	4	1	2	6	5	0	9
AT5G35970		P-loop containing nucleoside triphosphate hydrolases superfamily protein	0.574	1.13	0.942	-0.238	0.421	1.37	0.942	0.238	5.51118e+06	1.17464e+07	9.54315e+06	1.47134e+07	7.437e+06	1.18564e+07	2.8808e+06	2.51313e+06	0	7.93401	27.4557	8.66959	4.41476	12.218	16.7787	7.94104	0	2.56233	6.76	18	8.74	3.54	8.95	9.99	6.45	2.19	1.77	5	13	7	3	7	7	5	2	1	5	15	8
AT5G08570		Pyruvate kinase family protein	0.87	0.526	0.841	-0.619	0.621	1.14	0.841	0.619	5.22073e+06	3.82461e+06	1.81044e+06	5.94271e+06	3.29016e+06	8.5764e+06	1.52903e+06	897930	0	9.75392	9.22503	0	11.7343	1.94705	0	0	0	0	11.96	8.24	6.47	9.41	7.84	5.69	1.96	3.53	0	5	3	2	4	3	2	1	1	0	7	5	2
AT1G06220		Ribosomal protein S5/Elongation factor G/III/V family protein	0.906	-0.451	0.877	0.721	0.787	-1.17	0.877	-0.721	1.78166e+07	2.16295e+07	3.90422e+07	4.59511e+06	3.08006e+07	3.03769e+07	2.4451e+07	1.42024e+07	2.20299e+07	28.2047	17.7222	31.3554	2.70112	14.965	15.9345	48.5458	20.6662	14.6507	18.14	14.69	19.76	4.36	12.66	13.17	18.54	10.74	13.27	14	12	18	3	11	11	15	9	11	15	15	23
AT5G19760		Mitochondrial substrate carrier family protein	0.926	-0.13	0.915	-0.317	0.932	0.187	0.915	0.317	5.24451e+07	1.24593e+08	8.09546e+07	1.32656e+08	6.40575e+07	1.55763e+08	4.11916e+07	38323696	8.69619e+07	62.0151	41.1104	52.2696	84.1267	16.2843	69.2756	57.2324	29.6271	51.3705	46.98	28.52	32.21	41.61	24.5	32.21	38.93	21.48	28.52	12	8	10	13	7	11	11	6	9	31	21	25
AT1G17620		Late embryogenesis abundant (LEA) hydroxyproline-rich glycoprotein family	0.857	-0.563	0.917	-0.375	0.936	-0.188	0.917	0.375	6.98583e+07	1.42999e+08	6.97272e+07	3.37443e+08	8.5909e+07	6.71488e+07	5.10973e+07	5.53486e+07	1.55654e+08	23.0632	24.0455	18.8879	15.4552	22.3927	17.2799	19.0033	16.4041	22.0212	42.8	24.24	21.59	26.89	21.59	27.65	36.74	17.8	27.65	9	5	4	6	4	4	7	3	4	15	13	11
AT1G80410		tetratricopeptide repeat (TPR)-containing protein	0.907	0.329	0.842	0.625	0.926	-0.296	0.842	-0.625	7.07401e+07	6.66186e+07	5.70077e+07	2.78106e+07	8.55718e+07	3.94231e+07	2.39192e+07	2.58602e+07	4.30028e+07	215.311	135.942	88.6416	87.3617	137.351	71.2879	109.803	64.8646	76.9009	44.82	37.57	34.34	26.87	37.57	27.09	32.78	25.08	27.65	41	33	27	20	35	21	29	18	19	81	61	50
AT1G72370		40s ribosomal protein SA	0.849	0.465	0.946	0.153	0.911	0.312	0.946	-0.153	2.06635e+08	2.56232e+08	2.22262e+08	2.2157e+08	2.27938e+08	2.1712e+08	7.69535e+07	6.598e+07	1.72712e+08	89.275	35.3195	63.5276	90.1578	16.979	72.6277	56.5196	49.5912	90.2723	36.05	29.25	29.25	36.05	21.77	29.25	28.57	28.57	29.25	9	7	7	9	6	8	7	7	8	34	20	30
AT5G26360		TCP-1/cpn60 chaperonin family protein	0.834	1.03	0.919	0.588	0.927	0.437	0.919	-0.588	8.42875e+06	3.54894e+06	7.46564e+06	9.55633e+06	851943	1.31253e+07	2.35025e+06	0	8.09061e+06	18.8999	7.56699	8.35699	9.97515	7.25554	9.69696	2.40873	0	4.14464	11.53	3.6	3.6	7.57	3.6	3.6	2.34	0	3.6	6	2	2	4	2	2	1	0	2	8	3	5
AT2G46070		mitogen-activated protein kinase 12	0.607	-2.46	0.895	-1.06	0.869	-1.39	0.895	1.06	0	285001	6.47286e+06	0	0	1.29566e+07	0	4.99149e+06	1.61323e+07	0	1.7995	2.02725	0	0	2.18757	0	2.00288	2.18345	0	8.02	12.04	0	0	8.02	0	2.47	2.47	0	2	3	0	0	2	0	1	1	0	2	3
AT4G32400		Mitochondrial substrate carrier family protein	0.875	0.979	0.903	0.866	0.946	0.113	0.903	-0.866	1.93836e+07	1.67763e+07	2.24448e+07	3.40183e+07	0	3.70947e+07	1.61818e+07	0	1.143e+07	15.905	9.28084	7.97157	20.5476	0	24.9166	20.9852	0	0	17.35	14.54	14.54	19.39	0	16.58	19.13	0	2.55	6	5	5	7	0	7	8	0	1	7	6	5
AT4G05180		photosystem II subunit Q-2	0.846	0.632	0.939	0.262	0.917	0.371	0.939	-0.262	5.9972e+07	1.07051e+08	1.29722e+08	2.2245e+08	4.27509e+07	6.51028e+07	1.87613e+07	2.13495e+07	1.09473e+08	63.3767	44.7454	51.6384	80.0184	19.5508	19.3146	29.1299	17.7236	51.1178	46.52	38.7	44.35	46.52	13.91	25.65	34.78	29.57	44.35	9	8	9	11	2	5	6	6	9	23	20	22
AT2G06850		xyloglucan endotransglucosylase/hydrolase 4	0.921	0.195	0.94	0.231	0.947	-0.0354	0.94	-0.231	5.3303e+07	2.02192e+08	7.05709e+07	8.55449e+07	1.01759e+08	6.92824e+07	5.06624e+07	2.71659e+07	7.22126e+07	32.6132	38.8704	24.8341	33.2046	14.2503	26.3196	28.0683	9.35334	25.3379	24.66	30.07	27.36	27.36	15.88	29.05	27.36	16.55	29.05	7	9	8	8	5	8	8	4	8	14	21	13
AT3G02530		TCP-1/cpn60 chaperonin family protein	0.926	0.352	0.785	1.54	0.885	-1.19	0.785	-1.54	0	9.17989e+06	1.812e+07	0	0	1.64498e+07	0	3.6104e+06	9.81241e+06	0	1.88678	2.29615	0	0	6.15778	0	1.65825	5.91868	0	7.48	2.06	0	0	10.28	0	4.3	6.36	0	3	1	0	0	6	0	2	4	0	4	1
AT5G26780		serine hydroxymethyltransferase 2	0.931	-0.108	0.949	0.171	0.925	-0.279	0.949	-0.171	3.24529e+08	4.83596e+08	4.40074e+08	5.05506e+08	4.06934e+08	3.01451e+08	2.0238e+08	3.59242e+08	2.33165e+08	80.351	71.6282	111.084	95.6113	56.7757	70.454	64.4846	133.211	65.2592	31.14	37.72	28.63	36.56	39.65	24.95	23.6	31.91	18.38	13	16	14	16	17	13	11	14	10	36	42	62
AT3G20410		calmodulin-domain protein kinase 9	0.937	-0.0619	0.906	-0.702	0.913	0.64	0.906	0.702	0	0	6.98806e+06	0	0	1.0477e+07	0	0	4.34346e+06	0	0	5.5057	0	0	6.007	0	0	2.51717	0	0	5.18	0	0	3.14	0	0	3.14	0	0	2	0	0	1	0	0	1	0	0	2
AT3G26560		ATP-dependent RNA helicase, putative	0.654	-1.49	0.955	-0.169	0.763	-1.32	0.955	0.169	0	3.05095e+06	631691	0	3.92607e+06	371587	2.88354e+06	0	2.90719e+06	0	5.55877	0	0	1.60472	0	6.0252	0	2.23039	0	3.77	2.91	0	0.86	1.8	3.68	0	2.31	0	4	2	0	1	1	4	0	2	0	4	2
AT3G11710		lysyl-tRNA synthetase 1	0.924	-0.184	0.921	-0.363	0.937	0.179	0.921	0.363	1.16653e+07	1.89377e+07	2.19363e+07	2.2801e+07	1.57805e+07	3.66667e+07	4.24445e+06	1.20617e+07	2.72011e+07	35.873	42.4239	47.9447	28.1669	33.1976	88.9503	36.7977	29.9345	40.9149	14.22	18.21	18.05	15.34	12.78	24.76	17.09	20.13	18.05	9	10	11	8	8	15	10	11	11	16	21	23
AT3G20050		T-complex protein 1 alpha subunit	0.807	0.733	0.953	-0.138	0.781	0.871	0.953	0.138	2.70738e+07	4.00713e+07	2.06064e+07	3.4158e+07	3.3125e+07	3.37357e+07	1.87103e+07	5.41832e+06	9.42653e+06	39.8526	33.1591	17.2705	39.6943	17.8351	27.1881	32.2201	7.57027	11.964	27.16	25.87	8.81	23.67	18.9	18.53	18.35	5.5	5.5	14	13	5	12	9	9	10	3	3	23	19	9
AT1G59600		ZCW7	0.605	1.78	0.831	1.03	0.902	0.748	0.831	-1.03	8498082	1.00921e+07	0	0	6.87783e+06	0	0	0	0	1.79566	1.72474	0	0	1.639	0	0	0	0	2.47	2.47	0	0	2.47	0	0	0	0	1	1	0	0	1	0	0	0	0	1	1	0
AT3G63490		Ribosomal protein L1p/L10e family	0.937	0.0362	0.933	0.255	0.93	-0.219	0.933	-0.255	6.94669e+08	1.75107e+09	1.03865e+09	8.07625e+08	7.20458e+08	1.63605e+09	6.02878e+08	4.48196e+08	9.60874e+08	266.692	239.974	213.087	277.066	160.413	298.576	306.158	140.521	203.419	55.2	49.42	45.95	49.13	46.24	48.55	48.55	41.91	50.29	24	21	19	21	16	20	21	14	20	96	99	82
AT5G57020		myristoyl-CoA:protein N-myristoyltransferase	0.939	0.00603	0.955	-0.095	0.941	0.101	0.955	0.095	2.24848e+07	3.05027e+07	1.39491e+07	2.96271e+07	2.07681e+07	2.42669e+07	1.21999e+07	8.34401e+06	1.81998e+07	23.1485	19.2018	4.13238	16.7521	3.91637	22.0619	17.1382	10.5095	17.366	19.59	19.59	13.13	16.59	11.98	18.43	15.44	12.67	15.9	8	8	7	7	4	9	6	5	7	11	10	8
AT2G17630		Pyridoxal phosphate (PLP)-dependent transferases superfamily protein	0.886	-0.389	0.893	0.419	0.754	-0.807	0.893	-0.419	3.42505e+07	3.27137e+07	4.83457e+07	2.90262e+07	2.32572e+07	4.30136e+07	1.59282e+07	2.31929e+07	6.45054e+07	27.4869	22.1386	24.8529	31.9874	3.59903	35.2119	38.8425	28.913	42.9104	25.83	24.41	24.64	24.88	17.54	27.25	34.12	21.8	24.17	11	10	9	9	6	11	12	9	11	14	13	16
AT5G58330		lactate/malate dehydrogenase family protein	0.883	-1.03	0.869	-1.22	0.944	0.194	0.869	1.22	9.15742e+06	0	3.36633e+07	3.33058e+07	0	1.63722e+07	1.57663e+06	3.30552e+06	2.88312e+07	15.9783	0	1.79341	19.8908	0	4.57281	0	0	4.74481	16.77	0	4.79	24.85	0	12.28	4.79	9.28	9.28	5	0	1	8	0	3	1	2	2	8	0	1
AT2G42010		phospholipase D beta 1	0.782	0.828	0.944	0.227	0.879	0.601	0.944	-0.227	7.66484e+06	8.6807e+06	2.6419e+06	7.80772e+06	6.40235e+06	2.80823e+06	1.84276e+06	1.15046e+06	2.9079e+06	14.6575	4.7482	3.96522	2.63725	15.0461	2.6752	5.7126	1.97907	2.29857	6.83	5.72	2.31	1.48	8.03	1.48	2.59	1.48	2.12	7	5	2	1	7	1	2	1	2	7	5	2
AT4G01210		glycosyl transferase family 1 protein	0.865	-0.529	0.865	-0.543	0.949	0.0138	0.865	0.543	4.25841e+06	5.41199e+06	0	6.12516e+06	6.07068e+06	3.92637e+06	1.84617e+06	1.98527e+06	5.92547e+06	7.70599	2.30981	0	2.32866	2.35599	1.87822	2.60668	0	1.71194	3.49	0.87	0	0.87	0.87	0.87	1.26	1.26	1.26	3	1	0	1	1	1	1	1	1	3	1	0
AT5G40340		Tudor/PWWP/MBT superfamily protein	0.916	0.326	0.958	0.092	0.937	0.234	0.958	-0.092	1.48736e+06	0	7.27948e+06	0	5.21124e+06	0	0	0	0	1.85098	0	2.52285	0	1.71997	0	0	0	0	1.19	0	1.98	0	1.79	0	0	0	0	1	0	2	0	2	0	0	0	0	1	0	2
AT3G62120		Class II aaRS and biotin synthetases superfamily protein	0.876	0.552	0.922	0.404	0.941	0.148	0.922	-0.404	1.80128e+08	3.32197e+08	9.66383e+07	1.52548e+08	2.55489e+08	8.63119e+07	8.29943e+07	6.82302e+07	6.68275e+07	304.924	194.657	98.6328	183.372	155.618	74.7593	182.564	63.7158	79.8111	64.34	50.57	46.42	63.4	48.87	42.26	49.06	41.13	41.32	35	30	25	32	29	20	25	21	21	127	98	46
AT5G55920		S-adenosyl-L-methionine-dependent methyltransferases superfamily protein	0.917	-0.315	0.855	0.734	0.797	-1.05	0.855	-0.734	2.71098e+07	4.43989e+07	5.08919e+07	9.18326e+06	5.85419e+07	3.17295e+07	1.46588e+07	2.93811e+07	5.37322e+07	23.9305	24.4855	36.1386	4.74985	35.7663	39.6206	27.7535	34.9289	42.8554	9.53	12.02	14.08	2.49	15.69	11.29	12.17	11.88	13.64	7	9	11	2	12	9	8	9	11	11	13	19
AT1G09430		ATP-citrate lyase A-3	0.792	0.702	0.95	-0.151	0.748	0.854	0.95	0.151	4.21114e+07	8.0512e+07	4.79103e+07	6.07277e+07	6.40395e+07	4.97935e+07	2.8392e+07	1.37112e+07	1.89908e+07	45.7609	34.2807	22.8597	47.328	29.3619	28.613	27.831	11.6158	11.507	28.07	21.7	19.1	40.8	23.82	26.18	23.35	10.85	13.92	13	10	9	16	12	12	11	5	6	24	21	15
AT2G35690		acyl-CoA oxidase 5	0.797	0.95	0.951	0.198	0.873	0.752	0.951	-0.198	1.44504e+07	3.63448e+07	1.11983e+07	1.34184e+07	3.26683e+07	1.34722e+07	1.03086e+07	5.18268e+06	3.54402e+06	18.7394	35.5122	18.2047	19.1637	28.2817	15.6509	13.3127	1.68223	0	10.99	23.49	13.4	10.69	18.83	10.24	10.39	1.51	1.51	8	15	8	8	11	7	7	1	1	10	21	12
AT4G36250		aldehyde dehydrogenase 3F1	0.862	1.07	0.84	1.19	0.946	-0.119	0.84	-1.19	1.00365e+07	1.07576e+07	1.06948e+07	1.5385e+07	483524	1.6579e+07	9.01024e+06	0	3.34477e+06	4.52175	1.79233	2.09657	6.87062	2.61281	2.43956	11.2031	0	1.82745	6.61	1.86	4.75	8.68	1.86	4.75	6.61	0	1.86	3	1	2	4	1	2	3	0	1	3	1	2
AT3G02080		Ribosomal protein S19e family protein	0.914	0.352	0.941	-0.318	0.892	0.67	0.941	0.318	5.10547e+08	5.34766e+08	2.89959e+08	1.04108e+09	3.79838e+08	3.51474e+08	6.14584e+08	5.53667e+07	2.19428e+08	122.045	88.1421	53.7501	138.999	71.1475	108.381	128.057	18.5122	70.4466	65.73	58.74	53.15	65.73	58.74	53.15	70.63	30.77	53.15	14	12	10	13	11	10	14	5	9	51	44	31
AT1G74960		fatty acid biosynthesis 1	0.882	-0.622	0.766	-0.983	0.928	0.361	0.766	0.983	3.00672e+06	0	5.99809e+06	5.27383e+06	0	5.38232e+06	1.1558e+06	0	3.02196e+06	0	0	0	1.89762	0	1.78536	0	0	0	1.11	0	2.03	2.77	0	3.14	1.85	0	3.14	1	0	1	2	0	2	1	0	2	1	0	1
AT5G11670		NADP-malic enzyme 2	0.923	0.4	0.851	1.19	0.912	-0.795	0.851	-1.19	5.54696e+06	6.11508e+06	7.8279e+06	1.49644e+07	0	5.43658e+06	0	1.70925e+06	2.37523e+07	11.2818	0	2.23307	10.7475	0	0	0	0	16.5839	13.78	2.89	3.57	9.01	0	2.04	0	2.04	8.5	6	1	2	4	0	1	0	1	5	8	1	3
AT3G47520		malate dehydrogenase	0.901	-0.304	0.962	0.0174	0.914	-0.321	0.962	-0.0174	3.87365e+07	3.03107e+07	4.87526e+07	5.96655e+07	25237166	4.69686e+07	2.02196e+07	2.23321e+07	4.67597e+07	65.6134	25.5506	49.9915	85.8677	15.9297	48.479	34.2261	14.0378	47.894	47.89	29.53	32.26	42.43	17.37	35.24	30.02	11.66	35.24	15	9	10	14	6	11	10	4	10	25	12	18
AT5G28740		Tetratricopeptide repeat (TPR)-like superfamily protein	0.927	-0.174	0.951	-0.169	0.949	-0.00476	0.951	0.169	6.28322e+06	10422603	1.24885e+07	6.04388e+06	1.555e+07	1.58526e+07	1.01454e+07	3.35912e+06	6.75912e+06	17.3672	14.2621	19.0725	1.82449	24.167	16.2816	21.4598	4.1277	1.7283	10.47	6.76	12	1.2	10.36	9.92	12.98	2.51	0.98	8	7	10	1	10	8	11	2	1	8	7	11
AT4G37930		serine transhydroxymethyltransferase 1	0.924	-0.179	0.951	0.153	0.92	-0.331	0.951	-0.153	4.49152e+08	5.77926e+08	5.20782e+08	7.36483e+08	4.73784e+08	3.61106e+08	2.91195e+08	4.7614e+08	2.77171e+08	195.913	216.141	301.863	242.618	177.028	215.544	162.863	344.899	233.447	51.64	70.21	59.96	57.06	63.25	57.83	45.45	56.09	56.29	25	32	31	29	29	28	23	28	28	83	106	140
AT1G20950		Phosphofructokinase family protein	0.933	-0.181	0.926	0.653	0.906	-0.834	0.926	-0.653	7.57555e+06	1.09095e+06	7.49377e+06	6.51379e+06	0	4861686	2.13825e+06	0	1.69349e+07	13.43	0	3.83971	3.71425	0	4.09763	0	0	2.04043	10.75	0.98	1.47	6.68	0	5.54	1.47	0	1.47	6	1	1	4	0	3	1	0	1	9	1	2
AT1G74970		ribosomal protein S9	0.708	-1.16	0.92	-0.456	0.88	-0.704	0.92	0.456	1.56739e+07	2.57859e+07	5.49559e+07	8.25151e+07	2.18226e+07	4.07534e+07	4.52545e+07	51166509	2.09939e+07	14.7853	11.6578	19.633	38.8931	5.72606	11.3395	28.1435	9.57096	10.8534	22.6	22.12	22.6	38.46	13.46	14.42	30.29	9.13	29.33	4	4	4	7	2	2	6	1	4	5	4	6
AT5G26260		TRAF-like family protein	0.935	-0.104	0.852	0.976	0.859	-1.08	0.852	-0.976	9.23577e+06	7.32344e+06	2.23857e+07	9.2776e+06	0	3.1399e+07	5.7408e+06	5.57144e+06	1.15145e+07	9.74201	2.22231	8.68354	1.90227	0	18.0649	7.87751	4.05515	11.2045	13.11	6.84	14.25	7.41	0	26.78	15.95	6.84	15.95	4	2	4	2	0	8	6	2	5	5	2	6
AT2G20580		26S proteasome regulatory subunit S2 1A	0.688	-0.89	0.599	-0.841	0.946	-0.0495	0.599	0.841	9.92706e+06	6.59423e+06	1.23511e+07	2.81903e+07	9.69736e+06	2.17581e+07	6.48032e+06	6.80353e+06	2.28907e+07	13.8471	6.04461	19.1385	17.8921	3.94319	24.6909	8.41058	13.1768	23.206	8.64	2.47	5.27	6.29	2.81	7.74	4.26	3.93	6.73	6	2	4	4	2	5	3	3	5	6	2	6
AT5G65620		Zincin-like metalloproteases family protein	0.897	1.08	0.805	1.91	0.925	-0.833	0.805	-1.91	1.0688e+08	0	2.81516e+06	1.70246e+07	0	0	0	0	8.75896e+06	6.60123	0	1.90674	11.0493	0	0	0	0	9.31982	7.84	0	1.26	8.47	0	0	0	0	6.32	5	0	1	7	0	0	0	0	4	5	0	1
AT2G43770		Transducin/WD40 repeat-like superfamily protein	0.927	0.187	0.403	1.31	0.756	-1.13	0.403	-1.31	7.70165e+06	1.29632e+07	6.22143e+06	8.11091e+06	0	7.95359e+06	4.11686e+06	2.63964e+06	7.59952e+06	7.95274	4.00463	2.10244	3.92504	0	2.07137	6.67425	3.29098	3.61533	6.71	6.71	6.71	4.37	0	2.33	4.66	4.37	4.37	2	2	2	1	0	1	2	1	1	3	2	2
AT3G23620		Ribosomal RNA processing Brix domain protein	0.897	0.639	0.931	0.515	0.945	0.124	0.931	-0.515	4.55669e+06	1.13519e+07	8.68669e+06	0	13876364	8.77043e+06	8.219e+06	0	0	7.97941	4.51624	4.08814	2.41293	2.12691	4.19805	4.64176	0	0	7.01	8.6	6.37	3.82	3.18	3.18	5.73	0	0	3	3	2	1	1	1	2	0	0	3	3	3
AT2G18020		Ribosomal protein L2 family	0.689	-0.929	0.872	-0.519	0.907	-0.41	0.872	0.519	1.78423e+08	5.67648e+08	4.89264e+08	7.45029e+08	5.19317e+08	4.83043e+08	1.69495e+08	2.956e+08	1.17876e+09	151.083	144.972	111.275	195.178	152.904	144.44	171.642	138.678	244.98	63.57	46.12	46.9	51.94	44.19	48.84	50	41.09	56.2	21	16	10	17	14	11	16	11	15	63	65	43
AT4G11850		phospholipase D gamma 1	0.783	0.926	0.62	1.05	0.943	-0.126	0.62	-1.05	3.92845e+07	1.97123e+07	31841999	8.03891e+06	1.80094e+07	2.44825e+07	3.70632e+06	8.30873e+06	2.29144e+07	37.1128	12.1021	22.8681	10.5685	18.296	26.5518	6.3845	19.722	7.62765	18.18	9.32	10.72	5.01	8.74	13.4	4.9	11.54	9.21	14	7	8	4	6	10	3	8	7	17	7	13
AT5G02270		non-intrinsic ABC protein 9	0.936	-0.0576	0.455	-1.12	0.723	1.07	0.455	1.12	4.22883e+06	6.74739e+06	5.52163e+06	7.32421e+06	1.32562e+07	1.65293e+07	3.93624e+06	3.11224e+06	0	5.32892	4.69138	2.3052	9.31104	4.83818	12.2709	1.78324	1.80999	0	8.54	9.15	3.35	10.98	12.2	15.85	2.74	2.74	0	2	3	1	3	3	4	1	1	0	2	3	1
AT2G43560		FKBP-like peptidyl-prolyl cis-trans isomerase family protein	0.761	2.09	0.703	2.03	0.948	0.0561	0.703	-2.03	1.14764e+07	3725366	2.01764e+07	2.79517e+07	0	0	0	0	1.80836e+07	2.31509	1.88532	5.26549	7.14935	0	0	0	0	5.60354	4.48	4.48	4.48	9.42	0	0	0	0	7.62	1	1	1	2	0	0	0	0	2	1	1	2
AT4G11420		eukaryotic translation initiation factor 3A	0.939	0.00762	0.942	-0.189	0.93	0.197	0.942	0.189	6.54579e+07	1.17348e+08	1.28028e+08	1.08384e+08	1.0221e+08	1.50904e+08	5.48273e+07	3.73613e+07	8.30075e+07	161.74	149.802	114.278	137.633	123.587	141.292	174.442	62.343	81.9581	45.49	44.48	33.64	37.59	29.38	33.13	38.2	20.26	32.83	46	48	35	37	32	38	43	21	28	67	74	60
AT2G34970		Trimeric LpxA-like enzyme	0.39	1.26	0.165	1.17	0.943	0.0881	0.165	-1.17	6.45684e+06	1.16141e+07	7.22689e+06	3.95971e+06	2.81642e+06	5.49557e+06	3.1062e+06	1.03968e+06	2.41871e+06	17.0948	8.48942	2.11493	2.24639	6.70512	2.5221	4.73306	0	1.68724	12.05	8.49	5.48	1.64	6.16	5.48	3.7	2.05	2.05	7	5	3	1	4	3	2	1	1	8	6	3
AT5G41520		RNA binding Plectin/S10 domain-containing protein	0.928	-0.157	0.889	-0.517	0.92	0.36	0.889	0.517	1.90684e+07	5.86654e+07	3.017e+07	6.12416e+07	3.69462e+07	5.59543e+07	4.46552e+07	7.00844e+06	2.93221e+07	13.2823	19.8739	18.7335	21.1755	8.50243	27.387	31.3608	3.37197	13.5785	35	40.56	29.44	31.11	23.89	49.44	35.56	15.56	20	4	6	4	6	4	7	7	2	3	7	11	6
AT1G03140		splicing factor Prp18 family protein	0.93	0.217	0.963	0.0087	0.941	0.208	0.963	-0.0087	5.6136e+06	4.96933e+06	0	3.53895e+06	5.53898e+06	0	4469146	0	0	2.85404	0	0	2.37999	2.68417	0	6.26122	0	0	3.1	2.62	0	5.71	7.38	0	7.38	0	0	1	1	0	2	2	0	2	0	0	1	1	0
AT1G47550		exocyst complex component sec3A	0.923	0.316	0.897	0.742	0.928	-0.426	0.897	-0.742	2.44185e+08	1.39e+08	2.61676e+07	7.44796e+07	1.58609e+08	2.06022e+07	5.62957e+07	2.8384e+07	5.65082e+07	263.147	108.049	24.809	98.6992	116.1	24.6535	107.231	52.8069	70.6359	50.79	31	15.45	30.86	28.75	17.36	33.67	20.18	21.87	43	26	13	24	25	14	27	15	17	120	53	18
AT5G35570		O-fucosyltransferase family protein	0.722	1.27	0.961	0.0517	0.778	1.22	0.961	-0.0517	2.49577e+07	1.77231e+07	7.06969e+06	2.33372e+07	1.86296e+07	8.27363e+06	1.03241e+07	1.13704e+06	3.69518e+06	23.3945	7.72739	5.13383	9.78946	9.8604	9.4369	26.818	0	0	14.11	4.75	7.82	8.13	10.58	9.2	11.96	2.3	3.37	9	3	4	4	6	5	7	1	2	15	6	5
AT4G17530		RAB GTPase homolog 1C	0.899	-0.877	0.864	1.3	0.748	-2.18	0.864	-1.3	0	2.21958e+07	1.20121e+07	0	1.00664e+07	1.81258e+07	0	8.91164e+06	2.17463e+07	0	4.39195	5.00223	0	1.9819	11.3285	0	3.99364	4.37379	0	11.88	21.78	0	3.96	34.16	0	5.45	5.45	0	2	3	0	1	5	0	1	1	0	2	3
AT5G02490		Heat shock protein 70 (Hsp 70) family protein	0.931	-0.0865	0.956	-0.0773	0.949	-0.00918	0.956	0.0773	3.75792e+08	3.95457e+08	5.01525e+08	6.26813e+08	366899441	4.87524e+08	2.04487e+08	1.76982e+08	4.834e+08	378.784	196.454	235.74	264.839	159.838	243.198	279.295	234.817	230.675	39.2	29.1	23.28	38.74	26.95	26.95	30.32	23.28	26.95	29	23	16	29	22	18	24	15	18	139	88	93
AT5G02500		heat shock cognate protein 70-1	0.931	-0.0865	0.956	-0.0773	0.949	-0.00918	0.956	0.0773	3.75792e+08	3.95457e+08	5.01525e+08	6.26813e+08	366899441	4.87524e+08	2.04487e+08	1.76982e+08	4.834e+08	470.353	254.343	287.383	326.992	210.061	318.923	325.262	267.512	299.826	49.77	44.24	41.78	47	42.7	42.24	38.86	37.02	44.39	37	32	28	34	31	26	31	24	28	169	110	121
AT5G64580		AAA-type ATPase family protein	0.937	-0.0507	0.728	1.14	0.802	-1.19	0.728	-1.14	1.73118e+06	2.64927e+07	5.45796e+06	0	4.27516e+06	1.06049e+06	1.92715e+06	3.07274e+06	9.21131e+06	4.79042	4.43663	1.65502	2.82222	3.85611	0	7.30167	0	2.14173	4.09	4.33	4.68	1.87	5.5	5.61	4.21	4.8	3.39	3	4	3	1	5	3	3	3	2	3	4	3
AT5G51750		subtilase 1.3	0.185	-2.21	0.925	0.432	0.0616	-2.64	0.925	-0.432	0	5.29511e+06	0	0	0	0	0	4.14844e+06	1.34146e+07	0	1.7218	0	0	0	0	0	10.7636	15.216	0	5	0	0	0	0	0	7.05	10.26	0	4	0	0	0	0	0	5	7	0	5	0
AT1G51500		ABC-2 type transporter family protein	0.933	0.111	0.398	-1.29	0.593	1.4	0.398	1.29	5.15239e+06	3.27657e+06	0	1.0027e+07	8.99399e+06	6.50917e+06	3.57757e+06	0	2.76481e+06	4.45423	2.70905	0	4.40918	1.81826	1.62425	9.32951	0	0	1.46	3.2	0	1.46	1.46	1.46	4.37	0	1.46	1	2	0	1	1	1	3	0	1	2	2	0
AT1G32990		plastid ribosomal protein l11	0.911	0.303	0.96	-0.0443	0.92	0.347	0.96	0.0443	4.62544e+08	7.81431e+08	3.62137e+08	8.57415e+08	6.16232e+08	3.47988e+08	4.45888e+08	1.16757e+08	2.62686e+08	84.6826	48.0279	43.0905	95.2788	28.5569	45.3186	87.5857	29.1918	42.9919	35.14	35.14	28.83	40.99	35.14	28.83	50.9	19.37	28.83	10	8	5	9	7	5	10	4	5	30	26	18
AT5G42570		B-cell receptor-associated 31-like	0.576	1.2	0.766	-0.781	0.136	1.98	0.766	0.781	5.51015e+06	7.74978e+06	4.57314e+06	2.853e+07	4.53375e+06	9.81392e+06	2.04357e+06	0	2.72183e+06	5.50205	6.08756	3.20125	17.522	4.88547	11.5265	3.6037	0	1.85305	11.47	15.14	5.96	32.11	10.09	21.1	6.42	0	4.59	3	3	1	6	2	4	1	0	1	3	3	1
AT1G31970		DEA(D/H)-box RNA helicase family protein	0.927	0.21	0.914	0.52	0.931	-0.31	0.914	-0.52	2.11078e+06	3.07956e+06	2.61194e+06	0	3.88254e+06	0	0	916330	6.08189e+06	0	0	0	0	1.83398	0	0	0	5.94842	3.72	2.05	2.23	0	1.49	0	0	2.05	7.82	2	1	1	0	1	0	0	1	4	2	1	1
AT2G40660		Nucleic acid-binding, OB-fold-like protein	0.912	0.249	0.947	-0.169	0.897	0.417	0.947	0.169	2.5049e+07	4.60034e+07	4.62825e+07	3.51377e+07	5.0784e+07	5.43509e+07	1.81337e+07	1.46565e+07	2.34557e+07	49.6218	48.968	19.537	69.2159	41.6709	32.407	45.6632	18.5831	16.9337	39.59	28.79	17.48	42.93	26.74	23.65	33.68	18.77	15.68	13	11	6	14	10	6	11	5	4	19	22	8
AT4G12390		pectin methylesterase inhibitor 1	0.909	0.598	0.801	1.34	0.914	-0.744	0.801	-1.34	5.71624e+06	21559385	0	0	2.98091e+06	9.17456e+06	0	9842202	2570869	1.86241	1.63703	2.70761	0	0	4.43925	0	2.63025	1.67388	5.34	5.34	5.34	0	4.85	10.19	0	5.34	5.34	1	1	1	0	1	2	0	1	1	1	1	1
AT4G31180		Class II aminoacyl-tRNA and biotin synthetases superfamily protein	0.934	-0.0823	0.954	0.136	0.935	-0.218	0.954	-0.136	6.65628e+07	1.46905e+08	7.29778e+07	4.01293e+07	1.62954e+08	105367305	4.89449e+07	51131328	6.63497e+07	115.994	103.025	66.6967	61.2786	74.3046	75.3996	99.4382	65.7961	56.5613	45.34	41.58	29.03	27.6	36.74	36.02	39.07	28.14	32.97	25	23	17	14	21	19	22	15	18	57	49	34
AT4G28860		casein kinase I-like 4	0.828	-1.13	0.926	-0.567	0.92	-0.565	0.926	0.567	0	0	2.92936e+06	0	0	1.13928e+07	0	1.02571e+06	6.95258e+06	0	0	0	0	0	0	0	0	0	0	0	2.65	0	0	3.44	0	3.44	5.82	0	0	1	0	0	1	0	1	2	0	0	1
AT3G18190		TCP-1/cpn60 chaperonin family protein	0.769	0.743	0.951	0.14	0.856	0.603	0.951	-0.14	2.50646e+07	3.4919e+07	1.71004e+07	2.81321e+07	1.68502e+07	2.8425e+07	1.11877e+07	6.43877e+06	8.6851e+06	57.3427	36.7175	21.3848	40.6392	31.9834	30.198	33.256	4.3543	8.80013	22.76	27.43	16.98	17.54	14.93	16.79	18.66	2.24	6.34	11	12	9	7	8	9	10	1	3	23	18	11
AT1G23190		Phosphoglucomutase/phosphomannomutase family protein	0.929	-0.113	0.946	-0.168	0.946	0.0548	0.946	0.168	2.62706e+07	5.3716e+07	3.58085e+07	4.52369e+07	2.4925e+07	7.52306e+07	2.11809e+07	1.72213e+07	3.43858e+07	69.344	33.2644	29.3435	50.2637	16.2139	64.9775	68.9885	25.5573	38.5143	35.16	31.05	17.84	22.64	11.84	26.24	30.7	20.93	23.5	20	17	10	11	6	15	15	10	13	35	27	17
AT1G70730		Phosphoglucomutase/phosphomannomutase family protein	0.923	-0.169	0.958	-0.0653	0.942	-0.104	0.958	0.0653	2.62706e+07	4.78272e+07	3.58085e+07	4.0761e+07	2.1529e+07	7.52306e+07	2.11809e+07	1.72213e+07	3.43858e+07	58.6981	27.1952	19.0486	30.9649	7.09806	45.927	55.2126	16.6182	29.7288	32.82	29.23	10.94	28.72	9.74	20.85	32.65	10.94	12.65	17	13	7	12	4	12	15	6	8	28	18	10
AT3G03630		cysteine synthase 26	0.771	0.857	0.403	1.13	0.929	-0.269	0.403	-1.13	4.24172e+06	5.37451e+06	6.58386e+06	6.40188e+06	0	3.41054e+06	2.01715e+06	0	2.64534e+06	4.26581	2.05005	2.11885	0	0	2.07381	1.75753	0	1.89455	7.43	2.23	6.68	4.46	0	6.68	6.68	0	6.68	2	1	2	1	0	2	2	0	2	2	1	2
AT5G61170		Ribosomal protein S19e family protein	0.916	0.338	0.943	-0.303	0.897	0.641	0.943	0.303	5.08408e+08	5.21355e+08	2.89959e+08	1.04108e+09	3.81229e+08	3.30922e+08	6.14584e+08	5.53667e+07	2.19428e+08	113.97	82.1372	51.339	132.996	60.7204	89.279	133.656	10.2577	48.6569	66.43	60.84	55.94	67.83	58.74	55.94	72.73	28.67	51.05	13	12	11	13	10	12	15	5	9	52	43	28
AT4G26870		Class II aminoacyl-tRNA and biotin synthetases superfamily protein	0.932	-0.113	0.957	-0.0963	0.949	-0.0166	0.957	0.0963	4.31746e+07	9.05106e+07	2.2659e+07	3.1115e+07	9.15775e+07	4.88107e+07	3.09687e+07	2.58863e+07	2.7494e+07	45.7148	22.4367	12.2026	15.6586	21.3017	13.9229	34.9784	14.21	4.30966	23.68	13.91	12.22	8.83	13.91	11.09	17.48	9.4	6.95	12	10	6	5	8	5	9	4	3	22	17	8
AT1G69410		eukaryotic elongation factor 5A-3	0.75	1.28	0.932	-0.452	0.597	1.74	0.932	0.452	9.53628e+06	1.80579e+07	5.12133e+07	5.16126e+07	0	2.01971e+07	4.49708e+06	0	3.15892e+07	14.2043	8.76093	1.95055	18.2644	0	1.79642	1.71004	0	1.82548	11.39	11.39	6.33	28.48	0	6.96	6.33	0	6.33	3	2	1	5	0	2	1	0	1	6	4	1
AT4G39520		GTP-binding protein-related	0.587	1.23	0.604	1	0.935	0.223	0.604	-1	2.04519e+07	2.76562e+07	2.32382e+07	5.42694e+06	1.27123e+07	3.02257e+07	4.83677e+06	3.3273e+06	1.18323e+07	31.0039	20.8817	15.0563	14.8443	10.1458	19.0713	12.9288	6.3942	7.91282	29.81	25.2	21.95	11.38	14.36	21.95	15.18	11.11	15.18	8	7	6	3	4	6	4	3	4	11	12	9
AT5G12040		Nitrilase/cyanide hydratase and apolipoprotein N-acyltransferase family protein	0.768	-1.53	0.894	-0.885	0.919	-0.647	0.894	0.885	3.36785e+06	0	0	1.18427e+07	0	0	1.06843e+06	0	5.2042e+06	6.74994	0	0	10.0748	0	0	0	0	7.20373	9.76	0	0	13.55	0	0	3.79	4.61	7.86	3	0	0	4	0	0	1	1	2	3	0	0
AT5G65810		unknown protein; BEST Arabidopsis thaliana protein match is: unknown protein (TAIR:AT3G49720.2); Has 30201 Blast hits to 17322 proteins in 780 species: Archae - 12; Bacteria - 1396; Metazoa - 17338; Fungi - 3422; Plants - 5037; Viruses - 0; Other Eukaryotes - 2996 (source: NCBI BLink).	0.9	-0.348	0.957	0.0766	0.903	-0.425	0.957	-0.0766	8.8973e+07	8.38443e+07	5.24574e+07	6.48499e+07	8.0103e+07	8.22814e+07	7.11775e+07	3.86807e+07	5.74572e+07	29.2278	24.0033	34.5553	24.1509	6.82331	37.0869	34.4614	23.4104	31.2116	24.42	21.71	16.67	27.91	10.08	28.29	24.03	10.85	16.67	6	5	3	6	2	6	6	2	3	17	16	15
AT3G52180		dual specificity protein phosphatase (DsPTP1) family protein	0.882	0.778	0.961	0.0531	0.906	0.725	0.961	-0.0531	4.82331e+06	7.3778e+06	1.04241e+07	7.50084e+06	3.53949e+06	1.60264e+07	0	4825378	1.03596e+07	4.03135	1.82162	4.33177	7.53092	0	4.53425	0	1.82298	2.24885	7.92	1.85	5.28	13.46	1.85	3.43	2.64	3.43	9.5	3	1	2	5	1	1	1	1	3	3	1	3
AT5G15450		casein lytic proteinase B3	0.863	-0.551	0.941	0.241	0.815	-0.791	0.941	-0.241	6.39367e+06	7.46213e+06	8.64061e+06	6.42486e+06	4.0058e+06	1.24349e+07	3.08273e+06	3.73333e+06	2.20723e+07	19.0298	10.3611	6.77576	15.8492	1.80909	13.7829	6.24394	8.34238	9.31411	12.19	8.26	5.68	8.99	1.86	5.68	5.37	4.65	6.4	9	6	5	6	2	6	4	4	5	10	6	5
AT3G09440		Heat shock protein 70 (Hsp 70) family protein	0.931	-0.0865	0.956	-0.0773	0.949	-0.00918	0.956	0.0773	3.75792e+08	3.95457e+08	5.01525e+08	6.26813e+08	366899441	4.87524e+08	2.04487e+08	1.76982e+08	4.834e+08	389.047	211.318	190.252	261.791	165.434	216.007	262.612	189.87	196.21	44.22	36.52	29.89	44.38	35.59	30.66	34.67	23.11	31.74	34	27	19	31	25	19	26	15	19	148	93	85
AT3G12580		heat shock protein 70	0.931	-0.0865	0.956	-0.0773	0.949	-0.00918	0.956	0.0773	3.75792e+08	3.95457e+08	5.01525e+08	6.26813e+08	366899441	4.87524e+08	2.04487e+08	1.76982e+08	4.834e+08	334.688	181.077	168.265	222.689	138.4	179.228	245.382	173.423	163.706	36.62	30.92	23.85	34.15	26.62	22.15	32.62	23.54	23.08	27	24	15	24	21	13	25	14	14	121	81	70
AT3G22060		Receptor-like protein kinase-related family protein	0.915	0.359	0.946	0.28	0.946	0.0783	0.946	-0.28	1.10383e+07	6.52527e+07	7.71866e+07	2.49282e+07	2.56477e+07	6.21709e+07	4.98559e+06	2.61996e+07	3.95856e+07	5.59201	8.51021	18.8186	10.1756	6.5283	24.8874	2.07466	10.7169	14.6658	7.94	16.67	29.37	16.67	16.67	30.16	4.37	17.46	21.43	3	4	6	4	4	7	2	5	5	3	5	9
AT4G04320		malonyl-CoA decarboxylase family protein	0.864	0.555	0.953	0.14	0.91	0.415	0.953	-0.14	1.1503e+07	2.65408e+07	2.10042e+07	9.60274e+06	2.11308e+07	3.02802e+07	7.63788e+06	6.01894e+06	8.62959e+06	28.0867	18.013	27.9142	13.9965	19.3629	38.1916	12.229	14.1046	10.8887	24.71	17.95	24.13	10.81	20.08	27.61	10.42	18.73	12.74	13	9	13	5	10	15	4	8	6	16	12	15
AT4G04720		calcium-dependent protein kinase 21	0.82	0.794	0.886	0.571	0.935	0.223	0.886	-0.571	3.28346e+06	6.80707e+06	7.49058e+06	3.89306e+06	0	9.12323e+06	1.15864e+06	0	3.06996e+06	0	4.53949	0	4.47976	1.94125	1.93358	2.67708	0	1.70738	5.08	7.16	3.01	6.4	1.32	3.01	2.82	0	3.01	2	3	1	3	1	1	1	0	1	3	3	1
AT3G25800		protein phosphatase 2A subunit A2	0.351	-1.78	0.898	-0.563	0.715	-1.22	0.898	0.563	1.33146e+06	0	0	0	0	4.86534e+06	0	2.25625e+06	3.96539e+06	0	0	0	0	0	2.16364	0	0	4.43736	5.62	0	0	0	0	1.7	0	1.7	1.7	3	0	0	0	0	1	0	1	1	3	0	0
AT4G24190		Chaperone protein htpG family protein	0.915	0.207	0.956	-0.0747	0.918	0.282	0.956	0.0747	9.85884e+07	8.33321e+07	8.07314e+07	1.26826e+08	7.463e+07	104850974	4.04569e+07	2.89272e+07	7.22869e+07	198.881	94.8996	106.073	148.242	64.3257	131.89	103.274	48.4805	84.0757	40.1	34.51	32.08	38.15	30.98	34.26	31.47	21.26	31.71	39	27	27	32	23	32	27	17	27	84	48	50
AT4G03230		S-locus lectin protein kinase family protein	0.795	-1.58	0.951	-0.33	0.872	-1.25	0.951	0.33	0	0	6.62335e+06	0	0	14142260	0	2.78135e+06	9.60884e+06	0	0	3.74271	0	0	1.87888	0	0	3.73147	0	0	1.78	0	0	0.79	0	0.79	0.79	0	0	2	0	0	1	0	1	1	0	0	4
AT5G65250		unknown protein; FUNCTIONS IN: molecular_function unknown; INVOLVED IN: biological_process unknown; LOCATED IN: chloroplast; EXPRESSED IN: 22 plant structures; EXPRESSED DURING: 13 growth stages; Has 30201 Blast hits to 17322 proteins in 780 species: Archae - 12; Bacteria - 1396; Metazoa - 17338; Fungi - 3422; Plants - 5037; Viruses - 0; Other Eukaryotes - 2996 (source: NCBI BLink).	0.785	-1.36	0.938	-0.457	0.89	-0.907	0.938	0.457	0	9.45258e+06	0	5.57695e+06	6.89488e+06	0	4.49758e+06	0	1.3538e+07	0	4.32781	0	5.55802	2.0492	0	5.52564	0	0	0	6.33	0	9.67	3	0	16.33	0	11	0	2	0	3	1	0	5	0	2	0	2	0
AT3G13930		Dihydrolipoamide acetyltransferase, long form protein	0.933	-0.092	0.929	-0.329	0.932	0.237	0.929	0.329	7.94841e+06	1.04889e+07	2.25499e+07	2.55718e+07	7.57432e+06	2.46397e+07	3.61315e+06	7.18874e+06	1.71847e+07	27.7106	6.47835	18.9117	44.9483	6.22212	21.2174	10.4467	6.3856	26.147	17.25	10.02	15.21	24.68	7.61	20.41	15.77	12.62	15.21	9	5	6	12	4	8	6	5	7	11	7	10
AT2G45220		Plant invertase/pectin methylesterase inhibitor superfamily	0.921	-0.346	0.96	-0.0848	0.939	-0.262	0.96	0.0848	1.08003e+07	3.42296e+07	6.15642e+07	1.04643e+07	1.72666e+07	4.00434e+07	4.03883e+06	1.26694e+07	4.77122e+07	9.48778	30.7009	46.3881	20.3586	15.7037	32.465	1.79085	19.3369	33.3498	6.85	24.66	20.55	13.89	14.68	17.81	4.11	11.74	15.26	3	10	8	6	6	7	2	5	7	4	11	18
AT4G27500		proton pump interactor 1	0.855	0.799	0.557	1.31	0.916	-0.51	0.557	-1.31	1.72222e+07	5.63562e+07	1.26854e+08	9.46969e+06	4.46065e+07	2.45309e+07	7.65472e+06	1.90319e+07	3.14361e+07	43.313	33.3957	185.31	12.0987	42.2418	45.9565	15.9682	33.6384	45.9816	18.63	21.73	47.55	7.84	17.48	23.86	8.17	13.4	21.73	10	13	24	3	10	10	4	6	11	19	20	72
AT3G15730		phospholipase D alpha 1	0.752	-1.6	0.892	0.901	0.448	-2.5	0.892	-0.901	1.84678e+07	5.38552e+06	1.11077e+07	3.47112e+07	816078	6.39256e+06	6.16285e+06	2.09191e+07	4.67069e+07	48.0334	7.76043	14.9918	30.9217	3.2392	4.34957	16.3784	31.1331	45.8944	22.59	11.73	13.46	16.54	5.19	12.22	14.94	21.23	26.67	13	6	7	10	2	6	10	13	13	17	6	10
AT3G11450		DnaJ domain ;Myb-like DNA-binding domain	0.93	0.135	0.929	0.353	0.935	-0.217	0.929	-0.353	1.8899e+07	3.7651e+07	3.31384e+07	1.21605e+07	4.77376e+07	2.49826e+07	9.34363e+06	1.60272e+07	2.32977e+07	39.4599	47.8266	33.4438	10.653	34.0898	30.9141	20.8708	16.7617	20.8073	19.63	14.84	12.36	7.11	15.3	9.58	8.66	11.28	11.13	13	10	9	5	10	8	6	8	8	22	24	18
AT5G13430		Ubiquinol-cytochrome C reductase iron-sulfur subunit	0.713	-1.99	0.89	-1.04	0.905	-0.946	0.89	1.04	0	4.5561e+06	2.12726e+07	39876684	0	2.90806e+07	6.70454e+06	8.64658e+06	1.72901e+07	0	2.41721	0	6.84479	0	2.44365	0	2.05717	2.78565	0	6.99	6.99	6.99	0	6.99	6.99	6.99	6.99	0	1	1	1	0	1	1	1	1	0	1	1
AT1G63500		Protein kinase protein with tetratricopeptide repeat domain	0.913	0.465	0.924	-0.586	0.865	1.05	0.924	0.586	2.35123e+06	0	8307798	1.34425e+07	0	1.05239e+07	783475	0	6.01136e+06	3.85317	0	0	1.79051	0	1.7216	0	0	1.81576	5.13	0	3.08	5.13	0	3.08	3.08	3.08	5.13	2	0	1	2	0	1	1	1	2	2	0	1
AT3G25700		Eukaryotic aspartyl protease family protein	0.784	1.51	0.857	1.11	0.934	0.399	0.857	-1.11	0	1.51456e+07	0	0	1.40647e+07	0	6.56356e+06	0	0	0	2.49455	0	0	0	0	0	0	2.86578	0	2.43	0	0	2.43	0	2.43	0	2.43	0	1	0	0	1	0	1	0	1	0	1	0
AT5G61140		U5 small nuclear ribonucleoprotein helicase	0.909	-0.43	0.88	0.723	0.799	-1.15	0.88	-0.723	2.21449e+06	4.94134e+06	5.66684e+06	0	4.06991e+06	6.39371e+06	1.59169e+06	2.67173e+06	6.99326e+06	1.78324	4.07715	3.63372	2.06631	0	3.91719	2.07138	0	0	1.3	1.4	1.4	0.37	0.37	1.4	0.37	0.65	0.65	2	3	3	1	1	3	1	1	1	2	3	3
AT2G07696		Ribosomal protein S7p/S5e family protein	0.922	-0.393	0.776	1.39	0.752	-1.78	0.776	-1.39	3.27901e+06	4.66821e+06	7.28866e+06	6.44458e+06	0	6.18798e+06	6.35894e+06	0	1.16109e+07	0	4.19699	4.37774	2.31273	0	2.32498	2.38923	0	8.44483	10.81	18.24	18.24	10.81	0	10.81	10.81	4.05	18.24	1	2	2	1	0	1	1	1	2	1	3	2
AT1G29310		SecY protein transport family protein	0.765	1.24	0.923	-0.53	0.582	1.77	0.923	0.53	1.06954e+07	19038504	2.2902e+06	2.17433e+07	1.17815e+07	7026502	4.59638e+06	0	3.3885e+06	2.33	2.42275	2.50555	2.55752	2.3978	2.32543	0	0	1.72957	3.37	1.89	2.32	1.89	1.89	2.32	1.47	0	2.32	2	1	1	1	1	1	1	0	1	2	1	1
AT2G35100		Exostosin family protein	0.879	-0.884	0.81	1.23	0.605	-2.11	0.81	-1.23	3.55322e+06	7.43483e+06	1.78538e+07	0	6.45842e+06	6.94105e+06	0	9.87435e+06	4.49039e+07	4.28728	5.61219	9.42594	0	1.6705	0	0	6.97128	36.6163	4.47	5.82	12.75	0	4.25	3.13	0	10.51	25.06	2	3	5	0	2	1	0	4	11	2	3	6
AT5G03940		chloroplast signal recognition particle 54 kDa subunit	0.753	0.831	0.96	0.0423	0.806	0.789	0.96	-0.0423	2.31533e+07	4.18231e+07	2.10216e+07	2.85794e+07	3.37891e+07	2.4729e+07	1.56412e+07	4.51419e+06	1.00436e+07	46.9897	42.7408	19.3859	51.3274	34.7209	28.22	35.8307	2.16719	14.8121	30.32	18.44	25.35	32.09	14.72	23.4	23.4	5.5	19.15	15	10	12	18	8	11	12	3	9	24	23	19
AT1G52740		histone H2A protein 9	0.797	-3.62	0.948	0.885	0.745	-4.51	0.948	-0.885	5.60964e+08	0	1119189855	4.18019e+08	0	5.76993e+08	5.72749e+08	3.0481e+08	9.51737e+08	9.3232	0	4.76475	11.8496	0	10.3908	13.8409	4.66818	4.67026	6.72	0	6.72	17.16	0	6.72	6.72	6.72	6.72	1	0	1	2	0	1	1	1	1	4	0	3
AT4G16760		acyl-CoA oxidase 1	0.853	0.815	0.955	-0.149	0.846	0.964	0.955	0.149	8.84642e+06	2.46092e+07	8.53427e+06	1.0236e+07	1.67233e+07	9.10371e+06	5.35383e+06	0	9.47346e+06	24.1177	17.8729	2.08786	16.306	18.3069	0	3.87795	0	4.14338	8.73	10.24	1.51	10.39	11.21	2.71	4.67	0	3.16	6	7	1	7	6	2	3	0	2	10	11	2
ATCG00170		DNA-directed RNA polymerase family protein	0.844	-0.639	0.932	-0.314	0.923	-0.325	0.932	0.314	8.69744e+06	6.96864e+06	1.58045e+07	9.52545e+06	2.19148e+07	1.12925e+07	5.64215e+06	8.30121e+06	1.51486e+07	29.686	15.6117	27.9063	13.0048	30.5389	19.8424	28.7092	20.2881	11.9586	13.74	8.36	9.59	4.43	14.75	10.03	11.26	9.08	9.81	18	11	11	6	19	12	16	12	12	18	12	13
AT1G48160		signal recognition particle 19 kDa protein, putative / SRP19, putative	0.861	-0.464	0.781	0.594	0.505	-1.06	0.781	-0.594	7.92838e+07	1.98101e+08	1.51284e+08	8.11212e+07	1.09236e+08	9.98206e+07	7.39591e+07	8.47565e+07	1.94944e+08	45.8025	58.6175	36.4281	36.2152	50.6039	24.7897	56.7538	29.3807	50.9229	40.69	48.97	31.03	41.38	37.93	31.03	44.83	28.97	42.07	8	10	6	7	7	6	9	7	9	16	20	14
AT3G53020		Ribosomal protein L24e family protein	0.89	-0.423	0.963	0.00562	0.906	-0.429	0.963	-0.00562	2.84792e+08	6.10555e+08	2.5806e+08	9.8853e+08	2.77851e+08	2.06838e+08	2.16757e+08	1.5098e+08	6.48351e+08	56.7482	67.9284	38.9178	73.6808	47.6678	41.0058	77.2942	38.0686	68.2184	39.26	35.58	26.99	46.01	28.83	26.99	44.17	26.99	26.99	10	9	6	11	9	6	12	6	6	24	30	17
AT4G36630		Vacuolar sorting protein 39	0.931	-0.128	0.848	-0.669	0.897	0.541	0.848	0.669	3.23906e+06	5200703	9.07494e+06	8.25407e+06	4.3148e+06	8.11823e+06	3.5017e+06	0	3.32724e+06	11.2336	3.59685	1.70218	2.25805	1.97401	1.62048	2.01448	0	0	7.4	4.5	1.6	1	2.1	1.6	3	0	1.6	5	3	1	1	2	1	2	0	1	5	3	1
AT5G11560		catalytics	0.901	-0.6	0.9	0.747	0.804	-1.35	0.9	-0.747	2.08294e+07	3.3711e+06	5.54593e+06	3.13914e+06	2.93947e+06	5.45393e+06	1.74826e+07	1.4787e+06	7.5059e+06	21.18	6.51671	0	3.29911	5.5883	0	6.29551	0	0	11.81	1.12	2.14	3.05	1.12	4.48	5.8	1.12	1.12	9	1	2	2	1	4	5	1	1	9	2	2
AT2G24420		DNA repair ATPase-related	0.838	-1.14	0.873	-0.956	0.943	-0.185	0.873	0.956	3.92392e+06	0	1.73848e+07	3.8867e+06	4.19629e+06	2.10818e+07	2.98275e+06	3.83862e+06	8.88545e+06	4.2071	1.85289	36.8294	5.21455	4.87852	51.0804	4.99894	2.18205	12.8246	5.91	2.5	20.23	4.55	5.23	27.27	5.23	2.5	11.14	3	1	9	2	2	12	2	1	5	3	1	17
AT5G01530		light harvesting complex photosystem II	0.925	-0.202	0.905	-0.5	0.929	0.298	0.905	0.5	1.15871e+09	3.40606e+09	9.12926e+08	5.20923e+09	1.42012e+09	1.76389e+09	2.08196e+09	4.46254e+08	1.15734e+09	177.581	141.036	84.0335	252.133	81.4756	137.846	234.079	72.8096	115.793	43.45	31.03	22.41	43.45	24.83	29.66	34.83	22.41	25.17	14	9	7	14	7	9	12	6	7	74	71	40
AT5G36880		acetyl-CoA synthetase	0.932	0.12	0.0853	1.7	0.468	-1.58	0.0853	-1.7	5.89532e+06	5.78189e+06	7.3951e+06	5.64134e+06	0	0	4.32304e+06	0	1.01163e+07	6.8448	5.80048	0	4.04177	0	0	3.06631	0	4.19508	3.32	3.32	2.16	2.31	0	0	2.16	0	3.75	2	2	1	2	0	0	1	0	2	3	3	1
AT2G46110		ketopantoate hydroxymethyltransferase 1	0.00718	2.53	0.818	0.659	0.134	1.87	0.818	-0.659	1.46047e+07	9.4111e+06	1.1183e+07	6.73349e+06	6.65741e+06	1.11519e+07	1.83438e+06	0	0	11.4276	2.24849	5.5037	4.28466	2.19709	8.71047	4.12117	0	0	18.44	11.53	10.95	13.83	6.63	21.61	7.78	0	7.49	4	3	3	3	2	5	2	0	1	4	3	3
AT3G28720		unknown protein; FUNCTIONS IN: molecular_function unknown; INVOLVED IN: biological_process unknown; LOCATED IN: cellular_component unknown; EXPRESSED IN: 25 plant structures; EXPRESSED DURING: 13 growth stages; BEST Arabidopsis thaliana protein match is: unknown protein (TAIR:AT5G58100.1); Has 1610 Blast hits to 344 proteins in 85 species: Archae - 0; Bacteria - 567; Metazoa - 95; Fungi - 71; Pla…	0.899	0.62	0.847	1	0.932	-0.382	0.847	-1	6.35419e+06	3.61543e+06	4.63452e+06	3.53638e+06	0	7.52202e+06	4.38516e+06	0	4831119	2.22639	0	0	0	0	0	2.49973	0	0	2.04	2.04	1.6	2.04	0	1.6	2.04	0	1.6	1	1	1	1	0	1	1	0	1	1	2	1
AT5G43350		phosphate transporter 1;1	0.809	-1.51	0.854	-1.22	0.94	-0.294	0.854	1.22	0	9.03311e+06	0	0	4.1312e+06	2.60386e+07	0	4.51149e+06	1.17485e+07	2.19849	5.92894	0	0	0	9.60916	0	1.6691	7.1949	3.05	4.96	0	0	2.86	6.68	0	2.86	8.4	1	3	0	0	2	3	0	2	4	1	4	0
AT4G31480		Coatomer, beta subunit	0.894	-0.356	0.957	0.0753	0.896	-0.431	0.957	-0.0753	1.70337e+07	1.02012e+07	1.55292e+07	2.14876e+07	9.62966e+06	1.42839e+07	1.03184e+07	5.71808e+06	1.8799e+07	35.2015	12.52	25.6061	27.4431	12.3681	16.454	31.2766	6.82473	12.2618	14.56	6.54	9.39	8.86	6.54	11.6	17.62	4.75	7.38	11	5	7	6	5	8	14	3	5	14	8	11
AT4G17560		Ribosomal protein L19 family protein	0.873	-0.554	0.929	-0.353	0.936	-0.201	0.929	0.353	6.267e+07	2.85479e+08	9.28417e+07	2.09594e+08	2.19525e+08	9.62938e+07	1.26241e+08	5.14018e+07	1.19847e+08	34.4893	42.2682	42.3775	48.5798	20.2063	47.6465	49.0573	29.6391	43.7877	33.33	20.89	25.33	36	20.89	20.89	20.89	20.44	31.11	8	8	8	9	8	7	8	6	6	12	16	15
AT4G26110		nucleosome assembly protein1;1	0.918	-0.313	0.942	0.308	0.9	-0.622	0.942	-0.308	7.90862e+06	0	9.16507e+06	1.06071e+07	2.52253e+06	2.9768e+06	2.62299e+06	0	8.77017e+06	6.63778	0	4.25935	10.9446	1.61492	4.35021	0	0	2.13653	11.98	0	14.48	16.99	3.34	6.13	3.34	0	6.41	4	0	4	5	1	2	1	0	2	4	0	4
AT4G28520		cruciferin 3	0.711	2.84	0.734	2.37	0.939	0.469	0.734	-2.37	5.54317e+07	1.26343e+08	700706	1.07884e+07	8.48789e+06	0	5.96023e+06	774744	0	118.06	107.112	0	3.97568	18.555	0	12.5831	0	0	53.24	58.78	3.53	3.05	18.7	0	12.21	2.21	3.53	21	21	1	1	6	0	4	1	1	41	49	1
AT1G04510		MOS4-associated complex 3A	0.93	0.131	0.952	0.153	0.948	-0.0213	0.952	-0.153	3.47855e+07	6.74946e+07	6.23063e+07	2.69353e+07	7.95173e+07	6.3682e+07	3.93649e+07	2.10969e+07	2.62817e+07	47.8251	43.119	26.7037	33.5203	51.8331	30.5178	66.7743	13.8574	15.4398	25.05	24.67	11.09	21.22	21.22	14.91	29.64	12.05	4.02	13	11	6	12	12	8	15	6	2	22	23	14
AT1G02150		Tetratricopeptide repeat (TPR)-like superfamily protein	0.91	-0.469	0.676	-1.31	0.886	0.837	0.676	1.31	1.90536e+06	8.15647e+06	0	1.35551e+07	4.68766e+06	3.16524e+06	3.66903e+06	1.2362e+06	0	2.4077	1.66661	0	11.0884	0	2.49843	4.33519	0	0	4.2	3.63	0	15.65	1.53	2.29	3.63	1.53	0	2	2	0	7	1	1	2	1	0	2	2	0
AT3G55430		O-Glycosyl hydrolases family 17 protein	0.856	0.627	0.958	-0.0725	0.862	0.699	0.958	0.0725	0	7.86868e+06	7.24998e+06	4.32171e+06	5.35508e+06	9.56336e+06	871615	1.17782e+06	7.21384e+06	0	4.47046	0	2.57338	4.77023	3.83854	0	1.67356	2.24397	0	6.01	9.13	2.23	3.79	9.13	2.9	2.23	8.24	0	3	4	1	2	4	1	1	4	0	3	4
AT2G01140		Aldolase superfamily protein	0.903	0.445	0.961	0.0448	0.923	0.4	0.961	-0.0448	1.62792e+08	7.4291e+07	1.97803e+08	3.25202e+08	5.47738e+07	1.56742e+08	2.0978e+07	4.25039e+07	2.08741e+08	47.8732	16.1301	36.4598	55.3667	17.3383	33.5932	23.3477	14.5633	41.8635	28.39	20.2	25.06	36.06	13.3	20.46	20.46	2.81	23.53	12	7	8	13	7	7	8	2	8	18	8	14
AT4G02230		Ribosomal protein L19e family protein	0.503	-1.4	0.86	-0.657	0.861	-0.747	0.86	0.657	4.06018e+07	9.46487e+07	1.47205e+08	2.56176e+08	7.45902e+07	1.48675e+08	4.01528e+07	1.11463e+08	4.59511e+08	27.581	31.1731	40.5329	58.0459	46.7309	50.9835	33.7166	47.7315	91.5149	28.37	23.56	25	28.37	23.56	25	23.56	20.19	27.4	7	7	7	10	7	8	7	7	12	12	15	16
AT3G46740		translocon at the outer envelope membrane of chloroplasts 75-III	0.91	0.345	0.928	-0.374	0.865	0.719	0.928	0.374	2.95694e+07	3.1586e+07	1.30522e+07	6.47442e+07	2.53006e+07	2.07277e+07	1.83258e+07	2.15377e+06	1.95223e+07	50.5758	36.6047	14.554	61.1515	28.0543	38.8576	30.1427	0	16.273	17.97	21.76	10.76	21.15	12.84	17.24	16.75	4.16	12.47	11	13	6	14	8	10	11	2	7	22	18	9
AT4G15530		pyruvate orthophosphate dikinase	0.931	-0.191	0.943	-0.373	0.942	0.182	0.943	0.373	3.7306e+06	0	7.21691e+06	3.71552e+06	0	6.1674e+06	899935	0	5.07754e+06	4.06192	0	8.76192	3.28828	0	5.75808	1.89835	0	4.13144	6.06	0	6.18	3.43	0	1.98	0.91	0	3.97	5	0	5	4	0	2	1	0	3	5	0	7
AT3G46970		alpha-glucan phosphorylase 2	0.808	-1.08	0.914	-0.594	0.921	-0.49	0.914	0.594	2.43384e+06	0	915028	1.50414e+07	0	0	1.49469e+06	795217	7.2309e+06	9.99858	0	3.78867	21.4112	0	5.07918	2.23922	1.95111	9.08928	8.56	0	2.38	9.87	0	5.83	0.95	2.38	5.83	5	0	1	7	0	3	1	1	3	5	0	1
AT1G09590		Translation protein SH3-like family protein	0.564	-0.995	0.934	-0.252	0.788	-0.743	0.934	0.252	1.15241e+08	3.51793e+08	1.38971e+08	4.26083e+08	219290715	150967682	1.85246e+08	1.34148e+08	4.07129e+08	61.9053	43.4561	58.0486	49.0323	32.0475	58.3739	47.1129	70.0339	99.1974	47.56	52.44	53.05	56.71	23.78	60.98	37.8	39.63	62.8	14	10	11	12	6	12	10	11	14	27	24	26
AT1G02280		translocon at the outer envelope membrane of chloroplasts 33	0.912	0.342	0.911	-0.487	0.845	0.83	0.911	0.487	2.89131e+07	2.69464e+07	7.40413e+06	3.45647e+07	3.18612e+07	1.84741e+07	12249693	6.43693e+06	7.03833e+06	11.6543	4.89978	0	17.0179	3.01899	6.93169	7.33638	1.81728	2.17167	17.85	10.44	4.71	19.53	3.37	13.13	13.13	4.71	4.71	4	3	1	4	1	3	3	1	1	6	3	1
AT5G01600		ferretin 1	0.908	0.806	0.921	0.94	0.946	-0.134	0.921	-0.94	0	1.14036e+07	2.83547e+07	1.01366e+07	0	1.91713e+07	0	0	2.70862e+07	0	4.06675	10.9224	2.85295	0	13.0345	0	0	10.8824	0	9.41	9.8	3.53	0	9.8	0	0	9.8	0	2	3	1	0	3	0	0	3	0	2	3
AT1G08580		unknown protein; Has 39 Blast hits to 39 proteins in 15 species: Archae - 0; Bacteria - 0; Metazoa - 0; Fungi - 0; Plants - 35; Viruses - 0; Other Eukaryotes - 4 (source: NCBI BLink).	0.916	0.308	0.557	1.14	0.847	-0.829	0.557	-1.14	3.67872e+07	4.83319e+07	1.62722e+07	1.23597e+07	3.38305e+07	8.33031e+06	9.38259e+06	1.66108e+07	1.91812e+07	16.085	14.9266	7.98477	4.9445	13.9102	2.21818	11.819	12.2787	5.76662	17.89	17.89	9.76	16.26	17.89	8.13	17.89	35.77	17.07	3	4	2	2	4	1	3	4	2	5	5	3
AT3G13120		Ribosomal protein S10p/S20e family protein	0.739	1.67	0.954	-0.242	0.705	1.91	0.954	0.242	5.72937e+07	7.56708e+07	4.4583e+07	9.64359e+07	5.65701e+07	7.50105e+07	4.33574e+07	0	4.16208e+07	6.4193	11.5398	10.2871	8.63479	11.8153	16.9004	13.0856	2.29889	8.21332	14.66	9.42	15.71	15.18	9.42	9.42	14.66	5.24	15.71	3	3	4	3	3	3	3	1	4	3	7	7
AT5G15200		Ribosomal protein S4	0.293	-1.55	0.785	-0.71	0.793	-0.843	0.785	0.71	8.20979e+07	4.4127e+08	1.5722e+08	3.20875e+08	3.69357e+08	2.83506e+08	1.46085e+08	2.8981e+08	6.99786e+08	68.7109	66.8334	72.3935	98.727	51.7141	94.618	73.0368	113.814	222.519	41.92	41.92	38.89	45.96	36.36	43.43	40.4	42.42	47.47	13	12	14	15	11	16	13	15	18	28	36	38
AT2G09990		Ribosomal protein S5 domain 2-like superfamily protein	0.232	-2.09	0.938	-0.329	0.394	-1.76	0.938	0.329	3.82017e+07	2.58176e+08	4.11732e+08	250187801	2.01305e+08	2.04535e+08	1.63092e+08	3.53769e+08	1.06081e+09	39.3547	48.3981	69.2462	64.9531	56.9306	49.85	70.086	50.633	83.4782	42.47	51.37	55.48	59.59	56.16	53.42	58.9	55.48	55.48	8	10	13	13	9	11	12	13	13	21	24	37
AT1G01080		RNA-binding (RRM/RBD/RNP motifs) family protein	0.903	-0.409	0.914	-0.47	0.946	0.0613	0.914	0.47	2.50962e+06	1.94585e+07	2.25587e+07	1.21528e+07	1.59045e+07	2.05408e+07	4.7394e+06	5.73707e+06	1.7611e+07	2.49559	7.3327	14.5671	9.23862	12.3344	15.6451	4.42541	8.19033	13.6139	12.97	15.36	24.57	20.14	20.14	24.57	6.48	12.97	15.7	3	4	6	5	6	6	2	3	4	3	5	8
[truncated: 1,300 more rows]
[truncated: 6 more columns]

## Sheet: Figure 3d
			Differential Analysis for PUX5-BioID2 (logFC > 1.5 and p_value < 0.01 compared to both controls, and NormPSM_PUX5 > 2)							Normalized MS Data
[truncated: 2,841 more rows]
[truncated: 5 more columns]
