# Supplementary material for: Proximity labeling proteomics reveals critical regulators for inner nuclear membrane protein degradation in plants
Source: Nat Commun. 2020 Jun 29;11:3284. doi: 10.1038/s41467-020-16744-1 (PMC7324386; doi:10.1038/s41467-020-16744-1)
Supplement: Supplementary file 8 — Source Data [file 41467_2020_16744_MOESM8_ESM.xlsx]

## Sheet: Figure 1
Figure 1b
	ID	Name	Discription	SUN1_vs_WIT1_p.adj	SUN1_vs_WIT1_log2ratio	SUN1_vs_YFP_N_p.adj	SUN1_vs_YFP_N_log2ratio	WIT1_vs_SUN1_p.adj	WIT1_vs_SUN1_ratio	WIT1_vs_YFP_N_p.adj	WIT1_vs_YFP_N_log2ratio
	AT5G04990	SUN1	SAD1/UNC-84 domain protein 1	6.76e-14	5.21	1.43e-12	4.69	6.76e-14	-5.21	0.88	-0.518
	AT4G38930	UFD1C	Ubiquitin fusion degradation UFD1 family protein	6.76e-14	5.65	6.56e-09	5.29	6.76e-14	-5.65	0.924	-0.363
	AT1G67230	CRWN1	little nuclei1	6.74e-10	4.1	3.68e-08	5.14	6.74e-10	-4.1	0.787	1.05
	AT5G46070		Guanylate-binding family protein	1.13e-06	2.84	0.00037	3.13	1.13e-06	-2.84	0.927	0.29
	AT5G65770	CRWN4	little nuclei4	2.1e-10	3.39	1.79e-07	3.99	2.1e-10	-3.39	0.873	0.595
	AT4G15410	PUX5	serine/threonine protein phosphatase 2A 55 kDa regulatory subunit B prime gamma	4.13e-07	2.88	0.00393	2.66	4.13e-07	-2.88	0.933	-0.219
	AT2G21270	UFD1B	ubiquitin fusion degradation 1	6.76e-14	5.51	8.8e-14	5.1	6.76e-14	-5.51	0.9	-0.402
	AT5G52240		membrane steroid binding protein 1 Cytochrome b5-like Heme/Steroid binding domain	6.76e-14	5.08	2.36e-06	4.51	6.76e-14	-5.08	0.901	-0.564
	AT4G04210	PUX4	plant UBX domain containing protein 4	6.76e-14	5.13	2.41e-08	4.44	6.76e-14	-5.13	0.857	-0.689
	AT5G48810		cytochrome B5 isoform D	5.15e-11	4.74	0.000695	3.96	5.15e-11	-4.74	0.877	-0.779
	AT1G13220	CRWN2	nuclear matrix constituent protein-related	5.61e-09	3.13	0.0235	2.25	5.61e-09	-3.13	0.768	-0.878
	AT1G68790	CRWN3	little nuclei3	6.76e-14	4.41	0.00254	2.93	6.76e-14	-4.41	0.419	-1.48
	AT1G04850		ubiquitin-associated (UBA)/TS-N domain-containing protein	0.0164	1.46	7.34e-11	4.07	0.0164	-1.46	0.000455	2.6
	AT3G19390		Granulin repeat cysteine protease family protein	0.0429	1.48	0.0325	2.11	0.0429	-1.48	0.857	0.627
	AT3G03100		NADH:ubiquinone oxidoreductase, 17.2kDa subunit	0.000775	4.03	0.0388	4.08	0.000775	-4.03	0.948	0.056
	AT4G31430	KAKU4	unknown protein; LOCATED IN: plasma membrane; EXPRESSED IN: 25 plant structures; EXPRESSED DURING: 15 growth stages; Has 30201 Blast hits to 17322 proteins in 780 species: Archae - 12; Bacteria - 1396; Metazoa - 17338; Fungi - 3422; Plants - 5037; Viruses - 0; Other Eukaryotes - 2996 (source: NCBI BLink).	1.22e-10	3.07	0.0468	1.88	1.22e-10	-3.07	0.442	-1.19
	AT5G11390	WIT1	WPP domain-interacting protein 1	6.76e-14	-6.88	0.927	-0.249	6.76e-14	6.88	3.57e-08	6.63
	AT5G19320	RanGAP2	RAN GTPase activating protein 2	6.76e-14	-8.24	0.898	-0.524	6.76e-14	8.24	1.33e-13	7.71
	AT3G63130	RanGAP1	RAN GTPase activating protein 1	4.21e-13	-5.4	0.888	0.61	4.21e-13	5.4	2.97e-08	6.01
	AT3G13360	WIP3	WPP domain interacting protein 3	7.58e-13	-3.67	0.523	-1.15	7.58e-13	3.67	0.00721	2.52
	AT4G26455	WIP1	WPP domain interacting protein 1	1.4e-09	-3.03	0.931	-0.102	1.4e-09	3.03	0.000246	2.92
Figure 1c
	ID	Name	Normalized PSM_SUN1_1	Normalized PSM_SUN1_2	Normalized PSM_SUN1_3	AveNormPSM_SUN1	AveNormPSM+1_SUN1	Log2(AveNormPSM+1)_SUN1	Normalized PSM_WIT1_1	Normalized PSM_WIT1_2	Normalized PSM_WIT1_3	AveNormPSM_WIT1	AveNormPSM+1_WIT1	Log2(AveNormPSM+1)_WIT1	Normalized PSM_YFP_N_1	Normalized PSM_YFP_N_2	Normalized PSM_YFP_N_3	AveNormPSM_YFP_N	AveNormPSM+1_YFP_N	Log2(AveNormPSM+1)_YFP_N
	AT5G04990	SUN1	156.106	143.452	203.211	167.59	168.59	7.39737	8.14572	7.98856	4.77319	6.96916	7.96916	2.99443	1.28827	11.104	12.8135	8.40193	9.40193	3.23296
	AT4G38930	UFD1C	4.58998	4.74526	4.34532	4.56019	5.56019	2.47513	0	0	0	0	1	0	0	0	0	0	1	0
	AT1G67230	CRWN1	51.2101	49.7799	55.5994	52.1965	53.1965	5.73326	0.951116	1.64067	2.05464	1.54881	2.54881	1.34982	4.24655	0.617687	0	1.62141	2.62141	1.39034
	AT5G46070		42.4688	32.6667	37.1479	37.4278	38.4278	5.26408	0.233427	1.64067	12.023	4.63237	5.63237	2.49374	3.2604	4.11265	0.31211	2.56172	3.56172	1.83257
	AT5G65770	CRWN4	20.6156	19.1563	12.5459	17.4393	18.4393	4.20471	0.233427	1.64067	0	0.6247	1.6247	0.700173	0	0	0	0	1	0
	AT4G15410	PUX5	6.04684	0.243984	4.34532	3.54538	4.54538	2.1844	0	0	0	0	1	0	0	0	0	0	1	0
	AT2G21270	UFD1B	3.86156	5.64594	7.42052	5.64268	6.64268	2.73176	0	0	0	0	1	0	0	0	0	0	1	0
	AT5G52240		6.04683	0	5.37038	3.80574	4.80574	2.26476	0.233427	0	0	0.077809	1.07781	0.108102	0	0	0	0	1	0
	AT4G04210	PUX4	3.86156	2.04334	7.42052	4.44181	5.44181	2.44409	0	0	0	0	1	0	0	0	0.31211	0.104037	1.10404	0.142788
	AT5G48810		0.948247	1.14286	3.32028	1.8038	2.8038	1.48738	0.233427	0	0	0.077809	1.07781	0.108102	0	0	0.31211	0.104037	1.10404	0.142788
	AT1G13220	CRWN2	7.5037	9.24868	2.29527	6.34922	7.34922	2.87759	0	0	0	0	1	0	0	0	0	0	1	0
	AT1G68790	CRWN3	14.0596	11.0501	8.4456	11.1851	12.1851	3.60705	0	0	0	0	1	0	0	0	0	0	1	0
	AT1G04850		4.58998	7.44731	1.27039	4.43589	5.43589	2.44252	2.38978	2.91015	0.244198	1.84805	2.84805	1.50997	0	0	0	0	1	0
	AT3G19390		0.948247	1.14286	0.247143	0.779417	1.77942	0.831404	0.233427	0	1.14862	0.460681	1.46068	0.546641	0	0	0.31211	0.104037	1.10404	0.142788
	AT3G03100		0.221756	0.243984	0.247143	0.237628	1.23763	0.307577	0.233427	0	0.244198	0.159208	1.15921	0.21314	0	0	0	0	1	0
	AT4G31430	KAKU4	6.77527	2.04334	3.32028	4.04629	5.04629	2.33522	0	0	0	0	1	0	0	0	0	0	1	0
	AT5G11390	WIT1	1.67643	0	0	0.55881	1.55881	0.640445	130.463	189.546	55.5224	125.177	126.177	6.97931	0.303493	0	0	0.101164	1.10116	0.13903
	AT5G19320	RanGAP2	1.67643	0	0	0.55881	1.55881	0.640445	71.4628	99.402	32.8665	67.9104	68.9104	6.10665	0.303493	0	0	0.101164	1.10116	0.13903
	AT3G63130	RanGAP1	0.221756	0.243984	0	0.155246	1.15525	0.208201	44.8408	32.1115	17.4604	31.4709	32.4709	5.02108	0	0	0	0	1	0
	AT3G13360	WIP3	0	0	0	0	1	0	4.54821	7.98856	2.96079	5.16585	6.16585	2.6243	0	0	0	0	1	0
	AT4G26455	WIP1	0	0	0	0	1	0	3.10924	9.25818	0.244198	4.20387	5.20387	2.37959	0	0	0	0	1	0
Figure 1e
			Normalized PSM_SUN1_1	Normalized PSM_SUN1_2	Normalized PSM_SUN1_3	AveNormPSM_SUN1	AveNormPSM+1_SUN1	Log2(AveNormPSM+1)_SUN1	Normalized PSM_NEAP1_1	Normalized PSM_NEAP1_2	Normalized PSM_NEAP1_3	AveNormPSM_NEAP1	AveNormPSM+1_NEAP1	Log2(AveNormPSM+1)_NEAP1	Normalized PSM_NEMP_A_1	Normalized PSM_NEMP_A_2	Normalized PSM_NEMP_A_3	AveNormPSM_NEMP_A	AveNormPSM+1_NEMP_A	Log2(AveNormPSM+1)_NEMP_A	Normalized PSM_WIT1_1	Normalized PSM_WIT1_2	Normalized PSM_WIT1_3	AveNormPSM_WIT1	AveNormPSM+1_WIT1	Log2(AveNormPSM+1)_WIT1	Normalized PSM_WIP1_1	Normalized PSM_WIP1_2	Normalized PSM_WIP1_3	AveNormPSM_WIP1	AveNormPSM+1_WIP1	Log2(AveNormPSM+1)_WIP1	Normalized PSM_Nup82_1	Normalized PSM_Nup82_2	Normalized PSM_Nup82_3	AveNormPSM_Nup82	AveNormPSM+1_Nup82	Log2(AveNormPSM+1)_Nup82	Normalized PSM_Nup93a_1	Normalized PSM_Nup93a_2	Normalized PSM_Nup93a_3	AveNormPSM_Nup93a	AveNormPSM+1_Nup93a	Log2(AveNormPSM+1)_Nup93a	Normalized PSM_RHD3_1	Normalized PSM_RHD3_2	Normalized PSM_RHD3_3	AveNormPSM_RHD3	AveNormPSM+1_RHD3
	AT4G04210	PUX4	5.21126	2.51653	8.81424	5.51401	6.51401	2.70355	7.55766	8.95224	11.2806	9.26352	10.2635	3.35945	9.38145e-05	1.86263	0.909988	0.924238	1.92424	0.944287	0	0	0	0	1	0	0	0	8.55757e-05	2.85252e-05	1.00003	4.11526e-05	0	0	0	0	1	0	0	0	0	0	1	0	0	0	8.56665e-05	2.85555e-05	1.00003
	AT4G15410	PUX5	8.33799	9.86515e-05	5.03673	4.45827	5.45827	2.44844	7.55766	7.67336	9.66914	8.30005	9.30005	3.21724	9.38145e-05	0.931341	0	0.310478	1.31048	0.390094	0	0	0	0	1	0	0	0	0	0	1	0	0	0	0	0	1	0	0	0	0	0	1	0	0	0	0	0	1
	AT2G21270	UFD1B	5.21126	7.54948	8.81424	7.19166	8.19166	3.03416	3.35898	3.19726	3.22308	3.25977	4.25977	2.09078	0	0	8.36375e-05	2.78792e-05	1.00003	4.02206e-05	0	0	0	0	1	0	0	0	8.55757e-05	2.85252e-05	1.00003	4.11526e-05	0	0	0	0	1	0	8.63838e-05	0	0	2.87946e-05	1.00003	4.15412e-05	0	0	0	0	1
	AT4G38930	UFD1C	6.2535	6.29124	5.03673	5.86049	6.86049	2.77831	0.839778	1.91837	0.805803	1.18798	2.18798	1.1296	0	0	0	0	1	0	0	0	0	0	1	0	0	0	8.55757e-05	2.85252e-05	1.00003	4.11526e-05	0	0	0	0	1	0	8.63838e-05	0	0	2.87946e-05	1.00003	4.15412e-05	0	0	0	0	1
Figure 1d
[truncated: 13 more columns]

## Sheet: Figure 2
	Figure 2a								Figure 2b
			anti-HA			anti-actin				anti-ubK48
	Figure 2c								Figure 2d								Figure 2e
			anti-HA			anti-actin					anti-HA			anti-actin					anti-HA			anti-actin
	Statistics of two biological replicates								Statistics of two biological replicates								Statistics of two biological replicates
		0 h	2 h	4 h	6 h	8 h	10 h			0 h	2 h	4 h	6 h	8 h	10 h			0 h	2 h	4 h	6 h	8 h	10 h
Signal intensity	CHX 1	2725	2264	2051	1599	1382	1072		CHX+MG132 1	3295	2587	2132	2209	2140	2025		CHX+ConA 1	3406	2184	1701	1554	1167	1074
	Actin 1	2198	2289	2208	2109	1968	2143		Actin 1	1459	1400	1248	1278	1378	1451		Actin 1	2348	2459	2453	2268	2114	1869
	CHX 2	1775	1497	1455	1302	1058	1100		CHX+MG132 2	3229	1904	2033	1959	1873	1850		CHX+ConA 2	2921	1685	1375	1402	1240	1116
	Actin 2	3180	3293	3357	3132	2936	3028		Actin 2	1895	1928	1970	1930	1819	1221		Actin 2	2037	1958	2015	1900	1952	1734
	CHX/Actin1	1.23976	0.989078	0.928895	0.758179	0.702236	0.500233		CHX+MG132 1/Actin1	2.2584	1.84786	1.70833	1.72848	1.55298	1.39559		CHX+ConA 1/Actin1	1.4506	0.888166	0.693437	0.685185	0.552034	0.574639
	CHX/Actin2	0.558176	0.454601	0.433423	0.415709	0.360354	0.363276		CHX+MG132 2/Actin2	1.70396	0.987552	1.03198	1.01503	1.02969	1.51515		CHX+ConA 2/Actin2	1.43397	0.860572	0.682382	0.737895	0.635246	0.643599
	Normalization								Normalization								Normalization
	CHX/Actin1	1	0.797796	0.749252	0.611552	0.566427	0.403491		CHX+MG132 1/Actin1	1	0.818217	0.756437	0.765358	0.687645	0.617956		CHX+ConA 1/Actin1	1	0.612277	0.478036	0.472347	0.380557	0.39614
	CHX/Actin2	1	0.81444	0.776498	0.744763	0.645592	0.650827		CHX+MG132 2/Actin2	1	0.579564	0.605637	0.595687	0.604291	0.889195		CHX+ConA 2/Actin2	1	0.600132	0.475869	0.514581	0.442998	0.448822
	Ave.	1	0.806118	0.762875	0.678157	0.60601	0.527159		Ave.	1	0.69889	0.681037	0.680523	0.645968	0.753576		Ave.	1	0.606204	0.476952	0.493464	0.411777	0.422481
	S.D.	0	0.0117688	0.0192661	0.0941946	0.0559782	0.174893		S.D.	0	0.168753	0.106631	0.119975	0.0589402	0.191795		S.D.	0	0.00858759	0.00153228	0.0298638	0.0441523	0.0372522
	Ave.%	100	80.6118	76.2875	67.8157	60.601	52.7159		Ave.%	100	69.889	68.1037	68.0523	64.5968	75.3576		Ave.%	100	60.6204	47.6952	49.3464	41.1777	42.2481
	S.D.%	0	1.17688	1.92661	9.41946	5.59782	17.4893		S.D.%	0	16.8753	10.6631	11.9975	5.89402	19.1795		S.D.%	0	0.858759	0.153228	2.98638	4.41523	3.72522
	Figure 2f
	ID	Name	Normalized PSM_SUN1_1	Normalized PSM_SUN1_2	Normalized PSM_SUN1_3	AveNormPSM_SUN1	AveNormPSM+1_SUN1	Log2(AveNormPSM+1)_SUN1	Normalized PSM_SUN1MG132_1	Normalized PSM_SUN1MG132_2	AveNormPSM_SUN1MG132	AveNormPSM+1_SUN1MG132	Log2(AveNormPSM+1)_SUN1MG132
	AT4G22150.1	PUX3	0	0	0	0	1	0	11.8004	15.9475	13.8739	14.8739	3.89471
	AT4G04210.1	PUX4	6.49655	3.54496	13.2366	7.75936	8.75936	3.13083	16.963	21.2633	19.1132	20.1132	4.33007
	AT4G15410.1	PUX5	10.3944	0.000128163	7.56379	5.98612	6.98612	2.80449	23.6007	29.7686	26.6847	27.6847	4.79101
	AT2G21270.1	UFD1B	6.49655	10.6347	13.2366	10.1226	11.1226	3.47542	25.0758	38.2739	31.6748	32.6748	5.03011
	AT4G38930.1	UFD1C	7.79585	8.86224	7.56379	8.07396	9.07396	3.18173	11.8004	20.2001	16.0003	17.0003	4.08748
	AT2G47970.1	NPL4A	0	0	0	0	1	0	2.21259	3.18951	2.70105	3.70105	1.88794
	AT3G53230.1	CDC48B	0	0	0	0	1	0	57.5268	87.1794	72.3531	73.3531	6.19679
	AT5G03340.1	CDC48C	0	0	0	0	1	0	67.1146	101	84.0575	85.0575	6.41037
	see Supplemntary Figure 3a for p_values

## Sheet: Figure 3
Figure 3a	see Supplementarty Figure 4a for p_values
ID	Name	Normalized PSM_SUN1_1	Normalized PSM_SUN1_2	Normalized PSM_SUN1_3	AveNormPSM_SUN1	AveNormPSM+1_SUN1	Log2(AveNormPSM+1)_SUN1	Normalized PSM_NEAP1_1	Normalized PSM_NEAP1_2	Normalized PSM_NEAP1_3	AveNormPSM_NEAP1	AveNormPSM+1_NEAP1	Log2(AveNormPSM+1)_NEAP1	Normalized PSM_NEMP_A_1	Normalized PSM_NEMP_A_2	Normalized PSM_NEMP_A_3	AveNormPSM_NEMP_A	AveNormPSM+1_NEMP_A	Log2(AveNormPSM+1)_NEMP_A
AT3G27310	PUX1	0	0	0	0	1	0	0	0	0	0	1	0	0	0	0	0	1	0
AT2G01650	PUX2	9.27817e-05	0	9.93762e-05	6.40526e-05	1.00006	9.24055e-05	8.51614e-05	8.64473e-05	0	5.72029e-05	1.00006	8.2524e-05	9.38145e-05	8.96405e-05	8.36375e-05	8.90308e-05	1.00009	0.000128439
AT4G22150	PUX3	0	0	0	0	1	0	4.19872	4.47614	5.64035	4.77174	5.77174	2.52901	0	0	0	0	1	0
AT4G04210	PUX4	5.21126	2.51653	8.81424	5.51401	6.51401	2.70355	7.55766	8.95224	11.2806	9.26352	10.2635	3.35945	9.38145e-05	1.86263	0.909988	0.924238	1.92424	0.944287
AT4G15410	PUX5	8.33799	9.86515e-05	5.03673	4.45827	5.45827	2.44844	7.55766	7.67336	9.66914	8.30005	9.30005	3.21724	9.38145e-05	0.931341	0	0.310478	1.31048	0.390094
AT3G21660	PUX6	0	0	0	0	1	0	0	0	0	0	1	0	0	0	0	0	1	0
AT1G14570	PUX7	0	0	0	0	1	0	0	0	0	0	1	0	0	0	0	0	1	0
AT4G11740	PUX8	0	0	0	0	1	0	0	0	0	0	1	0	0	0	0	0	1	0
AT4G00752	PUX9	0	0	0	0	1	0	0	0	0	0	1	0	0	0	0	0	1	0
AT4G10790	PUX10	0	0	0	0	1	0	0	0	0	0	1	0	0	0	0	0	1	0
AT2G43210	PUX11	0	0	0	0	1	0	0	0	0	0	1	0	0	0	0	0	1	0
AT3G23605	PUX12	0	0	0	0	1	0	0	0	0	0	1	0	0	0	0	0	1	0
AT4G23040	PUX13	0	0	0	0	1	0	0	0	0	0	1	0	0	0	0	0	1	0
AT4G14250	PUX14	0	0	0	0	1	0	0	0	0	0	1	0	0	0	0	0	1	0
AT1G59550	PUX15	0	0	0	0	1	0	0	0	0	0	1	0	0	0	0	0	1	0
AT4G14245	PUX16	0	0	0	0	1	0	0	0	0	0	1	0	0	0	0	0	1	0
Figure 3b							Figure 3c
		anti-GFP		anti-GFP
							anti-GFP		anti-GFP
							anti-HA		anti-HA
		anti-HA		anti-HA
Figure 3d
see Supplementary Table 3 for MS raw data and differential analysis

## Sheet: Figure 4
Figure 4b
				anti-HA						anti-actin
Figure 4c	Statistics of two biological replicates
		0 h	2 h	4 h	6 h	8 h	10 h		0 h	2 h	4 h	6 h	8 h	10 h
	WT 1_HA	3233	2640	2345	1817	1580	1269	pux3pux4pux5 #28 1_HA	2456	1732	965	953	852	951	Signal intensity
	WT 1_Actin	2085	2186	2300	2100	1886	1972	pux3pux4pux5 #28 1_Actin	2123	2260	2202	2183	2149	2128
	WT 2_HA	2239	1633	1750	1398	1305	1299	pux3pux4pux5 #28 2_HA	2550	1742	809	722	501	429
	WT 2_Actin	2442	2632	2776	2595	2408	2522	pux3pux4pux5 #28 2_Actin	2692	2815	2798	2727	2613	2418
	WT1_HA/Actin	1.5506	1.20769	1.01957	0.865238	0.837752	0.643509	pux3pux4pux5 #28 1_HA/Actin	1.15685	0.766372	0.438238	0.436555	0.396463	0.446898
	WT2_HA/Actin	0.916871	0.620441	0.630403	0.538728	0.541944	0.515067	pux3pux4pux5 #28 2_HA/Actin	0.947251	0.618828	0.289135	0.26476	0.191734	0.177419
	Normalization
	WT1_HA/Actin	1	0.77885	0.657529	0.558002	0.540276	0.415007	pux3pux4pux5 #28 1_HA/Actin	1	0.662462	0.378819	0.377364	0.342708	0.386305
	WT2_HA/Actin	1	0.676694	0.68756	0.587573	0.591079	0.561766	pux3pux4pux5 #28 2_HA/Actin	1	0.653288	0.305236	0.279503	0.202411	0.187299
	Ave.	1	0.727772	0.672545	0.572787	0.565678	0.488387		1	0.657875	0.342027	0.328434	0.272559	0.286802
	S.D.	0	0.0722357	0.0212345	0.0209095	0.0359234	0.103775		0	0.00648692	0.0520309	0.069198	0.0992055	0.140718
	Ave.%	100	72.7772	67.2545	57.2787	56.5678	48.8387		100	65.7875	34.2027	32.8434	27.2559	28.6802
	S.D.%	0	7.22357	2.12345	2.09095	3.59234	10.3775		0	0.648692	5.20309	6.9198	9.92055	14.0718
Figure 4d
	ID	Name	(LFQ_WT vs pux345)_Log2ratio	NormPSM_WT_1	NormPSM_WT_2	AveNormPSM_WT	S.D._WT	NormPSM_pux345_1	NormPSM_pux345_2	AveNormPSM_pux345	S.D._pux345	Normlization_AveNormPSM_WT	Normalization_S.D._WT
	AT5G04990	SUN1	1.02	73.7056	126.241	99.9733	37.1481	88.9355	38.1251	63.5303	35.9284	63.5303	23.6066
	AT1G67230	CRWN1	1.11	9.61379	24.7532	17.1835	10.7052	3.25383	8.36897	5.8114	3.61695	10.9197	6.80285
	AT1G13220	CRWN2	1.41	7.45123e-05	3.71305	1.85656	2.62547	0.00012956	9.31985e-05	0.000111379	2.57114e-05	1.1798	1.66842
	AT1G68790	CRWN3	4.25	4.00576	6.18836	5.09706	1.54333	0	9.31985e-05	4.65992e-05	6.59013e-05	3.23905	0.980748

## Sheet: Supplementary Figure 1
Supplemental Figure 1b								Supplemental Figure 1d
		anti-HA
									streptavidin			anti-HA
Supplemental Figure 1e
		streptavidin						anti-HA

## Sheet: Supplementary Figure 5
Supplemental Figure 5b
			anti-HA								anti-actin
Supplemental Figure 5c
										anti-actin
			anti-HA
